# Supplementary material for: Influence of testing modality on bioefficacy for the evaluation of Interceptor® G2 mosquito nets to combat malaria mosquitoes in Tanzania
Source: Parasit Vectors. 2022 Apr 11;15:124. doi: 10.1186/s13071-022-05207-9 (PMC8996609; doi:10.1186/s13071-022-05207-9)
Supplement: Supplementary file 3 — Additional file 3: Dataset S1. Data analysed. [file 13071_2022_5207_MOESM3_ESM.xlsx]

## Sheet: Cone
serialnumber	studycode	wash_status	timeperiod	performedby	date	llincode	temperature	humidity	specie	ageofmosquito	netposition	replicatenumber	teststart	testend	mosquitoesexposed	kd60	alive	M	kd	mortality	conetime	Lntype	nettype	total	control_dead	control_total	treat_dead	treat_total	treat_KD60	control_mort	treat_mort	KD60_prop	corrected_mort	perKD60	pertreat_mort	CM	pass_mort	KD60_pass	pass	perpass	day2
169	46	Unwashed	24	ISM	10/15/2020	1003	26.4	69.1	Kingani_G	2021-03-05	2	2	1245	1248	5	5	2	3	100	60	3	Interceptor®	Unw Inter	5	0	5	3	5	5	0	0.6	1	0.6	100	100	60	0	1	1	100	10/15/2020
169	46	Unwashed	24	ISM	10/15/2020	1003	26.4	69.1	Kingani_G	2021-03-05	1	1	1244	1247	5	5	2	3	100	60	3	Interceptor®	Unw Inter	5	0	5	3	5	5	0	0.6	1	0.6	100	100	60	0	1	1	100	10/15/2020
166	46	Unwashed	24	ISM	10/15/2020	1002	26.4	70.3	Kingani_G	2021-03-05	4	3	1230	1233	5	5	3	2	100	40	3	Interceptor®	Unw Inter	5	0	5	2	5	5	0	0.4	1	0.4	100	100	40	0	1	1	100	10/15/2020
169	46	Unwashed	24	ISM	10/15/2020	1003	26.4	69.1	Kingani_G	2021-03-05	2	4	1245	1248	5	5	4	1	100	20	3	Interceptor®	Unw Inter	5	0	5	1	5	5	0	0.2	1	0.2	100	100	20	0	1	1	100	10/15/2020
163	46	Unwashed	24	ISM	10/15/2020	1001	26.5	70.5	Kingani_G	2021-03-05	5	1	1211	1214	5	5	2	3	100	60	3	Interceptor®	Unw Inter	5	0	5	3	5	5	0	0.6	1	0.6	100	100	60	0	1	1	100	10/15/2020
166	46	Unwashed	24	ISM	10/15/2020	1002	26.4	70.3	Kingani_G	2021-03-05	2	2	1228	1231	5	5	3	2	100	40	3	Interceptor®	Unw Inter	5	0	5	2	5	5	0	0.4	1	0.4	100	100	40	0	1	1	100	10/15/2020
166	46	Unwashed	24	ISM	10/15/2020	1002	26.4	70.3	Kingani_G	2021-03-05	2	3	1228	1231	5	5	2	3	100	60	3	Interceptor®	Unw Inter	5	0	5	3	5	5	0	0.6	1	0.6	100	100	60	0	1	1	100	10/15/2020
166	46	Unwashed	24	ISM	10/15/2020	1002	26.4	70.3	Kingani_G	2021-03-05	3	1	1229	1232	5	5	0	5	100	100	3	Interceptor®	Unw Inter	5	0	5	5	5	5	0	1	1	1	100	100	100	1	1	1	100	10/15/2020
169	46	Unwashed	24	ISM	10/15/2020	1003	26.4	69.1	Kingani_G	2021-03-05	4	2	1246	1249	5	5	3	2	100	40	3	Interceptor®	Unw Inter	5	0	5	2	5	5	0	0.4	1	0.4	100	100	40	0	1	1	100	10/15/2020
166	46	Unwashed	24	ISM	10/15/2020	1002	26.4	70.3	Kingani_G	2021-03-05	5	4	1230	1233	5	5	2	3	100	60	3	Interceptor®	Unw Inter	5	0	5	3	5	5	0	0.6	1	0.6	100	100	60	0	1	1	100	10/15/2020
169	46	Unwashed	24	ISM	10/15/2020	1003	26.4	69.1	Kingani_G	2021-03-05	4	4	1247	1250	5	5	3	2	100	40	3	Interceptor®	Unw Inter	5	0	5	2	5	5	0	0.4	1	0.4	100	100	40	0	1	1	100	10/15/2020
163	46	Unwashed	24	ISM	10/15/2020	1001	26.5	70.5	Kingani_G	2021-03-05	3	4	1210	1213	5	5	5	0	100	0	3	Interceptor®	Unw Inter	5	0	5	0	5	5	0	0	1	0	100		0	0	1	1	100	10/15/2020
166	46	Unwashed	24	ISM	10/15/2020	1002	26.4	70.3	Kingani_G	2021-03-05	3	3	1229	1232	5	5	1	4	100	80	3	Interceptor®	Unw Inter	5	0	5	4	5	5	0	0.8	1	0.8	100	100	80	1	1	1	100	10/15/2020
169	46	Unwashed	24	ISM	10/15/2020	1003	26.4	69.1	Kingani_G	2021-03-05	3	2	1246	1249	5	5	3	2	100	40	3	Interceptor®	Unw Inter	5	0	5	2	5	5	0	0.4	1	0.4	100	100	40	0	1	1	100	10/15/2020
166	46	Unwashed	24	ISM	10/15/2020	1002	26.4	70.3	Kingani_G	2021-03-05	2	4	1228	1231	5	5	1	4	100	80	3	Interceptor®	Unw Inter	5	0	5	4	5	5	0	0.8	1	0.8	100	100	80	1	1	1	100	10/15/2020
163	46	Unwashed	24	ISM	10/15/2020	1001	26.5	70.5	Kingani_G	2021-03-05	3	3	1210	1213	5	5	3	2	100	40	3	Interceptor®	Unw Inter	5	0	5	2	5	5	0	0.4	1	0.4	100	100	40	0	1	1	100	10/15/2020
163	46	Unwashed	24	ISM	10/15/2020	1001	26.5	70.5	Kingani_G	2021-03-05	3	2	1210	1213	5	5	4	1	100	20	3	Interceptor®	Unw Inter	5	0	5	1	5	5	0	0.2	1	0.2	100	100	20	0	1	1	100	10/15/2020
166	46	Unwashed	24	ISM	10/15/2020	1002	26.4	70.3	Kingani_G	2021-03-05	3	4	1229	1232	5	5	4	1	100	20	3	Interceptor®	Unw Inter	5	0	5	1	5	5	0	0.2	1	0.2	100	100	20	0	1	1	100	10/15/2020
163	46	Unwashed	24	ISM	10/15/2020	1001	26.5	70.5	Kingani_G	2021-03-05	2	2	1209	1212	5	4	3	2	80	40	3	Interceptor®	Unw Inter	5	0	5	2	5	4	0	0.4	0.8	0.4	80	100	40	0	0	0	0	10/15/2020
166	46	Unwashed	24	ISM	10/15/2020	1002	26.4	70.3	Kingani_G	2021-03-05	1	4	1228	1231	5	5	3	2	100	40	3	Interceptor®	Unw Inter	5	0	5	2	5	5	0	0.4	1	0.4	100	100	40	0	1	1	100	10/15/2020
169	46	Unwashed	24	ISM	10/15/2020	1003	26.4	69.1	Kingani_G	2021-03-05	4	3	1247	1250	5	5	3	2	100	40	3	Interceptor®	Unw Inter	5	0	5	2	5	5	0	0.4	1	0.4	100	100	40	0	1	1	100	10/15/2020
169	46	Unwashed	24	ISM	10/15/2020	1003	26.4	69.1	Kingani_G	2021-03-05	1	4	1245	1248	5	5	4	1	100	20	3	Interceptor®	Unw Inter	5	0	5	1	5	5	0	0.2	1	0.2	100	100	20	0	1	1	100	10/15/2020
169	46	Unwashed	24	ISM	10/15/2020	1003	26.4	69.1	Kingani_G	2021-03-05	3	4	1246	1249	5	5	3	2	100	40	3	Interceptor®	Unw Inter	5	0	5	2	5	5	0	0.4	1	0.4	100	100	40	0	1	1	100	10/15/2020
166	46	Unwashed	24	ISM	10/15/2020	1002	26.4	70.3	Kingani_G	2021-03-05	2	1	1228	1231	5	5	4	1	100	20	3	Interceptor®	Unw Inter	5	0	5	1	5	5	0	0.2	1	0.2	100	100	20	0	1	1	100	10/15/2020
169	46	Unwashed	24	ISM	10/15/2020	1003	26.4	69.1	Kingani_G	2021-03-05	5	3	1247	1250	5	5	3	2	100	40	3	Interceptor®	Unw Inter	5	0	5	2	5	5	0	0.4	1	0.4	100	100	40	0	1	1	100	10/15/2020
166	46	Unwashed	24	ISM	10/15/2020	1002	26.4	70.3	Kingani_G	2021-03-05	5	1	1230	1233	5	5	0	5	100	100	3	Interceptor®	Unw Inter	5	0	5	5	5	5	0	1	1	1	100	100	100	1	1	1	100	10/15/2020
166	46	Unwashed	24	ISM	10/15/2020	1002	26.4	70.3	Kingani_G	2021-03-05	4	4	1230	1233	5	5	3	2	100	40	3	Interceptor®	Unw Inter	5	0	5	2	5	5	0	0.4	1	0.4	100	100	40	0	1	1	100	10/15/2020
163	46	Unwashed	24	ISM	10/15/2020	1001	26.5	70.5	Kingani_G	2021-03-05	4	3	1211	1214	5	5	4	1	100	20	3	Interceptor®	Unw Inter	5	0	5	1	5	5	0	0.2	1	0.2	100	100	20	0	1	1	100	10/15/2020
169	46	Unwashed	24	ISM	10/15/2020	1003	26.4	69.1	Kingani_G	2021-03-05	5	1	1247	1250	5	5	2	3	100	60	3	Interceptor®	Unw Inter	5	0	5	3	5	5	0	0.6	1	0.6	100	100	60	0	1	1	100	10/15/2020
163	46	Unwashed	24	ISM	10/15/2020	1001	26.5	70.5	Kingani_G	2021-03-05	1	2	1208	1211	5	5	3	2	100	40	3	Interceptor®	Unw Inter	5	0	5	2	5	5	0	0.4	1	0.4	100	100	40	0	1	1	100	10/15/2020
163	46	Unwashed	24	ISM	10/15/2020	1001	26.5	70.5	Kingani_G	2021-03-05	1	3	1209	1212	5	5	3	2	100	40	3	Interceptor®	Unw Inter	5	0	5	2	5	5	0	0.4	1	0.4	100	100	40	0	1	1	100	10/15/2020
163	46	Unwashed	24	ISM	10/15/2020	1001	26.5	70.5	Kingani_G	2021-03-05	2	3	1209	1212	5	4	3	2	80	40	3	Interceptor®	Unw Inter	5	0	5	2	5	4	0	0.4	0.8	0.4	80	100	40	0	0	0	0	10/15/2020
163	46	Unwashed	24	ISM	10/15/2020	1001	26.5	70.5	Kingani_G	2021-03-05	2	1	1209	1212	5	5	4	1	100	20	3	Interceptor®	Unw Inter	5	0	5	1	5	5	0	0.2	1	0.2	100	100	20	0	1	1	100	10/15/2020
163	46	Unwashed	24	ISM	10/15/2020	1001	26.5	70.5	Kingani_G	2021-03-05	4	1	1210	1213	5	5	3	2	100	40	3	Interceptor®	Unw Inter	5	0	5	2	5	5	0	0.4	1	0.4	100	100	40	0	1	1	100	10/15/2020
163	46	Unwashed	24	ISM	10/15/2020	1001	26.5	70.5	Kingani_G	2021-03-05	5	2	1211	1214	5	5	2	3	100	60	3	Interceptor®	Unw Inter	5	0	5	3	5	5	0	0.6	1	0.6	100	100	60	0	1	1	100	10/15/2020
166	46	Unwashed	24	ISM	10/15/2020	1002	26.4	70.3	Kingani_G	2021-03-05	1	2	1227	1230	5	5	4	1	100	20	3	Interceptor®	Unw Inter	5	0	5	1	5	5	0	0.2	1	0.2	100	100	20	0	1	1	100	10/15/2020
169	46	Unwashed	24	ISM	10/15/2020	1003	26.4	69.1	Kingani_G	2021-03-05	1	2	1244	1247	5	5	3	2	100	40	3	Interceptor®	Unw Inter	5	0	5	2	5	5	0	0.4	1	0.4	100	100	40	0	1	1	100	10/15/2020
166	46	Unwashed	24	ISM	10/15/2020	1002	26.4	70.3	Kingani_G	2021-03-05	5	3	1230	1233	5	5	1	4	100	80	3	Interceptor®	Unw Inter	5	0	5	4	5	5	0	0.8	1	0.8	100	100	80	1	1	1	100	10/15/2020
163	46	Unwashed	24	ISM	10/15/2020	1001	26.5	70.5	Kingani_G	2021-03-05	1	1	1208	1211	5	5	2	3	100	60	3	Interceptor®	Unw Inter	5	0	5	3	5	5	0	0.6	1	0.6	100	100	60	0	1	1	100	10/15/2020
169	46	Unwashed	24	ISM	10/15/2020	1003	26.4	69.1	Kingani_G	2021-03-05	5	2	1247	1250	5	5	3	2	100	40	3	Interceptor®	Unw Inter	5	0	5	2	5	5	0	0.4	1	0.4	100	100	40	0	1	1	100	10/15/2020
163	46	Unwashed	24	ISM	10/15/2020	1001	26.5	70.5	Kingani_G	2021-03-05	5	3	1211	1214	5	5	1	4	100	80	3	Interceptor®	Unw Inter	5	0	5	4	5	5	0	0.8	1	0.8	100	100	80	1	1	1	100	10/15/2020
169	46	Unwashed	24	ISM	10/15/2020	1003	26.4	69.1	Kingani_G	2021-03-05	3	1	1246	1249	5	5	2	3	100	60	3	Interceptor®	Unw Inter	5	0	5	3	5	5	0	0.6	1	0.6	100	100	60	0	1	1	100	10/15/2020
166	46	Unwashed	24	ISM	10/15/2020	1002	26.4	70.3	Kingani_G	2021-03-05	1	3	1228	1231	5	5	4	1	100	20	3	Interceptor®	Unw Inter	5	0	5	1	5	5	0	0.2	1	0.2	100	100	20	0	1	1	100	10/15/2020
169	46	Unwashed	24	ISM	10/15/2020	1003	26.4	69.1	Kingani_G	2021-03-05	2	1	1245	1248	5	5	3	2	100	40	3	Interceptor®	Unw Inter	5	0	5	2	5	5	0	0.4	1	0.4	100	100	40	0	1	1	100	10/15/2020
163	46	Unwashed	24	ISM	10/15/2020	1001	26.5	70.5	Kingani_G	2021-03-05	1	4	1209	1212	5	5	3	2	100	40	3	Interceptor®	Unw Inter	5	0	5	2	5	5	0	0.4	1	0.4	100	100	40	0	1	1	100	10/15/2020
169	46	Unwashed	24	ISM	10/15/2020	1003	26.4	69.1	Kingani_G	2021-03-05	1	3	1245	1248	5	5	4	1	100	20	3	Interceptor®	Unw Inter	5	0	5	1	5	5	0	0.2	1	0.2	100	100	20	0	1	1	100	10/15/2020
166	46	Unwashed	24	ISM	10/15/2020	1002	26.4	70.3	Kingani_G	2021-03-05	4	1	1229	1232	5	5	3	2	100	40	3	Interceptor®	Unw Inter	5	0	5	2	5	5	0	0.4	1	0.4	100	100	40	0	1	1	100	10/15/2020
169	46	Unwashed	24	ISM	10/15/2020	1003	26.4	69.1	Kingani_G	2021-03-05	4	1	1246	1249	5	5	3	2	100	40	3	Interceptor®	Unw Inter	5	0	5	2	5	5	0	0.4	1	0.4	100	100	40	0	1	1	100	10/15/2020
163	46	Unwashed	24	ISM	10/15/2020	1001	26.5	70.5	Kingani_G	2021-03-05	2	4	1209	1212	5	4	4	1	80	20	3	Interceptor®	Unw Inter	5	0	5	1	5	4	0	0.2	0.8	0.2	80	100	20	0	0	0	0	10/15/2020
163	46	Unwashed	24	ISM	10/15/2020	1001	26.5	70.5	Kingani_G	2021-03-05	4	2	1210	1213	5	5	2	3	100	60	3	Interceptor®	Unw Inter	5	0	5	3	5	5	0	0.6	1	0.6	100	100	60	0	1	1	100	10/15/2020
169	46	Unwashed	24	ISM	10/15/2020	1003	26.4	69.1	Kingani_G	2021-03-05	2	3	1245	1248	5	5	3	2	100	40	3	Interceptor®	Unw Inter	5	0	5	2	5	5	0	0.4	1	0.4	100	100	40	0	1	1	100	10/15/2020
166	46	Unwashed	24	ISM	10/15/2020	1002	26.4	70.3	Kingani_G	2021-03-05	3	2	1229	1232	5	5	2	3	100	60	3	Interceptor®	Unw Inter	5	0	5	3	5	5	0	0.6	1	0.6	100	100	60	0	1	1	100	10/15/2020
163	46	Unwashed	24	ISM	10/15/2020	1001	26.5	70.5	Kingani_G	2021-03-05	5	4	1211	1214	5	5	3	2	100	40	3	Interceptor®	Unw Inter	5	0	5	2	5	5	0	0.4	1	0.4	100	100	40	0	1	1	100	10/15/2020
166	46	Unwashed	24	ISM	10/15/2020	1002	26.4	70.3	Kingani_G	2021-03-05	5	2	1230	1233	5	5	3	2	100	40	3	Interceptor®	Unw Inter	5	0	5	2	5	5	0	0.4	1	0.4	100	100	40	0	1	1	100	10/15/2020
163	46	Unwashed	24	ISM	10/15/2020	1001	26.5	70.5	Kingani_G	2021-03-05	3	1	1210	1213	5	5	2	3	100	60	3	Interceptor®	Unw Inter	5	0	5	3	5	5	0	0.6	1	0.6	100	100	60	0	1	1	100	10/15/2020
169	46	Unwashed	24	ISM	10/15/2020	1003	26.4	69.1	Kingani_G	2021-03-05	5	4	1247	1250	5	5	2	3	100	60	3	Interceptor®	Unw Inter	5	0	5	3	5	5	0	0.6	1	0.6	100	100	60	0	1	1	100	10/15/2020
166	46	Unwashed	24	ISM	10/15/2020	1002	26.4	70.3	Kingani_G	2021-03-05	1	1	1227	1230	5	5	1	4	100	80	3	Interceptor®	Unw Inter	5	0	5	4	5	5	0	0.8	1	0.8	100	100	80	1	1	1	100	10/15/2020
169	46	Unwashed	24	ISM	10/15/2020	1003	26.4	69.1	Kingani_G	2021-03-05	3	3	1246	1249	5	5	2	3	100	60	3	Interceptor®	Unw Inter	5	0	5	3	5	5	0	0.6	1	0.6	100	100	60	0	1	1	100	10/15/2020
166	46	Unwashed	24	ISM	10/15/2020	1002	26.4	70.3	Kingani_G	2021-03-05	4	2	1229	1232	5	5	1	4	100	80	3	Interceptor®	Unw Inter	5	0	5	4	5	5	0	0.8	1	0.8	100	100	80	1	1	1	100	10/15/2020
163	46	Unwashed	24	ISM	10/15/2020	1001	26.5	70.5	Kingani_G	2021-03-05	4	4	1211	1214	5	5	3	2	100	40	3	Interceptor®	Unw Inter	5	0	5	2	5	5	0	0.4	1	0.4	100	100	40	0	1	1	100	10/15/2020
170	46	Unwashed	48	ISM	10/17/2020	1003	26.1	61.4	Kingani_G	2021-03-05	5	3	0	0	5	0	3	2	0	40	0	Interceptor®	Unw Inter	5	0	5	2	5	0	0	0.4	0	0.4	0	100	40	0	0	0	0	10/17/2020
167	46	Unwashed	48	ISM	10/17/2020	1002	26.2	63.3	Kingani_G	2021-03-05	1	4	0	0	5	0	3	2	0	40	0	Interceptor®	Unw Inter	5	0	5	2	5	0	0	0.4	0	0.4	0	100	40	0	0	0	0	10/17/2020
170	46	Unwashed	48	ISM	10/17/2020	1003	26.1	61.4	Kingani_G	2021-03-05	2	2	0	0	5	0	2	3	0	60	0	Interceptor®	Unw Inter	5	0	5	3	5	0	0	0.6	0	0.6	0	100	60	0	0	0	0	10/17/2020
167	46	Unwashed	48	ISM	10/17/2020	1002	26.2	63.3	Kingani_G	2021-03-05	1	2	0	0	5	0	4	1	0	20	0	Interceptor®	Unw Inter	5	0	5	1	5	0	0	0.2	0	0.2	0	100	20	0	0	0	0	10/17/2020
167	46	Unwashed	48	ISM	10/17/2020	1002	26.2	63.3	Kingani_G	2021-03-05	5	2	0	0	5	0	3	2	0	40	0	Interceptor®	Unw Inter	5	0	5	2	5	0	0	0.4	0	0.4	0	100	40	0	0	0	0	10/17/2020
167	46	Unwashed	48	ISM	10/17/2020	1002	26.2	63.3	Kingani_G	2021-03-05	5	4	0	0	5	0	2	3	0	60	0	Interceptor®	Unw Inter	5	0	5	3	5	0	0	0.6	0	0.6	0	100	60	0	0	0	0	10/17/2020
167	46	Unwashed	48	ISM	10/17/2020	1002	26.2	63.3	Kingani_G	2021-03-05	2	3	0	0	5	0	1	4	0	80	0	Interceptor®	Unw Inter	5	0	5	4	5	0	0	0.8	0	0.8	0	100	80	1	0	1	100	10/17/2020
167	46	Unwashed	48	ISM	10/17/2020	1002	26.2	63.3	Kingani_G	2021-03-05	4	3	0	0	5	0	3	2	0	40	0	Interceptor®	Unw Inter	5	0	5	2	5	0	0	0.4	0	0.4	0	100	40	0	0	0	0	10/17/2020
167	46	Unwashed	48	ISM	10/17/2020	1002	26.2	63.3	Kingani_G	2021-03-05	1	3	0	0	5	0	4	1	0	20	0	Interceptor®	Unw Inter	5	0	5	1	5	0	0	0.2	0	0.2	0	100	20	0	0	0	0	10/17/2020
170	46	Unwashed	48	ISM	10/17/2020	1003	26.1	61.4	Kingani_G	2021-03-05	2	3	0	0	5	0	3	2	0	40	0	Interceptor®	Unw Inter	5	0	5	2	5	0	0	0.4	0	0.4	0	100	40	0	0	0	0	10/17/2020
170	46	Unwashed	48	ISM	10/17/2020	1003	26.1	61.4	Kingani_G	2021-03-05	1	3	0	0	5	0	4	1	0	20	0	Interceptor®	Unw Inter	5	0	5	1	5	0	0	0.2	0	0.2	0	100	20	0	0	0	0	10/17/2020
167	46	Unwashed	48	ISM	10/17/2020	1002	26.2	63.3	Kingani_G	2021-03-05	4	1	0	0	5	0	3	2	0	40	0	Interceptor®	Unw Inter	5	0	5	2	5	0	0	0.4	0	0.4	0	100	40	0	0	0	0	10/17/2020
170	46	Unwashed	48	ISM	10/17/2020	1003	26.1	61.4	Kingani_G	2021-03-05	1	1	0	0	5	0	2	3	0	60	0	Interceptor®	Unw Inter	5	0	5	3	5	0	0	0.6	0	0.6	0	100	60	0	0	0	0	10/17/2020
164	46	Unwashed	48	ISM	10/17/2020	1001	26.3	66	Kingani_G	2021-03-05	4	4	0	0	5	0	2	3	0	60	0	Interceptor®	Unw Inter	5	0	5	3	5	0	0	0.6	0	0.6	0	100	60	0	0	0	0	10/17/2020
170	46	Unwashed	48	ISM	10/17/2020	1003	26.1	61.4	Kingani_G	2021-03-05	3	3	0	0	5	0	2	3	0	60	0	Interceptor®	Unw Inter	5	0	5	3	5	0	0	0.6	0	0.6	0	100	60	0	0	0	0	10/17/2020
164	46	Unwashed	48	ISM	10/17/2020	1001	26.3	66	Kingani_G	2021-03-05	4	1	0	0	5	0	2	3	0	60	0	Interceptor®	Unw Inter	5	0	5	3	5	0	0	0.6	0	0.6	0	100	60	0	0	0	0	10/17/2020
170	46	Unwashed	48	ISM	10/17/2020	1003	26.1	61.4	Kingani_G	2021-03-05	3	2	0	0	5	0	3	2	0	40	0	Interceptor®	Unw Inter	5	0	5	2	5	0	0	0.4	0	0.4	0	100	40	0	0	0	0	10/17/2020
167	46	Unwashed	48	ISM	10/17/2020	1002	26.2	63.3	Kingani_G	2021-03-05	3	1	0	0	5	0	0	5	0	100	0	Interceptor®	Unw Inter	5	0	5	5	5	0	0	1	0	1	0	100	100	1	0	1	100	10/17/2020
167	46	Unwashed	48	ISM	10/17/2020	1002	26.2	63.3	Kingani_G	2021-03-05	4	2	0	0	5	0	0	5	0	100	0	Interceptor®	Unw Inter	5	0	5	5	5	0	0	1	0	1	0	100	100	1	0	1	100	10/17/2020
164	46	Unwashed	48	ISM	10/17/2020	1001	26.3	66	Kingani_G	2021-03-05	1	4	0	0	5	0	3	2	0	40	0	Interceptor®	Unw Inter	5	0	5	2	5	0	0	0.4	0	0.4	0	100	40	0	0	0	0	10/17/2020
167	46	Unwashed	48	ISM	10/17/2020	1002	26.2	63.3	Kingani_G	2021-03-05	2	4	0	0	5	0	1	4	0	80	0	Interceptor®	Unw Inter	5	0	5	4	5	0	0	0.8	0	0.8	0	100	80	1	0	1	100	10/17/2020
164	46	Unwashed	48	ISM	10/17/2020	1001	26.3	66	Kingani_G	2021-03-05	5	2	0	0	5	0	2	3	0	60	0	Interceptor®	Unw Inter	5	0	5	3	5	0	0	0.6	0	0.6	0	100	60	0	0	0	0	10/17/2020
170	46	Unwashed	48	ISM	10/17/2020	1003	26.1	61.4	Kingani_G	2021-03-05	1	2	0	0	5	0	3	2	0	40	0	Interceptor®	Unw Inter	5	0	5	2	5	0	0	0.4	0	0.4	0	100	40	0	0	0	0	10/17/2020
167	46	Unwashed	48	ISM	10/17/2020	1002	26.2	63.3	Kingani_G	2021-03-05	2	2	0	0	5	0	3	2	0	40	0	Interceptor®	Unw Inter	5	0	5	2	5	0	0	0.4	0	0.4	0	100	40	0	0	0	0	10/17/2020
167	46	Unwashed	48	ISM	10/17/2020	1002	26.2	63.3	Kingani_G	2021-03-05	2	1	0	0	5	0	4	1	0	20	0	Interceptor®	Unw Inter	5	0	5	1	5	0	0	0.2	0	0.2	0	100	20	0	0	0	0	10/17/2020
170	46	Unwashed	48	ISM	10/17/2020	1003	26.1	61.4	Kingani_G	2021-03-05	2	4	0	0	5	0	4	1	0	20	0	Interceptor®	Unw Inter	5	0	5	1	5	0	0	0.2	0	0.2	0	100	20	0	0	0	0	10/17/2020
164	46	Unwashed	48	ISM	10/17/2020	1001	26.3	66	Kingani_G	2021-03-05	2	2	0	0	5	0	3	2	0	40	0	Interceptor®	Unw Inter	5	0	5	2	5	0	0	0.4	0	0.4	0	100	40	0	0	0	0	10/17/2020
164	46	Unwashed	48	ISM	10/17/2020	1001	26.3	66	Kingani_G	2021-03-05	3	2	0	0	5	0	4	1	0	20	0	Interceptor®	Unw Inter	5	0	5	1	5	0	0	0.2	0	0.2	0	100	20	0	0	0	0	10/17/2020
164	46	Unwashed	48	ISM	10/17/2020	1001	26.3	66	Kingani_G	2021-03-05	5	3	0	0	5	0	1	4	0	80	0	Interceptor®	Unw Inter	5	0	5	4	5	0	0	0.8	0	0.8	0	100	80	1	0	1	100	10/17/2020
170	46	Unwashed	48	ISM	10/17/2020	1003	26.1	61.4	Kingani_G	2021-03-05	3	4	0	0	5	0	2	3	0	60	0	Interceptor®	Unw Inter	5	0	5	3	5	0	0	0.6	0	0.6	0	100	60	0	0	0	0	10/17/2020
170	46	Unwashed	48	ISM	10/17/2020	1003	26.1	61.4	Kingani_G	2021-03-05	5	4	0	0	5	0	0	5	0	100	0	Interceptor®	Unw Inter	5	0	5	5	5	0	0	1	0	1	0	100	100	1	0	1	100	10/17/2020
167	46	Unwashed	48	ISM	10/17/2020	1002	26.2	63.3	Kingani_G	2021-03-05	3	3	0	0	5	0	1	4	0	80	0	Interceptor®	Unw Inter	5	0	5	4	5	0	0	0.8	0	0.8	0	100	80	1	0	1	100	10/17/2020
164	46	Unwashed	48	ISM	10/17/2020	1001	26.3	66	Kingani_G	2021-03-05	5	4	0	0	5	0	2	3	0	60	0	Interceptor®	Unw Inter	5	0	5	3	5	0	0	0.6	0	0.6	0	100	60	0	0	0	0	10/17/2020
170	46	Unwashed	48	ISM	10/17/2020	1003	26.1	61.4	Kingani_G	2021-03-05	4	4	0	0	5	0	3	2	0	40	0	Interceptor®	Unw Inter	5	0	5	2	5	0	0	0.4	0	0.4	0	100	40	0	0	0	0	10/17/2020
170	46	Unwashed	48	ISM	10/17/2020	1003	26.1	61.4	Kingani_G	2021-03-05	4	2	0	0	5	0	3	2	0	40	0	Interceptor®	Unw Inter	5	0	5	2	5	0	0	0.4	0	0.4	0	100	40	0	0	0	0	10/17/2020
170	46	Unwashed	48	ISM	10/17/2020	1003	26.1	61.4	Kingani_G	2021-03-05	4	3	0	0	5	0	3	2	0	40	0	Interceptor®	Unw Inter	5	0	5	2	5	0	0	0.4	0	0.4	0	100	40	0	0	0	0	10/17/2020
164	46	Unwashed	48	ISM	10/17/2020	1001	26.3	66	Kingani_G	2021-03-05	1	3	0	0	5	0	3	2	0	40	0	Interceptor®	Unw Inter	5	0	5	2	5	0	0	0.4	0	0.4	0	100	40	0	0	0	0	10/17/2020
164	46	Unwashed	48	ISM	10/17/2020	1001	26.3	66	Kingani_G	2021-03-05	4	3	0	0	5	0	4	1	0	20	0	Interceptor®	Unw Inter	5	0	5	1	5	0	0	0.2	0	0.2	0	100	20	0	0	0	0	10/17/2020
170	46	Unwashed	48	ISM	10/17/2020	1003	26.1	61.4	Kingani_G	2021-03-05	4	1	0	0	5	0	3	2	0	40	0	Interceptor®	Unw Inter	5	0	5	2	5	0	0	0.4	0	0.4	0	100	40	0	0	0	0	10/17/2020
164	46	Unwashed	48	ISM	10/17/2020	1001	26.3	66	Kingani_G	2021-03-05	1	1	0	0	5	0	3	2	0	40	0	Interceptor®	Unw Inter	5	0	5	2	5	0	0	0.4	0	0.4	0	100	40	0	0	0	0	10/17/2020
164	46	Unwashed	48	ISM	10/17/2020	1001	26.3	66	Kingani_G	2021-03-05	4	2	0	0	5	0	0	5	0	100	0	Interceptor®	Unw Inter	5	0	5	5	5	0	0	1	0	1	0	100	100	1	0	1	100	10/17/2020
170	46	Unwashed	48	ISM	10/17/2020	1003	26.1	61.4	Kingani_G	2021-03-05	5	2	0	0	5	0	2	3	0	60	0	Interceptor®	Unw Inter	5	0	5	3	5	0	0	0.6	0	0.6	0	100	60	0	0	0	0	10/17/2020
167	46	Unwashed	48	ISM	10/17/2020	1002	26.2	63.3	Kingani_G	2021-03-05	5	1	0	0	5	0	0	5	0	100	0	Interceptor®	Unw Inter	5	0	5	5	5	0	0	1	0	1	0	100	100	1	0	1	100	10/17/2020
170	46	Unwashed	48	ISM	10/17/2020	1003	26.1	61.4	Kingani_G	2021-03-05	2	1	0	0	5	0	3	2	0	40	0	Interceptor®	Unw Inter	5	0	5	2	5	0	0	0.4	0	0.4	0	100	40	0	0	0	0	10/17/2020
164	46	Unwashed	48	ISM	10/17/2020	1001	26.3	66	Kingani_G	2021-03-05	3	4	0	0	5	0	3	2	0	40	0	Interceptor®	Unw Inter	5	0	5	2	5	0	0	0.4	0	0.4	0	100	40	0	0	0	0	10/17/2020
170	46	Unwashed	48	ISM	10/17/2020	1003	26.1	61.4	Kingani_G	2021-03-05	1	4	0	0	5	0	4	1	0	20	0	Interceptor®	Unw Inter	5	0	5	1	5	0	0	0.2	0	0.2	0	100	20	0	0	0	0	10/17/2020
170	46	Unwashed	48	ISM	10/17/2020	1003	26.1	61.4	Kingani_G	2021-03-05	3	1	0	0	5	0	2	3	0	60	0	Interceptor®	Unw Inter	5	0	5	3	5	0	0	0.6	0	0.6	0	100	60	0	0	0	0	10/17/2020
164	46	Unwashed	48	ISM	10/17/2020	1001	26.3	66	Kingani_G	2021-03-05	1	2	0	0	5	0	3	2	0	40	0	Interceptor®	Unw Inter	5	0	5	2	5	0	0	0.4	0	0.4	0	100	40	0	0	0	0	10/17/2020
167	46	Unwashed	48	ISM	10/17/2020	1002	26.2	63.3	Kingani_G	2021-03-05	4	4	0	0	5	0	1	4	0	80	0	Interceptor®	Unw Inter	5	0	5	4	5	0	0	0.8	0	0.8	0	100	80	1	0	1	100	10/17/2020
170	46	Unwashed	48	ISM	10/17/2020	1003	26.1	61.4	Kingani_G	2021-03-05	5	1	0	0	5	0	3	2	0	40	0	Interceptor®	Unw Inter	5	0	5	2	5	0	0	0.4	0	0.4	0	100	40	0	0	0	0	10/17/2020
164	46	Unwashed	48	ISM	10/17/2020	1001	26.3	66	Kingani_G	2021-03-05	5	1	0	0	5	0	2	3	0	60	0	Interceptor®	Unw Inter	5	0	5	3	5	0	0	0.6	0	0.6	0	100	60	0	0	0	0	10/17/2020
164	46	Unwashed	48	ISM	10/17/2020	1001	26.3	66	Kingani_G	2021-03-05	2	4	0	0	5	0	4	1	0	20	0	Interceptor®	Unw Inter	5	0	5	1	5	0	0	0.2	0	0.2	0	100	20	0	0	0	0	10/17/2020
167	46	Unwashed	48	ISM	10/17/2020	1002	26.2	63.3	Kingani_G	2021-03-05	3	4	0	0	5	0	2	3	0	60	0	Interceptor®	Unw Inter	5	0	5	3	5	0	0	0.6	0	0.6	0	100	60	0	0	0	0	10/17/2020
164	46	Unwashed	48	ISM	10/17/2020	1001	26.3	66	Kingani_G	2021-03-05	2	1	0	0	5	0	4	1	0	20	0	Interceptor®	Unw Inter	5	0	5	1	5	0	0	0.2	0	0.2	0	100	20	0	0	0	0	10/17/2020
167	46	Unwashed	48	ISM	10/17/2020	1002	26.2	63.3	Kingani_G	2021-03-05	1	1	0	0	5	0	1	4	0	80	0	Interceptor®	Unw Inter	5	0	5	4	5	0	0	0.8	0	0.8	0	100	80	1	0	1	100	10/17/2020
164	46	Unwashed	48	ISM	10/17/2020	1001	26.3	66	Kingani_G	2021-03-05	2	3	0	0	5	0	3	2	0	40	0	Interceptor®	Unw Inter	5	0	5	2	5	0	0	0.4	0	0.4	0	100	40	0	0	0	0	10/17/2020
167	46	Unwashed	48	ISM	10/17/2020	1002	26.2	63.3	Kingani_G	2021-03-05	3	2	0	0	5	0	2	3	0	60	0	Interceptor®	Unw Inter	5	0	5	3	5	0	0	0.6	0	0.6	0	100	60	0	0	0	0	10/17/2020
164	46	Unwashed	48	ISM	10/17/2020	1001	26.3	66	Kingani_G	2021-03-05	3	1	0	0	5	0	1	4	0	80	0	Interceptor®	Unw Inter	5	0	5	4	5	0	0	0.8	0	0.8	0	100	80	1	0	1	100	10/17/2020
164	46	Unwashed	48	ISM	10/17/2020	1001	26.3	66	Kingani_G	2021-03-05	3	3	0	0	5	0	3	2	0	40	0	Interceptor®	Unw Inter	5	0	5	2	5	0	0	0.4	0	0.4	0	100	40	0	0	0	0	10/17/2020
167	46	Unwashed	48	ISM	10/17/2020	1002	26.2	63.3	Kingani_G	2021-03-05	5	3	0	0	5	0	1	4	0	80	0	Interceptor®	Unw Inter	5	0	5	4	5	0	0	0.8	0	0.8	0	100	80	1	0	1	100	10/17/2020
168	46	Unwashed	72	ISM	10/18/2020	1002	26.4	67.1	Kingani_G	2021-03-05	2	3	0	0	5	0	0	5	0	100	0	Interceptor®	Unw Inter	5	0	5	5	5	0	0	1	0	1	0	100	100	1	0	1	100	10/18/2020
165	46	Unwashed	72	ISM	10/18/2020	1001	26.4	67.4	Kingani_G	2021-03-05	3	4	0	0	5	0	2	3	0	60	0	Interceptor®	Unw Inter	5	0	5	3	5	0	0	0.6	0	0.6	0	100	60	0	0	0	0	10/18/2020
165	46	Unwashed	72	ISM	10/18/2020	1001	26.4	67.4	Kingani_G	2021-03-05	5	1	0	0	5	0	0	5	0	100	0	Interceptor®	Unw Inter	5	0	5	5	5	0	0	1	0	1	0	100	100	1	0	1	100	10/18/2020
165	46	Unwashed	72	ISM	10/18/2020	1001	26.4	67.4	Kingani_G	2021-03-05	1	3	0	0	5	0	2	3	0	60	0	Interceptor®	Unw Inter	5	0	5	3	5	0	0	0.6	0	0.6	0	100	60	0	0	0	0	10/18/2020
168	46	Unwashed	72	ISM	10/18/2020	1002	26.4	67.1	Kingani_G	2021-03-05	4	3	0	0	5	0	0	5	0	100	0	Interceptor®	Unw Inter	5	0	5	5	5	0	0	1	0	1	0	100	100	1	0	1	100	10/18/2020
168	46	Unwashed	72	ISM	10/18/2020	1002	26.4	67.1	Kingani_G	2021-03-05	5	3	0	0	5	0	0	5	0	100	0	Interceptor®	Unw Inter	5	0	5	5	5	0	0	1	0	1	0	100	100	1	0	1	100	10/18/2020
168	46	Unwashed	72	ISM	10/18/2020	1002	26.4	67.1	Kingani_G	2021-03-05	4	2	0	0	5	0	0	5	0	100	0	Interceptor®	Unw Inter	5	0	5	5	5	0	0	1	0	1	0	100	100	1	0	1	100	10/18/2020
171	46	Unwashed	72	ISM	10/18/2020	1003	26.4	66.8	Kingani_G	2021-03-05	1	1	0	0	5	0	1	4	0	80	0	Interceptor®	Unw Inter	5	0	5	4	5	0	0	0.8	0	0.8	0	100	80	1	0	1	100	10/18/2020
168	46	Unwashed	72	ISM	10/18/2020	1002	26.4	67.1	Kingani_G	2021-03-05	5	1	0	0	5	0	0	5	0	100	0	Interceptor®	Unw Inter	5	0	5	5	5	0	0	1	0	1	0	100	100	1	0	1	100	10/18/2020
168	46	Unwashed	72	ISM	10/18/2020	1002	26.4	67.1	Kingani_G	2021-03-05	1	1	0	0	5	0	1	4	0	80	0	Interceptor®	Unw Inter	5	0	5	4	5	0	0	0.8	0	0.8	0	100	80	1	0	1	100	10/18/2020
168	46	Unwashed	72	ISM	10/18/2020	1002	26.4	67.1	Kingani_G	2021-03-05	5	4	0	0	5	0	2	3	0	60	0	Interceptor®	Unw Inter	5	0	5	3	5	0	0	0.6	0	0.6	0	100	60	0	0	0	0	10/18/2020
165	46	Unwashed	72	ISM	10/18/2020	1001	26.4	67.4	Kingani_G	2021-03-05	2	3	0	0	5	0	1	4	0	80	0	Interceptor®	Unw Inter	5	0	5	4	5	0	0	0.8	0	0.8	0	100	80	1	0	1	100	10/18/2020
165	46	Unwashed	72	ISM	10/18/2020	1001	26.4	67.4	Kingani_G	2021-03-05	2	1	0	0	5	0	4	1	0	20	0	Interceptor®	Unw Inter	5	0	5	1	5	0	0	0.2	0	0.2	0	100	20	0	0	0	0	10/18/2020
171	46	Unwashed	72	ISM	10/18/2020	1003	26.4	66.8	Kingani_G	2021-03-05	2	1	0	0	5	0	3	2	0	40	0	Interceptor®	Unw Inter	5	0	5	2	5	0	0	0.4	0	0.4	0	100	40	0	0	0	0	10/18/2020
171	46	Unwashed	72	ISM	10/18/2020	1003	26.4	66.8	Kingani_G	2021-03-05	5	2	0	0	5	0	2	3	0	60	0	Interceptor®	Unw Inter	5	0	5	3	5	0	0	0.6	0	0.6	0	100	60	0	0	0	0	10/18/2020
165	46	Unwashed	72	ISM	10/18/2020	1001	26.4	67.4	Kingani_G	2021-03-05	4	4	0	0	5	0	1	4	0	80	0	Interceptor®	Unw Inter	5	0	5	4	5	0	0	0.8	0	0.8	0	100	80	1	0	1	100	10/18/2020
171	46	Unwashed	72	ISM	10/18/2020	1003	26.4	66.8	Kingani_G	2021-03-05	4	1	0	0	5	0	2	3	0	60	0	Interceptor®	Unw Inter	5	0	5	3	5	0	0	0.6	0	0.6	0	100	60	0	0	0	0	10/18/2020
165	46	Unwashed	72	ISM	10/18/2020	1001	26.4	67.4	Kingani_G	2021-03-05	4	2	0	0	5	0	0	5	0	100	0	Interceptor®	Unw Inter	5	0	5	5	5	0	0	1	0	1	0	100	100	1	0	1	100	10/18/2020
171	46	Unwashed	72	ISM	10/18/2020	1003	26.4	66.8	Kingani_G	2021-03-05	5	1	0	0	5	0	2	3	0	60	0	Interceptor®	Unw Inter	5	0	5	3	5	0	0	0.6	0	0.6	0	100	60	0	0	0	0	10/18/2020
171	46	Unwashed	72	ISM	10/18/2020	1003	26.4	66.8	Kingani_G	2021-03-05	1	3	0	0	5	0	4	1	0	20	0	Interceptor®	Unw Inter	5	0	5	1	5	0	0	0.2	0	0.2	0	100	20	0	0	0	0	10/18/2020
168	46	Unwashed	72	ISM	10/18/2020	1002	26.4	67.1	Kingani_G	2021-03-05	2	4	0	0	5	0	1	4	0	80	0	Interceptor®	Unw Inter	5	0	5	4	5	0	0	0.8	0	0.8	0	100	80	1	0	1	100	10/18/2020
165	46	Unwashed	72	ISM	10/18/2020	1001	26.4	67.4	Kingani_G	2021-03-05	3	2	0	0	5	0	1	4	0	80	0	Interceptor®	Unw Inter	5	0	5	4	5	0	0	0.8	0	0.8	0	100	80	1	0	1	100	10/18/2020
171	46	Unwashed	72	ISM	10/18/2020	1003	26.4	66.8	Kingani_G	2021-03-05	3	1	0	0	5	0	1	4	0	80	0	Interceptor®	Unw Inter	5	0	5	4	5	0	0	0.8	0	0.8	0	100	80	1	0	1	100	10/18/2020
171	46	Unwashed	72	ISM	10/18/2020	1003	26.4	66.8	Kingani_G	2021-03-05	1	4	0	0	5	0	3	2	0	40	0	Interceptor®	Unw Inter	5	0	5	2	5	0	0	0.4	0	0.4	0	100	40	0	0	0	0	10/18/2020
165	46	Unwashed	72	ISM	10/18/2020	1001	26.4	67.4	Kingani_G	2021-03-05	3	3	0	0	5	0	1	4	0	80	0	Interceptor®	Unw Inter	5	0	5	4	5	0	0	0.8	0	0.8	0	100	80	1	0	1	100	10/18/2020
171	46	Unwashed	72	ISM	10/18/2020	1003	26.4	66.8	Kingani_G	2021-03-05	2	2	0	0	5	0	1	4	0	80	0	Interceptor®	Unw Inter	5	0	5	4	5	0	0	0.8	0	0.8	0	100	80	1	0	1	100	10/18/2020
165	46	Unwashed	72	ISM	10/18/2020	1001	26.4	67.4	Kingani_G	2021-03-05	5	3	0	0	5	0	0	5	0	100	0	Interceptor®	Unw Inter	5	0	5	5	5	0	0	1	0	1	0	100	100	1	0	1	100	10/18/2020
171	46	Unwashed	72	ISM	10/18/2020	1003	26.4	66.8	Kingani_G	2021-03-05	5	3	0	0	5	0	3	2	0	40	0	Interceptor®	Unw Inter	5	0	5	2	5	0	0	0.4	0	0.4	0	100	40	0	0	0	0	10/18/2020
165	46	Unwashed	72	ISM	10/18/2020	1001	26.4	67.4	Kingani_G	2021-03-05	4	3	0	0	5	0	3	2	0	40	0	Interceptor®	Unw Inter	5	0	5	2	5	0	0	0.4	0	0.4	0	100	40	0	0	0	0	10/18/2020
171	46	Unwashed	72	ISM	10/18/2020	1003	26.4	66.8	Kingani_G	2021-03-05	4	2	0	0	5	0	2	3	0	60	0	Interceptor®	Unw Inter	5	0	5	3	5	0	0	0.6	0	0.6	0	100	60	0	0	0	0	10/18/2020
165	46	Unwashed	72	ISM	10/18/2020	1001	26.4	67.4	Kingani_G	2021-03-05	5	2	0	0	5	0	1	4	0	80	0	Interceptor®	Unw Inter	5	0	5	4	5	0	0	0.8	0	0.8	0	100	80	1	0	1	100	10/18/2020
171	46	Unwashed	72	ISM	10/18/2020	1003	26.4	66.8	Kingani_G	2021-03-05	4	3	0	0	5	0	1	4	0	80	0	Interceptor®	Unw Inter	5	0	5	4	5	0	0	0.8	0	0.8	0	100	80	1	0	1	100	10/18/2020
168	46	Unwashed	72	ISM	10/18/2020	1002	26.4	67.1	Kingani_G	2021-03-05	1	2	0	0	5	0	1	4	0	80	0	Interceptor®	Unw Inter	5	0	5	4	5	0	0	0.8	0	0.8	0	100	80	1	0	1	100	10/18/2020
171	46	Unwashed	72	ISM	10/18/2020	1003	26.4	66.8	Kingani_G	2021-03-05	1	2	0	0	5	0	3	2	0	40	0	Interceptor®	Unw Inter	5	0	5	2	5	0	0	0.4	0	0.4	0	100	40	0	0	0	0	10/18/2020
171	46	Unwashed	72	ISM	10/18/2020	1003	26.4	66.8	Kingani_G	2021-03-05	2	4	0	0	5	0	4	1	0	20	0	Interceptor®	Unw Inter	5	0	5	1	5	0	0	0.2	0	0.2	0	100	20	0	0	0	0	10/18/2020
168	46	Unwashed	72	ISM	10/18/2020	1002	26.4	67.1	Kingani_G	2021-03-05	4	4	0	0	5	0	0	5	0	100	0	Interceptor®	Unw Inter	5	0	5	5	5	0	0	1	0	1	0	100	100	1	0	1	100	10/18/2020
165	46	Unwashed	72	ISM	10/18/2020	1001	26.4	67.4	Kingani_G	2021-03-05	2	4	0	0	5	0	4	1	0	20	0	Interceptor®	Unw Inter	5	0	5	1	5	0	0	0.2	0	0.2	0	100	20	0	0	0	0	10/18/2020
165	46	Unwashed	72	ISM	10/18/2020	1001	26.4	67.4	Kingani_G	2021-03-05	1	1	0	0	5	0	3	2	0	40	0	Interceptor®	Unw Inter	5	0	5	2	5	0	0	0.4	0	0.4	0	100	40	0	0	0	0	10/18/2020
171	46	Unwashed	72	ISM	10/18/2020	1003	26.4	66.8	Kingani_G	2021-03-05	3	3	0	0	5	0	2	3	0	60	0	Interceptor®	Unw Inter	5	0	5	3	5	0	0	0.6	0	0.6	0	100	60	0	0	0	0	10/18/2020
165	46	Unwashed	72	ISM	10/18/2020	1001	26.4	67.4	Kingani_G	2021-03-05	5	4	0	0	5	0	0	5	0	100	0	Interceptor®	Unw Inter	5	0	5	5	5	0	0	1	0	1	0	100	100	1	0	1	100	10/18/2020
171	46	Unwashed	72	ISM	10/18/2020	1003	26.4	66.8	Kingani_G	2021-03-05	2	3	0	0	5	0	2	3	0	60	0	Interceptor®	Unw Inter	5	0	5	3	5	0	0	0.6	0	0.6	0	100	60	0	0	0	0	10/18/2020
171	46	Unwashed	72	ISM	10/18/2020	1003	26.4	66.8	Kingani_G	2021-03-05	3	4	0	0	5	0	1	4	0	80	0	Interceptor®	Unw Inter	5	0	5	4	5	0	0	0.8	0	0.8	0	100	80	1	0	1	100	10/18/2020
165	46	Unwashed	72	ISM	10/18/2020	1001	26.4	67.4	Kingani_G	2021-03-05	1	4	0	0	5	0	3	2	0	40	0	Interceptor®	Unw Inter	5	0	5	2	5	0	0	0.4	0	0.4	0	100	40	0	0	0	0	10/18/2020
171	46	Unwashed	72	ISM	10/18/2020	1003	26.4	66.8	Kingani_G	2021-03-05	3	2	0	0	5	0	2	3	0	60	0	Interceptor®	Unw Inter	5	0	5	3	5	0	0	0.6	0	0.6	0	100	60	0	0	0	0	10/18/2020
168	46	Unwashed	72	ISM	10/18/2020	1002	26.4	67.1	Kingani_G	2021-03-05	2	2	0	0	5	0	2	3	0	60	0	Interceptor®	Unw Inter	5	0	5	3	5	0	0	0.6	0	0.6	0	100	60	0	0	0	0	10/18/2020
165	46	Unwashed	72	ISM	10/18/2020	1001	26.4	67.4	Kingani_G	2021-03-05	1	2	0	0	5	0	1	4	0	80	0	Interceptor®	Unw Inter	5	0	5	4	5	0	0	0.8	0	0.8	0	100	80	1	0	1	100	10/18/2020
165	46	Unwashed	72	ISM	10/18/2020	1001	26.4	67.4	Kingani_G	2021-03-05	2	2	0	0	5	0	3	2	0	40	0	Interceptor®	Unw Inter	5	0	5	2	5	0	0	0.4	0	0.4	0	100	40	0	0	0	0	10/18/2020
168	46	Unwashed	72	ISM	10/18/2020	1002	26.4	67.1	Kingani_G	2021-03-05	3	2	0	0	5	0	0	5	0	100	0	Interceptor®	Unw Inter	5	0	5	5	5	0	0	1	0	1	0	100	100	1	0	1	100	10/18/2020
168	46	Unwashed	72	ISM	10/18/2020	1002	26.4	67.1	Kingani_G	2021-03-05	1	3	0	0	5	0	2	3	0	60	0	Interceptor®	Unw Inter	5	0	5	3	5	0	0	0.6	0	0.6	0	100	60	0	0	0	0	10/18/2020
168	46	Unwashed	72	ISM	10/18/2020	1002	26.4	67.1	Kingani_G	2021-03-05	3	3	0	0	5	0	1	4	0	80	0	Interceptor®	Unw Inter	5	0	5	4	5	0	0	0.8	0	0.8	0	100	80	1	0	1	100	10/18/2020
168	46	Unwashed	72	ISM	10/18/2020	1002	26.4	67.1	Kingani_G	2021-03-05	3	4	0	0	5	0	0	5	0	100	0	Interceptor®	Unw Inter	5	0	5	5	5	0	0	1	0	1	0	100	100	1	0	1	100	10/18/2020
165	46	Unwashed	72	ISM	10/18/2020	1001	26.4	67.4	Kingani_G	2021-03-05	3	1	0	0	5	0	1	4	0	80	0	Interceptor®	Unw Inter	5	0	5	4	5	0	0	0.8	0	0.8	0	100	80	1	0	1	100	10/18/2020
171	46	Unwashed	72	ISM	10/18/2020	1003	26.4	66.8	Kingani_G	2021-03-05	5	4	0	0	5	0	0	5	0	100	0	Interceptor®	Unw Inter	5	0	5	5	5	0	0	1	0	1	0	100	100	1	0	1	100	10/18/2020
168	46	Unwashed	72	ISM	10/18/2020	1002	26.4	67.1	Kingani_G	2021-03-05	1	4	0	0	5	0	2	3	0	60	0	Interceptor®	Unw Inter	5	0	5	3	5	0	0	0.6	0	0.6	0	100	60	0	0	0	0	10/18/2020
168	46	Unwashed	72	ISM	10/18/2020	1002	26.4	67.1	Kingani_G	2021-03-05	4	1	0	0	5	0	0	5	0	100	0	Interceptor®	Unw Inter	5	0	5	5	5	0	0	1	0	1	0	100	100	1	0	1	100	10/18/2020
171	46	Unwashed	72	ISM	10/18/2020	1003	26.4	66.8	Kingani_G	2021-03-05	4	4	0	0	5	0	2	3	0	60	0	Interceptor®	Unw Inter	5	0	5	3	5	0	0	0.6	0	0.6	0	100	60	0	0	0	0	10/18/2020
168	46	Unwashed	72	ISM	10/18/2020	1002	26.4	67.1	Kingani_G	2021-03-05	5	2	0	0	5	0	2	3	0	60	0	Interceptor®	Unw Inter	5	0	5	3	5	0	0	0.6	0	0.6	0	100	60	0	0	0	0	10/18/2020
165	46	Unwashed	72	ISM	10/18/2020	1001	26.4	67.4	Kingani_G	2021-03-05	4	1	0	0	5	0	1	4	0	80	0	Interceptor®	Unw Inter	5	0	5	4	5	0	0	0.8	0	0.8	0	100	80	1	0	1	100	10/18/2020
168	46	Unwashed	72	ISM	10/18/2020	1002	26.4	67.1	Kingani_G	2021-03-05	3	1	0	0	5	0	0	5	0	100	0	Interceptor®	Unw Inter	5	0	5	5	5	0	0	1	0	1	0	100	100	1	0	1	100	10/18/2020
168	46	Unwashed	72	ISM	10/18/2020	1002	26.4	67.1	Kingani_G	2021-03-05	2	1	0	0	5	0	3	2	0	40	0	Interceptor®	Unw Inter	5	0	5	2	5	0	0	0.4	0	0.4	0	100	40	0	0	0	0	10/18/2020
172	46	Unwashed	24	ISM	10/15/2020	2001	26.3	66.4	Kingani_G	2021-03-05	2	3	1302	1305	5	5	4	1	100	20	3	Interceptor®G2	Unw InterG2	5	0	5	1	5	5	0	0.2	1	0.2	100	100	20	0	1	1	100	10/15/2020
172	46	Unwashed	24	ISM	10/15/2020	2001	26.3	66.4	Kingani_G	2021-03-05	2	1	1302	1305	5	5	5	0	100	0	3	Interceptor®G2	Unw InterG2	5	0	5	0	5	5	0	0	1	0	100		0	0	1	1	100	10/15/2020
178	46	Unwashed	24	ISM	10/15/2020	2003	26.3	66.4	Kingani_G	2021-03-05	1	3	1334	1337	5	5	4	1	100	20	3	Interceptor®G2	Unw InterG2	5	0	5	1	5	5	0	0.2	1	0.2	100	100	20	0	1	1	100	10/15/2020
172	46	Unwashed	24	ISM	10/15/2020	2001	26.3	66.4	Kingani_G	2021-03-05	5	2	1304	1307	5	5	5	0	100	0	3	Interceptor®G2	Unw InterG2	5	0	5	0	5	5	0	0	1	0	100		0	0	1	1	100	10/15/2020
172	46	Unwashed	24	ISM	10/15/2020	2001	26.3	66.4	Kingani_G	2021-03-05	1	3	1302	1305	5	5	2	3	100	60	3	Interceptor®G2	Unw InterG2	5	0	5	3	5	5	0	0.6	1	0.6	100	100	60	0	1	1	100	10/15/2020
175	46	Unwashed	24	ISM	10/15/2020	2002	26.3	67.2	Kingani_G	2021-03-05	3	2	1318	1321	5	5	5	0	100	0	3	Interceptor®G2	Unw InterG2	5	0	5	0	5	5	0	0	1	0	100		0	0	1	1	100	10/15/2020
178	46	Unwashed	24	ISM	10/15/2020	2003	26.3	66.4	Kingani_G	2021-03-05	4	4	1336	1339	5	5	3	2	100	40	3	Interceptor®G2	Unw InterG2	5	0	5	2	5	5	0	0.4	1	0.4	100	100	40	0	1	1	100	10/15/2020
175	46	Unwashed	24	ISM	10/15/2020	2002	26.3	67.2	Kingani_G	2021-03-05	5	4	1320	1323	5	5	3	2	100	40	3	Interceptor®G2	Unw InterG2	5	0	5	2	5	5	0	0.4	1	0.4	100	100	40	0	1	1	100	10/15/2020
178	46	Unwashed	24	ISM	10/15/2020	2003	26.3	66.4	Kingani_G	2021-03-05	2	1	1334	1337	5	5	4	1	100	20	3	Interceptor®G2	Unw InterG2	5	0	5	1	5	5	0	0.2	1	0.2	100	100	20	0	1	1	100	10/15/2020
175	46	Unwashed	24	ISM	10/15/2020	2002	26.3	67.2	Kingani_G	2021-03-05	4	1	1319	1322	5	5	4	1	100	20	3	Interceptor®G2	Unw InterG2	5	0	5	1	5	5	0	0.2	1	0.2	100	100	20	0	1	1	100	10/15/2020
178	46	Unwashed	24	ISM	10/15/2020	2003	26.3	66.4	Kingani_G	2021-03-05	5	4	1336	1339	5	5	5	0	100	0	3	Interceptor®G2	Unw InterG2	5	0	5	0	5	5	0	0	1	0	100		0	0	1	1	100	10/15/2020
172	46	Unwashed	24	ISM	10/15/2020	2001	26.3	66.4	Kingani_G	2021-03-05	3	1	1303	1306	5	5	5	0	100	0	3	Interceptor®G2	Unw InterG2	5	0	5	0	5	5	0	0	1	0	100		0	0	1	1	100	10/15/2020
175	46	Unwashed	24	ISM	10/15/2020	2002	26.3	67.2	Kingani_G	2021-03-05	2	4	1318	1321	5	5	3	2	100	40	3	Interceptor®G2	Unw InterG2	5	0	5	2	5	5	0	0.4	1	0.4	100	100	40	0	1	1	100	10/15/2020
175	46	Unwashed	24	ISM	10/15/2020	2002	26.3	67.2	Kingani_G	2021-03-05	4	2	1319	1322	5	5	1	4	100	80	3	Interceptor®G2	Unw InterG2	5	0	5	4	5	5	0	0.8	1	0.8	100	100	80	1	1	1	100	10/15/2020
172	46	Unwashed	24	ISM	10/15/2020	2001	26.3	66.4	Kingani_G	2021-03-05	3	2	1303	1306	5	5	5	0	100	0	3	Interceptor®G2	Unw InterG2	5	0	5	0	5	5	0	0	1	0	100		0	0	1	1	100	10/15/2020
178	46	Unwashed	24	ISM	10/15/2020	2003	26.3	66.4	Kingani_G	2021-03-05	1	2	1333	1336	5	5	4	1	100	20	3	Interceptor®G2	Unw InterG2	5	0	5	1	5	5	0	0.2	1	0.2	100	100	20	0	1	1	100	10/15/2020
172	46	Unwashed	24	ISM	10/15/2020	2001	26.3	66.4	Kingani_G	2021-03-05	2	4	1302	1305	5	5	3	2	100	40	3	Interceptor®G2	Unw InterG2	5	0	5	2	5	5	0	0.4	1	0.4	100	100	40	0	1	1	100	10/15/2020
178	46	Unwashed	24	ISM	10/15/2020	2003	26.3	66.4	Kingani_G	2021-03-05	1	1	1333	1336	5	5	3	2	100	40	3	Interceptor®G2	Unw InterG2	5	0	5	2	5	5	0	0.4	1	0.4	100	100	40	0	1	1	100	10/15/2020
175	46	Unwashed	24	ISM	10/15/2020	2002	26.3	67.2	Kingani_G	2021-03-05	5	3	1320	1323	5	5	5	0	100	0	3	Interceptor®G2	Unw InterG2	5	0	5	0	5	5	0	0	1	0	100		0	0	1	1	100	10/15/2020
172	46	Unwashed	24	ISM	10/15/2020	2001	26.3	66.4	Kingani_G	2021-03-05	5	4	1304	1307	5	5	5	0	100	0	3	Interceptor®G2	Unw InterG2	5	0	5	0	5	5	0	0	1	0	100		0	0	1	1	100	10/15/2020
178	46	Unwashed	24	ISM	10/15/2020	2003	26.3	66.4	Kingani_G	2021-03-05	3	1	1335	1338	5	5	5	0	100	0	3	Interceptor®G2	Unw InterG2	5	0	5	0	5	5	0	0	1	0	100		0	0	1	1	100	10/15/2020
178	46	Unwashed	24	ISM	10/15/2020	2003	26.3	66.4	Kingani_G	2021-03-05	3	3	1335	1338	5	5	5	0	100	0	3	Interceptor®G2	Unw InterG2	5	0	5	0	5	5	0	0	1	0	100		0	0	1	1	100	10/15/2020
178	46	Unwashed	24	ISM	10/15/2020	2003	26.3	66.4	Kingani_G	2021-03-05	4	1	1335	1338	5	5	5	0	100	0	3	Interceptor®G2	Unw InterG2	5	0	5	0	5	5	0	0	1	0	100		0	0	1	1	100	10/15/2020
175	46	Unwashed	24	ISM	10/15/2020	2002	26.3	67.2	Kingani_G	2021-03-05	1	1	1317	1320	5	5	5	0	100	0	3	Interceptor®G2	Unw InterG2	5	0	5	0	5	5	0	0	1	0	100		0	0	1	1	100	10/15/2020
172	46	Unwashed	24	ISM	10/15/2020	2001	26.3	66.4	Kingani_G	2021-03-05	5	1	1304	1307	5	5	5	0	100	0	3	Interceptor®G2	Unw InterG2	5	0	5	0	5	5	0	0	1	0	100		0	0	1	1	100	10/15/2020
175	46	Unwashed	24	ISM	10/15/2020	2002	26.3	67.2	Kingani_G	2021-03-05	1	3	1317	1320	5	5	5	0	100	0	3	Interceptor®G2	Unw InterG2	5	0	5	0	5	5	0	0	1	0	100		0	0	1	1	100	10/15/2020
175	46	Unwashed	24	ISM	10/15/2020	2002	26.3	67.2	Kingani_G	2021-03-05	2	1	1317	1320	5	5	4	1	100	20	3	Interceptor®G2	Unw InterG2	5	0	5	1	5	5	0	0.2	1	0.2	100	100	20	0	1	1	100	10/15/2020
175	46	Unwashed	24	ISM	10/15/2020	2002	26.3	67.2	Kingani_G	2021-03-05	3	1	1318	1321	5	5	5	0	100	0	3	Interceptor®G2	Unw InterG2	5	0	5	0	5	5	0	0	1	0	100		0	0	1	1	100	10/15/2020
172	46	Unwashed	24	ISM	10/15/2020	2001	26.3	66.4	Kingani_G	2021-03-05	3	4	1303	1306	5	5	5	0	100	0	3	Interceptor®G2	Unw InterG2	5	0	5	0	5	5	0	0	1	0	100		0	0	1	1	100	10/15/2020
175	46	Unwashed	24	ISM	10/15/2020	2002	26.3	67.2	Kingani_G	2021-03-05	3	3	1318	1321	5	5	5	0	100	0	3	Interceptor®G2	Unw InterG2	5	0	5	0	5	5	0	0	1	0	100		0	0	1	1	100	10/15/2020
178	46	Unwashed	24	ISM	10/15/2020	2003	26.3	66.4	Kingani_G	2021-03-05	3	4	1335	1338	5	5	3	2	100	40	3	Interceptor®G2	Unw InterG2	5	0	5	2	5	5	0	0.4	1	0.4	100	100	40	0	1	1	100	10/15/2020
175	46	Unwashed	24	ISM	10/15/2020	2002	26.3	67.2	Kingani_G	2021-03-05	3	4	1318	1321	5	5	5	0	100	0	3	Interceptor®G2	Unw InterG2	5	0	5	0	5	5	0	0	1	0	100		0	0	1	1	100	10/15/2020
172	46	Unwashed	24	ISM	10/15/2020	2001	26.3	66.4	Kingani_G	2021-03-05	1	2	1301	1304	5	5	4	1	100	20	3	Interceptor®G2	Unw InterG2	5	0	5	1	5	5	0	0.2	1	0.2	100	100	20	0	1	1	100	10/15/2020
178	46	Unwashed	24	ISM	10/15/2020	2003	26.3	66.4	Kingani_G	2021-03-05	2	4	1334	1337	5	5	3	2	100	40	3	Interceptor®G2	Unw InterG2	5	0	5	2	5	5	0	0.4	1	0.4	100	100	40	0	1	1	100	10/15/2020
178	46	Unwashed	24	ISM	10/15/2020	2003	26.3	66.4	Kingani_G	2021-03-05	5	1	1336	1339	5	5	4	1	100	20	3	Interceptor®G2	Unw InterG2	5	0	5	1	5	5	0	0.2	1	0.2	100	100	20	0	1	1	100	10/15/2020
175	46	Unwashed	24	ISM	10/15/2020	2002	26.3	67.2	Kingani_G	2021-03-05	1	4	1317	1320	5	5	5	0	100	0	3	Interceptor®G2	Unw InterG2	5	0	5	0	5	5	0	0	1	0	100		0	0	1	1	100	10/15/2020
178	46	Unwashed	24	ISM	10/15/2020	2003	26.3	66.4	Kingani_G	2021-03-05	3	2	1335	1338	5	5	4	1	100	20	3	Interceptor®G2	Unw InterG2	5	0	5	1	5	5	0	0.2	1	0.2	100	100	20	0	1	1	100	10/15/2020
178	46	Unwashed	24	ISM	10/15/2020	2003	26.3	66.4	Kingani_G	2021-03-05	5	2	1336	1339	5	5	3	2	100	40	3	Interceptor®G2	Unw InterG2	5	0	5	2	5	5	0	0.4	1	0.4	100	100	40	0	1	1	100	10/15/2020
178	46	Unwashed	24	ISM	10/15/2020	2003	26.3	66.4	Kingani_G	2021-03-05	1	4	1334	1337	5	5	4	1	100	20	3	Interceptor®G2	Unw InterG2	5	0	5	1	5	5	0	0.2	1	0.2	100	100	20	0	1	1	100	10/15/2020
172	46	Unwashed	24	ISM	10/15/2020	2001	26.3	66.4	Kingani_G	2021-03-05	5	3	1304	1307	5	5	5	0	100	0	3	Interceptor®G2	Unw InterG2	5	0	5	0	5	5	0	0	1	0	100		0	0	1	1	100	10/15/2020
175	46	Unwashed	24	ISM	10/15/2020	2002	26.3	67.2	Kingani_G	2021-03-05	2	3	1318	1321	5	5	4	1	100	20	3	Interceptor®G2	Unw InterG2	5	0	5	1	5	5	0	0.2	1	0.2	100	100	20	0	1	1	100	10/15/2020
178	46	Unwashed	24	ISM	10/15/2020	2003	26.3	66.4	Kingani_G	2021-03-05	2	2	1334	1337	5	5	4	1	100	20	3	Interceptor®G2	Unw InterG2	5	0	5	1	5	5	0	0.2	1	0.2	100	100	20	0	1	1	100	10/15/2020
178	46	Unwashed	24	ISM	10/15/2020	2003	26.3	66.4	Kingani_G	2021-03-05	2	3	1334	1337	5	5	5	0	100	0	3	Interceptor®G2	Unw InterG2	5	0	5	0	5	5	0	0	1	0	100		0	0	1	1	100	10/15/2020
172	46	Unwashed	24	ISM	10/15/2020	2001	26.3	66.4	Kingani_G	2021-03-05	3	3	1303	1306	5	5	4	1	100	20	3	Interceptor®G2	Unw InterG2	5	0	5	1	5	5	0	0.2	1	0.2	100	100	20	0	1	1	100	10/15/2020
172	46	Unwashed	24	ISM	10/15/2020	2001	26.3	66.4	Kingani_G	2021-03-05	4	4	1304	1307	5	5	5	0	100	0	3	Interceptor®G2	Unw InterG2	5	0	5	0	5	5	0	0	1	0	100		0	0	1	1	100	10/15/2020
175	46	Unwashed	24	ISM	10/15/2020	2002	26.3	67.2	Kingani_G	2021-03-05	5	1	1319	1322	5	5	5	0	100	0	3	Interceptor®G2	Unw InterG2	5	0	5	0	5	5	0	0	1	0	100		0	0	1	1	100	10/15/2020
172	46	Unwashed	24	ISM	10/15/2020	2001	26.3	66.4	Kingani_G	2021-03-05	4	2	1303	1306	5	5	4	1	100	20	3	Interceptor®G2	Unw InterG2	5	0	5	1	5	5	0	0.2	1	0.2	100	100	20	0	1	1	100	10/15/2020
172	46	Unwashed	24	ISM	10/15/2020	2001	26.3	66.4	Kingani_G	2021-03-05	4	1	1303	1306	5	5	5	0	100	0	3	Interceptor®G2	Unw InterG2	5	0	5	0	5	5	0	0	1	0	100		0	0	1	1	100	10/15/2020
178	46	Unwashed	24	ISM	10/15/2020	2003	26.3	66.4	Kingani_G	2021-03-05	4	2	1335	1338	5	5	4	1	100	20	3	Interceptor®G2	Unw InterG2	5	0	5	1	5	5	0	0.2	1	0.2	100	100	20	0	1	1	100	10/15/2020
178	46	Unwashed	24	ISM	10/15/2020	2003	26.3	66.4	Kingani_G	2021-03-05	5	3	1336	1339	5	5	2	3	100	60	3	Interceptor®G2	Unw InterG2	5	0	5	3	5	5	0	0.6	1	0.6	100	100	60	0	1	1	100	10/15/2020
178	46	Unwashed	24	ISM	10/15/2020	2003	26.3	66.4	Kingani_G	2021-03-05	4	3	1336	1339	5	5	5	0	100	0	3	Interceptor®G2	Unw InterG2	5	0	5	0	5	5	0	0	1	0	100		0	0	1	1	100	10/15/2020
172	46	Unwashed	24	ISM	10/15/2020	2001	26.3	66.4	Kingani_G	2021-03-05	2	2	1302	1305	5	5	5	0	100	0	3	Interceptor®G2	Unw InterG2	5	0	5	0	5	5	0	0	1	0	100		0	0	1	1	100	10/15/2020
175	46	Unwashed	24	ISM	10/15/2020	2002	26.3	67.2	Kingani_G	2021-03-05	4	3	1319	1322	5	5	3	2	100	40	3	Interceptor®G2	Unw InterG2	5	0	5	2	5	5	0	0.4	1	0.4	100	100	40	0	1	1	100	10/15/2020
175	46	Unwashed	24	ISM	10/15/2020	2002	26.3	67.2	Kingani_G	2021-03-05	4	4	1319	1322	5	5	3	2	100	40	3	Interceptor®G2	Unw InterG2	5	0	5	2	5	5	0	0.4	1	0.4	100	100	40	0	1	1	100	10/15/2020
175	46	Unwashed	24	ISM	10/15/2020	2002	26.3	67.2	Kingani_G	2021-03-05	2	2	1317	1320	5	5	5	0	100	0	3	Interceptor®G2	Unw InterG2	5	0	5	0	5	5	0	0	1	0	100		0	0	1	1	100	10/15/2020
175	46	Unwashed	24	ISM	10/15/2020	2002	26.3	67.2	Kingani_G	2021-03-05	5	2	1319	1322	5	5	3	2	100	40	3	Interceptor®G2	Unw InterG2	5	0	5	2	5	5	0	0.4	1	0.4	100	100	40	0	1	1	100	10/15/2020
172	46	Unwashed	24	ISM	10/15/2020	2001	26.3	66.4	Kingani_G	2021-03-05	1	1	1301	1304	5	5	5	0	100	0	3	Interceptor®G2	Unw InterG2	5	0	5	0	5	5	0	0	1	0	100		0	0	1	1	100	10/15/2020
172	46	Unwashed	24	ISM	10/15/2020	2001	26.3	66.4	Kingani_G	2021-03-05	1	4	1302	1305	5	5	5	0	100	0	3	Interceptor®G2	Unw InterG2	5	0	5	0	5	5	0	0	1	0	100		0	0	1	1	100	10/15/2020
172	46	Unwashed	24	ISM	10/15/2020	2001	26.3	66.4	Kingani_G	2021-03-05	4	3	1304	1307	5	5	5	0	100	0	3	Interceptor®G2	Unw InterG2	5	0	5	0	5	5	0	0	1	0	100		0	0	1	1	100	10/15/2020
175	46	Unwashed	24	ISM	10/15/2020	2002	26.3	67.2	Kingani_G	2021-03-05	1	2	1317	1320	5	5	5	0	100	0	3	Interceptor®G2	Unw InterG2	5	0	5	0	5	5	0	0	1	0	100		0	0	1	1	100	10/15/2020
179	46	Unwashed	48	ISM	10/17/2020	2003	26.1	69.8	Kingani_G	2021-03-05	3	1	0	0	5	0	5	0	0	0	0	Interceptor®G2	Unw InterG2	5	0	5	0	5	0	0	0	0	0	0		0	0	0	0	0	10/17/2020
176	46	Unwashed	48	ISM	10/17/2020	2002	26	67.1	Kingani_G	2021-03-05	5	2	0	0	5	0	3	2	0	40	0	Interceptor®G2	Unw InterG2	5	0	5	2	5	0	0	0.4	0	0.4	0	100	40	0	0	0	0	10/17/2020
176	46	Unwashed	48	ISM	10/17/2020	2002	26	67.1	Kingani_G	2021-03-05	2	2	0	0	5	0	5	0	0	0	0	Interceptor®G2	Unw InterG2	5	0	5	0	5	0	0	0	0	0	0		0	0	0	0	0	10/17/2020
179	46	Unwashed	48	ISM	10/17/2020	2003	26.1	69.8	Kingani_G	2021-03-05	4	4	0	0	5	0	3	2	0	40	0	Interceptor®G2	Unw InterG2	5	0	5	2	5	0	0	0.4	0	0.4	0	100	40	0	0	0	0	10/17/2020
176	46	Unwashed	48	ISM	10/17/2020	2002	26	67.1	Kingani_G	2021-03-05	3	1	0	0	5	0	5	0	0	0	0	Interceptor®G2	Unw InterG2	5	0	5	0	5	0	0	0	0	0	0		0	0	0	0	0	10/17/2020
179	46	Unwashed	48	ISM	10/17/2020	2003	26.1	69.8	Kingani_G	2021-03-05	1	4	0	0	5	0	4	1	0	20	0	Interceptor®G2	Unw InterG2	5	0	5	1	5	0	0	0.2	0	0.2	0	100	20	0	0	0	0	10/17/2020
179	46	Unwashed	48	ISM	10/17/2020	2003	26.1	69.8	Kingani_G	2021-03-05	1	1	0	0	5	0	3	2	0	40	0	Interceptor®G2	Unw InterG2	5	0	5	2	5	0	0	0.4	0	0.4	0	100	40	0	0	0	0	10/17/2020
173	46	Unwashed	48	ISM	10/17/2020	2001	26.1	61.4	Kingani_G	2021-03-05	2	2	0	0	5	0	5	0	0	0	0	Interceptor®G2	Unw InterG2	5	0	5	0	5	0	0	0	0	0	0		0	0	0	0	0	10/17/2020
173	46	Unwashed	48	ISM	10/17/2020	2001	26.1	61.4	Kingani_G	2021-03-05	5	1	0	0	5	0	5	0	0	0	0	Interceptor®G2	Unw InterG2	5	0	5	0	5	0	0	0	0	0	0		0	0	0	0	0	10/17/2020
179	46	Unwashed	48	ISM	10/17/2020	2003	26.1	69.8	Kingani_G	2021-03-05	1	2	0	0	5	0	4	1	0	20	0	Interceptor®G2	Unw InterG2	5	0	5	1	5	0	0	0.2	0	0.2	0	100	20	0	0	0	0	10/17/2020
176	46	Unwashed	48	ISM	10/17/2020	2002	26	67.1	Kingani_G	2021-03-05	5	3	0	0	5	0	5	0	0	0	0	Interceptor®G2	Unw InterG2	5	0	5	0	5	0	0	0	0	0	0		0	0	0	0	0	10/17/2020
173	46	Unwashed	48	ISM	10/17/2020	2001	26.1	61.4	Kingani_G	2021-03-05	1	3	0	0	5	0	2	3	0	60	0	Interceptor®G2	Unw InterG2	5	0	5	3	5	0	0	0.6	0	0.6	0	100	60	0	0	0	0	10/17/2020
179	46	Unwashed	48	ISM	10/17/2020	2003	26.1	69.8	Kingani_G	2021-03-05	2	4	0	0	5	0	3	2	0	40	0	Interceptor®G2	Unw InterG2	5	0	5	2	5	0	0	0.4	0	0.4	0	100	40	0	0	0	0	10/17/2020
176	46	Unwashed	48	ISM	10/17/2020	2002	26	67.1	Kingani_G	2021-03-05	1	2	0	0	5	0	5	0	0	0	0	Interceptor®G2	Unw InterG2	5	0	5	0	5	0	0	0	0	0	0		0	0	0	0	0	10/17/2020
173	46	Unwashed	48	ISM	10/17/2020	2001	26.1	61.4	Kingani_G	2021-03-05	4	3	0	0	5	0	5	0	0	0	0	Interceptor®G2	Unw InterG2	5	0	5	0	5	0	0	0	0	0	0		0	0	0	0	0	10/17/2020
176	46	Unwashed	48	ISM	10/17/2020	2002	26	67.1	Kingani_G	2021-03-05	3	3	0	0	5	0	5	0	0	0	0	Interceptor®G2	Unw InterG2	5	0	5	0	5	0	0	0	0	0	0		0	0	0	0	0	10/17/2020
176	46	Unwashed	48	ISM	10/17/2020	2002	26	67.1	Kingani_G	2021-03-05	1	3	0	0	5	0	5	0	0	0	0	Interceptor®G2	Unw InterG2	5	0	5	0	5	0	0	0	0	0	0		0	0	0	0	0	10/17/2020
176	46	Unwashed	48	ISM	10/17/2020	2002	26	67.1	Kingani_G	2021-03-05	1	1	0	0	5	0	5	0	0	0	0	Interceptor®G2	Unw InterG2	5	0	5	0	5	0	0	0	0	0	0		0	0	0	0	0	10/17/2020
176	46	Unwashed	48	ISM	10/17/2020	2002	26	67.1	Kingani_G	2021-03-05	1	4	0	0	5	0	5	0	0	0	0	Interceptor®G2	Unw InterG2	5	0	5	0	5	0	0	0	0	0	0		0	0	0	0	0	10/17/2020
176	46	Unwashed	48	ISM	10/17/2020	2002	26	67.1	Kingani_G	2021-03-05	2	1	0	0	5	0	4	1	0	20	0	Interceptor®G2	Unw InterG2	5	0	5	1	5	0	0	0.2	0	0.2	0	100	20	0	0	0	0	10/17/2020
173	46	Unwashed	48	ISM	10/17/2020	2001	26.1	61.4	Kingani_G	2021-03-05	3	4	0	0	5	0	5	0	0	0	0	Interceptor®G2	Unw InterG2	5	0	5	0	5	0	0	0	0	0	0		0	0	0	0	0	10/17/2020
176	46	Unwashed	48	ISM	10/17/2020	2002	26	67.1	Kingani_G	2021-03-05	3	4	0	0	5	0	5	0	0	0	0	Interceptor®G2	Unw InterG2	5	0	5	0	5	0	0	0	0	0	0		0	0	0	0	0	10/17/2020
179	46	Unwashed	48	ISM	10/17/2020	2003	26.1	69.8	Kingani_G	2021-03-05	4	2	0	0	5	0	4	1	0	20	0	Interceptor®G2	Unw InterG2	5	0	5	1	5	0	0	0.2	0	0.2	0	100	20	0	0	0	0	10/17/2020
173	46	Unwashed	48	ISM	10/17/2020	2001	26.1	61.4	Kingani_G	2021-03-05	4	4	0	0	5	0	5	0	0	0	0	Interceptor®G2	Unw InterG2	5	0	5	0	5	0	0	0	0	0	0		0	0	0	0	0	10/17/2020
179	46	Unwashed	48	ISM	10/17/2020	2003	26.1	69.8	Kingani_G	2021-03-05	2	3	0	0	5	0	4	1	0	20	0	Interceptor®G2	Unw InterG2	5	0	5	1	5	0	0	0.2	0	0.2	0	100	20	0	0	0	0	10/17/2020
179	46	Unwashed	48	ISM	10/17/2020	2003	26.1	69.8	Kingani_G	2021-03-05	5	3	0	0	5	0	2	3	0	60	0	Interceptor®G2	Unw InterG2	5	0	5	3	5	0	0	0.6	0	0.6	0	100	60	0	0	0	0	10/17/2020
173	46	Unwashed	48	ISM	10/17/2020	2001	26.1	61.4	Kingani_G	2021-03-05	5	4	0	0	5	0	5	0	0	0	0	Interceptor®G2	Unw InterG2	5	0	5	0	5	0	0	0	0	0	0		0	0	0	0	0	10/17/2020
173	46	Unwashed	48	ISM	10/17/2020	2001	26.1	61.4	Kingani_G	2021-03-05	1	4	0	0	5	0	5	0	0	0	0	Interceptor®G2	Unw InterG2	5	0	5	0	5	0	0	0	0	0	0		0	0	0	0	0	10/17/2020
176	46	Unwashed	48	ISM	10/17/2020	2002	26	67.1	Kingani_G	2021-03-05	4	3	0	0	5	0	3	2	0	40	0	Interceptor®G2	Unw InterG2	5	0	5	2	5	0	0	0.4	0	0.4	0	100	40	0	0	0	0	10/17/2020
176	46	Unwashed	48	ISM	10/17/2020	2002	26	67.1	Kingani_G	2021-03-05	5	1	0	0	5	0	5	0	0	0	0	Interceptor®G2	Unw InterG2	5	0	5	0	5	0	0	0	0	0	0		0	0	0	0	0	10/17/2020
179	46	Unwashed	48	ISM	10/17/2020	2003	26.1	69.8	Kingani_G	2021-03-05	3	3	0	0	5	0	5	0	0	0	0	Interceptor®G2	Unw InterG2	5	0	5	0	5	0	0	0	0	0	0		0	0	0	0	0	10/17/2020
173	46	Unwashed	48	ISM	10/17/2020	2001	26.1	61.4	Kingani_G	2021-03-05	3	1	0	0	5	0	5	0	0	0	0	Interceptor®G2	Unw InterG2	5	0	5	0	5	0	0	0	0	0	0		0	0	0	0	0	10/17/2020
173	46	Unwashed	48	ISM	10/17/2020	2001	26.1	61.4	Kingani_G	2021-03-05	2	3	0	0	5	0	4	1	0	20	0	Interceptor®G2	Unw InterG2	5	0	5	1	5	0	0	0.2	0	0.2	0	100	20	0	0	0	0	10/17/2020
173	46	Unwashed	48	ISM	10/17/2020	2001	26.1	61.4	Kingani_G	2021-03-05	5	3	0	0	5	0	5	0	0	0	0	Interceptor®G2	Unw InterG2	5	0	5	0	5	0	0	0	0	0	0		0	0	0	0	0	10/17/2020
179	46	Unwashed	48	ISM	10/17/2020	2003	26.1	69.8	Kingani_G	2021-03-05	2	2	0	0	5	0	3	2	0	40	0	Interceptor®G2	Unw InterG2	5	0	5	2	5	0	0	0.4	0	0.4	0	100	40	0	0	0	0	10/17/2020
179	46	Unwashed	48	ISM	10/17/2020	2003	26.1	69.8	Kingani_G	2021-03-05	5	2	0	0	5	0	3	2	0	40	0	Interceptor®G2	Unw InterG2	5	0	5	2	5	0	0	0.4	0	0.4	0	100	40	0	0	0	0	10/17/2020
176	46	Unwashed	48	ISM	10/17/2020	2002	26	67.1	Kingani_G	2021-03-05	5	4	0	0	5	0	3	2	0	40	0	Interceptor®G2	Unw InterG2	5	0	5	2	5	0	0	0.4	0	0.4	0	100	40	0	0	0	0	10/17/2020
179	46	Unwashed	48	ISM	10/17/2020	2003	26.1	69.8	Kingani_G	2021-03-05	3	2	0	0	5	0	4	1	0	20	0	Interceptor®G2	Unw InterG2	5	0	5	1	5	0	0	0.2	0	0.2	0	100	20	0	0	0	0	10/17/2020
176	46	Unwashed	48	ISM	10/17/2020	2002	26	67.1	Kingani_G	2021-03-05	2	4	0	0	5	0	3	2	0	40	0	Interceptor®G2	Unw InterG2	5	0	5	2	5	0	0	0.4	0	0.4	0	100	40	0	0	0	0	10/17/2020
179	46	Unwashed	48	ISM	10/17/2020	2003	26.1	69.8	Kingani_G	2021-03-05	1	3	0	0	5	0	4	1	0	20	0	Interceptor®G2	Unw InterG2	5	0	5	1	5	0	0	0.2	0	0.2	0	100	20	0	0	0	0	10/17/2020
176	46	Unwashed	48	ISM	10/17/2020	2002	26	67.1	Kingani_G	2021-03-05	4	4	0	0	5	0	2	3	0	60	0	Interceptor®G2	Unw InterG2	5	0	5	3	5	0	0	0.6	0	0.6	0	100	60	0	0	0	0	10/17/2020
173	46	Unwashed	48	ISM	10/17/2020	2001	26.1	61.4	Kingani_G	2021-03-05	1	1	0	0	5	0	5	0	0	0	0	Interceptor®G2	Unw InterG2	5	0	5	0	5	0	0	0	0	0	0		0	0	0	0	0	10/17/2020
173	46	Unwashed	48	ISM	10/17/2020	2001	26.1	61.4	Kingani_G	2021-03-05	3	2	0	0	5	0	5	0	0	0	0	Interceptor®G2	Unw InterG2	5	0	5	0	5	0	0	0	0	0	0		0	0	0	0	0	10/17/2020
173	46	Unwashed	48	ISM	10/17/2020	2001	26.1	61.4	Kingani_G	2021-03-05	1	2	0	0	5	0	4	1	0	20	0	Interceptor®G2	Unw InterG2	5	0	5	1	5	0	0	0.2	0	0.2	0	100	20	0	0	0	0	10/17/2020
173	46	Unwashed	48	ISM	10/17/2020	2001	26.1	61.4	Kingani_G	2021-03-05	3	3	0	0	5	0	4	1	0	20	0	Interceptor®G2	Unw InterG2	5	0	5	1	5	0	0	0.2	0	0.2	0	100	20	0	0	0	0	10/17/2020
176	46	Unwashed	48	ISM	10/17/2020	2002	26	67.1	Kingani_G	2021-03-05	4	2	0	0	5	0	1	4	0	80	0	Interceptor®G2	Unw InterG2	5	0	5	4	5	0	0	0.8	0	0.8	0	100	80	1	0	1	100	10/17/2020
179	46	Unwashed	48	ISM	10/17/2020	2003	26.1	69.8	Kingani_G	2021-03-05	4	1	0	0	5	0	5	0	0	0	0	Interceptor®G2	Unw InterG2	5	0	5	0	5	0	0	0	0	0	0		0	0	0	0	0	10/17/2020
176	46	Unwashed	48	ISM	10/17/2020	2002	26	67.1	Kingani_G	2021-03-05	4	1	0	0	5	0	4	1	0	20	0	Interceptor®G2	Unw InterG2	5	0	5	1	5	0	0	0.2	0	0.2	0	100	20	0	0	0	0	10/17/2020
179	46	Unwashed	48	ISM	10/17/2020	2003	26.1	69.8	Kingani_G	2021-03-05	3	4	0	0	5	0	3	2	0	40	0	Interceptor®G2	Unw InterG2	5	0	5	2	5	0	0	0.4	0	0.4	0	100	40	0	0	0	0	10/17/2020
179	46	Unwashed	48	ISM	10/17/2020	2003	26.1	69.8	Kingani_G	2021-03-05	5	4	0	0	5	0	5	0	0	0	0	Interceptor®G2	Unw InterG2	5	0	5	0	5	0	0	0	0	0	0		0	0	0	0	0	10/17/2020
179	46	Unwashed	48	ISM	10/17/2020	2003	26.1	69.8	Kingani_G	2021-03-05	5	1	0	0	5	0	3	2	0	40	0	Interceptor®G2	Unw InterG2	5	0	5	2	5	0	0	0.4	0	0.4	0	100	40	0	0	0	0	10/17/2020
176	46	Unwashed	48	ISM	10/17/2020	2002	26	67.1	Kingani_G	2021-03-05	3	2	0	0	5	0	3	2	0	40	0	Interceptor®G2	Unw InterG2	5	0	5	2	5	0	0	0.4	0	0.4	0	100	40	0	0	0	0	10/17/2020
173	46	Unwashed	48	ISM	10/17/2020	2001	26.1	61.4	Kingani_G	2021-03-05	4	2	0	0	5	0	4	1	0	20	0	Interceptor®G2	Unw InterG2	5	0	5	1	5	0	0	0.2	0	0.2	0	100	20	0	0	0	0	10/17/2020
173	46	Unwashed	48	ISM	10/17/2020	2001	26.1	61.4	Kingani_G	2021-03-05	5	2	0	0	5	0	5	0	0	0	0	Interceptor®G2	Unw InterG2	5	0	5	0	5	0	0	0	0	0	0		0	0	0	0	0	10/17/2020
173	46	Unwashed	48	ISM	10/17/2020	2001	26.1	61.4	Kingani_G	2021-03-05	2	1	0	0	5	0	5	0	0	0	0	Interceptor®G2	Unw InterG2	5	0	5	0	5	0	0	0	0	0	0		0	0	0	0	0	10/17/2020
173	46	Unwashed	48	ISM	10/17/2020	2001	26.1	61.4	Kingani_G	2021-03-05	2	4	0	0	5	0	3	2	0	40	0	Interceptor®G2	Unw InterG2	5	0	5	2	5	0	0	0.4	0	0.4	0	100	40	0	0	0	0	10/17/2020
179	46	Unwashed	48	ISM	10/17/2020	2003	26.1	69.8	Kingani_G	2021-03-05	2	1	0	0	5	0	4	1	0	20	0	Interceptor®G2	Unw InterG2	5	0	5	1	5	0	0	0.2	0	0.2	0	100	20	0	0	0	0	10/17/2020
176	46	Unwashed	48	ISM	10/17/2020	2002	26	67.1	Kingani_G	2021-03-05	2	3	0	0	5	0	4	1	0	20	0	Interceptor®G2	Unw InterG2	5	0	5	1	5	0	0	0.2	0	0.2	0	100	20	0	0	0	0	10/17/2020
179	46	Unwashed	48	ISM	10/17/2020	2003	26.1	69.8	Kingani_G	2021-03-05	4	3	0	0	5	0	5	0	0	0	0	Interceptor®G2	Unw InterG2	5	0	5	0	5	0	0	0	0	0	0		0	0	0	0	0	10/17/2020
173	46	Unwashed	48	ISM	10/17/2020	2001	26.1	61.4	Kingani_G	2021-03-05	4	1	0	0	5	0	5	0	0	0	0	Interceptor®G2	Unw InterG2	5	0	5	0	5	0	0	0	0	0	0		0	0	0	0	0	10/17/2020
177	46	Unwashed	72	ISM	10/18/2020	2002	26.3	66.3	Kingani_G	2021-03-05	3	3	0	0	5	0	5	0	0	0	0	Interceptor®G2	Unw InterG2	5	0	5	0	5	0	0	0	0	0	0		0	0	0	0	0	10/18/2020
180	46	Unwashed	72	ISM	10/18/2020	2003	26.4	66.7	Kingani_G	2021-03-05	1	4	0	0	5	0	4	1	0	20	0	Interceptor®G2	Unw InterG2	5	0	5	1	5	0	0	0.2	0	0.2	0	100	20	0	0	0	0	10/18/2020
180	46	Unwashed	72	ISM	10/18/2020	2003	26.4	66.7	Kingani_G	2021-03-05	3	1	0	0	5	0	4	1	0	20	0	Interceptor®G2	Unw InterG2	5	0	5	1	5	0	0	0.2	0	0.2	0	100	20	0	0	0	0	10/18/2020
177	46	Unwashed	72	ISM	10/18/2020	2002	26.3	66.3	Kingani_G	2021-03-05	2	3	0	0	5	0	3	2	0	40	0	Interceptor®G2	Unw InterG2	5	0	5	2	5	0	0	0.4	0	0.4	0	100	40	0	0	0	0	10/18/2020
180	46	Unwashed	72	ISM	10/18/2020	2003	26.4	66.7	Kingani_G	2021-03-05	3	3	0	0	5	0	3	2	0	40	0	Interceptor®G2	Unw InterG2	5	0	5	2	5	0	0	0.4	0	0.4	0	100	40	0	0	0	0	10/18/2020
180	46	Unwashed	72	ISM	10/18/2020	2003	26.4	66.7	Kingani_G	2021-03-05	3	4	0	0	5	0	3	2	0	40	0	Interceptor®G2	Unw InterG2	5	0	5	2	5	0	0	0.4	0	0.4	0	100	40	0	0	0	0	10/18/2020
174	46	Unwashed	72	ISM	10/18/2020	2001	26.3	66.6	Kingani_G	2021-03-05	1	1	0	0	5	0	5	0	0	0	0	Interceptor®G2	Unw InterG2	5	0	5	0	5	0	0	0	0	0	0		0	0	0	0	0	10/18/2020
180	46	Unwashed	72	ISM	10/18/2020	2003	26.4	66.7	Kingani_G	2021-03-05	5	3	0	0	5	0	1	4	0	80	0	Interceptor®G2	Unw InterG2	5	0	5	4	5	0	0	0.8	0	0.8	0	100	80	1	0	1	100	10/18/2020
180	46	Unwashed	72	ISM	10/18/2020	2003	26.4	66.7	Kingani_G	2021-03-05	5	2	0	0	5	0	3	2	0	40	0	Interceptor®G2	Unw InterG2	5	0	5	2	5	0	0	0.4	0	0.4	0	100	40	0	0	0	0	10/18/2020
174	46	Unwashed	72	ISM	10/18/2020	2001	26.3	66.6	Kingani_G	2021-03-05	3	2	0	0	5	0	3	2	0	40	0	Interceptor®G2	Unw InterG2	5	0	5	2	5	0	0	0.4	0	0.4	0	100	40	0	0	0	0	10/18/2020
180	46	Unwashed	72	ISM	10/18/2020	2003	26.4	66.7	Kingani_G	2021-03-05	5	4	0	0	5	0	5	0	0	0	0	Interceptor®G2	Unw InterG2	5	0	5	0	5	0	0	0	0	0	0		0	0	0	0	0	10/18/2020
180	46	Unwashed	72	ISM	10/18/2020	2003	26.4	66.7	Kingani_G	2021-03-05	4	4	0	0	5	0	0	5	0	100	0	Interceptor®G2	Unw InterG2	5	0	5	5	5	0	0	1	0	1	0	100	100	1	0	1	100	10/18/2020
180	46	Unwashed	72	ISM	10/18/2020	2003	26.4	66.7	Kingani_G	2021-03-05	2	1	0	0	5	0	4	1	0	20	0	Interceptor®G2	Unw InterG2	5	0	5	1	5	0	0	0.2	0	0.2	0	100	20	0	0	0	0	10/18/2020
177	46	Unwashed	72	ISM	10/18/2020	2002	26.3	66.3	Kingani_G	2021-03-05	5	1	0	0	5	0	5	0	0	0	0	Interceptor®G2	Unw InterG2	5	0	5	0	5	0	0	0	0	0	0		0	0	0	0	0	10/18/2020
180	46	Unwashed	72	ISM	10/18/2020	2003	26.4	66.7	Kingani_G	2021-03-05	2	2	0	0	5	0	3	2	0	40	0	Interceptor®G2	Unw InterG2	5	0	5	2	5	0	0	0.4	0	0.4	0	100	40	0	0	0	0	10/18/2020
177	46	Unwashed	72	ISM	10/18/2020	2002	26.3	66.3	Kingani_G	2021-03-05	1	4	0	0	5	0	5	0	0	0	0	Interceptor®G2	Unw InterG2	5	0	5	0	5	0	0	0	0	0	0		0	0	0	0	0	10/18/2020
180	46	Unwashed	72	ISM	10/18/2020	2003	26.4	66.7	Kingani_G	2021-03-05	1	3	0	0	5	0	4	1	0	20	0	Interceptor®G2	Unw InterG2	5	0	5	1	5	0	0	0.2	0	0.2	0	100	20	0	0	0	0	10/18/2020
177	46	Unwashed	72	ISM	10/18/2020	2002	26.3	66.3	Kingani_G	2021-03-05	3	1	0	0	5	0	4	1	0	20	0	Interceptor®G2	Unw InterG2	5	0	5	1	5	0	0	0.2	0	0.2	0	100	20	0	0	0	0	10/18/2020
177	46	Unwashed	72	ISM	10/18/2020	2002	26.3	66.3	Kingani_G	2021-03-05	2	2	0	0	5	0	5	0	0	0	0	Interceptor®G2	Unw InterG2	5	0	5	0	5	0	0	0	0	0	0		0	0	0	0	0	10/18/2020
174	46	Unwashed	72	ISM	10/18/2020	2001	26.3	66.6	Kingani_G	2021-03-05	4	3	0	0	5	0	5	0	0	0	0	Interceptor®G2	Unw InterG2	5	0	5	0	5	0	0	0	0	0	0		0	0	0	0	0	10/18/2020
174	46	Unwashed	72	ISM	10/18/2020	2001	26.3	66.6	Kingani_G	2021-03-05	2	3	0	0	5	0	2	3	0	60	0	Interceptor®G2	Unw InterG2	5	0	5	3	5	0	0	0.6	0	0.6	0	100	60	0	0	0	0	10/18/2020
174	46	Unwashed	72	ISM	10/18/2020	2001	26.3	66.6	Kingani_G	2021-03-05	1	3	0	0	5	0	1	4	0	80	0	Interceptor®G2	Unw InterG2	5	0	5	4	5	0	0	0.8	0	0.8	0	100	80	1	0	1	100	10/18/2020
180	46	Unwashed	72	ISM	10/18/2020	2003	26.4	66.7	Kingani_G	2021-03-05	4	1	0	0	5	0	5	0	0	0	0	Interceptor®G2	Unw InterG2	5	0	5	0	5	0	0	0	0	0	0		0	0	0	0	0	10/18/2020
180	46	Unwashed	72	ISM	10/18/2020	2003	26.4	66.7	Kingani_G	2021-03-05	2	3	0	0	5	0	4	1	0	20	0	Interceptor®G2	Unw InterG2	5	0	5	1	5	0	0	0.2	0	0.2	0	100	20	0	0	0	0	10/18/2020
177	46	Unwashed	72	ISM	10/18/2020	2002	26.3	66.3	Kingani_G	2021-03-05	5	3	0	0	5	0	3	2	0	40	0	Interceptor®G2	Unw InterG2	5	0	5	2	5	0	0	0.4	0	0.4	0	100	40	0	0	0	0	10/18/2020
177	46	Unwashed	72	ISM	10/18/2020	2002	26.3	66.3	Kingani_G	2021-03-05	2	4	0	0	5	0	3	2	0	40	0	Interceptor®G2	Unw InterG2	5	0	5	2	5	0	0	0.4	0	0.4	0	100	40	0	0	0	0	10/18/2020
177	46	Unwashed	72	ISM	10/18/2020	2002	26.3	66.3	Kingani_G	2021-03-05	5	4	0	0	5	0	3	2	0	40	0	Interceptor®G2	Unw InterG2	5	0	5	2	5	0	0	0.4	0	0.4	0	100	40	0	0	0	0	10/18/2020
177	46	Unwashed	72	ISM	10/18/2020	2002	26.3	66.3	Kingani_G	2021-03-05	4	2	0	0	5	0	1	4	0	80	0	Interceptor®G2	Unw InterG2	5	0	5	4	5	0	0	0.8	0	0.8	0	100	80	1	0	1	100	10/18/2020
177	46	Unwashed	72	ISM	10/18/2020	2002	26.3	66.3	Kingani_G	2021-03-05	4	3	0	0	5	0	3	2	0	40	0	Interceptor®G2	Unw InterG2	5	0	5	2	5	0	0	0.4	0	0.4	0	100	40	0	0	0	0	10/18/2020
174	46	Unwashed	72	ISM	10/18/2020	2001	26.3	66.6	Kingani_G	2021-03-05	4	1	0	0	5	0	3	2	0	40	0	Interceptor®G2	Unw InterG2	5	0	5	2	5	0	0	0.4	0	0.4	0	100	40	0	0	0	0	10/18/2020
174	46	Unwashed	72	ISM	10/18/2020	2001	26.3	66.6	Kingani_G	2021-03-05	3	3	0	0	5	0	4	1	0	20	0	Interceptor®G2	Unw InterG2	5	0	5	1	5	0	0	0.2	0	0.2	0	100	20	0	0	0	0	10/18/2020
177	46	Unwashed	72	ISM	10/18/2020	2002	26.3	66.3	Kingani_G	2021-03-05	5	2	0	0	5	0	3	2	0	40	0	Interceptor®G2	Unw InterG2	5	0	5	2	5	0	0	0.4	0	0.4	0	100	40	0	0	0	0	10/18/2020
180	46	Unwashed	72	ISM	10/18/2020	2003	26.4	66.7	Kingani_G	2021-03-05	2	4	0	0	5	0	2	3	0	60	0	Interceptor®G2	Unw InterG2	5	0	5	3	5	0	0	0.6	0	0.6	0	100	60	0	0	0	0	10/18/2020
180	46	Unwashed	72	ISM	10/18/2020	2003	26.4	66.7	Kingani_G	2021-03-05	4	2	0	0	5	0	3	2	0	40	0	Interceptor®G2	Unw InterG2	5	0	5	2	5	0	0	0.4	0	0.4	0	100	40	0	0	0	0	10/18/2020
177	46	Unwashed	72	ISM	10/18/2020	2002	26.3	66.3	Kingani_G	2021-03-05	1	3	0	0	5	0	5	0	0	0	0	Interceptor®G2	Unw InterG2	5	0	5	0	5	0	0	0	0	0	0		0	0	0	0	0	10/18/2020
177	46	Unwashed	72	ISM	10/18/2020	2002	26.3	66.3	Kingani_G	2021-03-05	1	2	0	0	5	0	5	0	0	0	0	Interceptor®G2	Unw InterG2	5	0	5	0	5	0	0	0	0	0	0		0	0	0	0	0	10/18/2020
180	46	Unwashed	72	ISM	10/18/2020	2003	26.4	66.7	Kingani_G	2021-03-05	4	3	0	0	5	0	5	0	0	0	0	Interceptor®G2	Unw InterG2	5	0	5	0	5	0	0	0	0	0	0		0	0	0	0	0	10/18/2020
177	46	Unwashed	72	ISM	10/18/2020	2002	26.3	66.3	Kingani_G	2021-03-05	4	4	0	0	5	0	2	3	0	60	0	Interceptor®G2	Unw InterG2	5	0	5	3	5	0	0	0.6	0	0.6	0	100	60	0	0	0	0	10/18/2020
174	46	Unwashed	72	ISM	10/18/2020	2001	26.3	66.6	Kingani_G	2021-03-05	5	1	0	0	5	0	5	0	0	0	0	Interceptor®G2	Unw InterG2	5	0	5	0	5	0	0	0	0	0	0		0	0	0	0	0	10/18/2020
180	46	Unwashed	72	ISM	10/18/2020	2003	26.4	66.7	Kingani_G	2021-03-05	1	1	0	0	5	0	2	3	0	60	0	Interceptor®G2	Unw InterG2	5	0	5	3	5	0	0	0.6	0	0.6	0	100	60	0	0	0	0	10/18/2020
174	46	Unwashed	72	ISM	10/18/2020	2001	26.3	66.6	Kingani_G	2021-03-05	1	4	0	0	5	0	5	0	0	0	0	Interceptor®G2	Unw InterG2	5	0	5	0	5	0	0	0	0	0	0		0	0	0	0	0	10/18/2020
174	46	Unwashed	72	ISM	10/18/2020	2001	26.3	66.6	Kingani_G	2021-03-05	4	4	0	0	5	0	3	2	0	40	0	Interceptor®G2	Unw InterG2	5	0	5	2	5	0	0	0.4	0	0.4	0	100	40	0	0	0	0	10/18/2020
177	46	Unwashed	72	ISM	10/18/2020	2002	26.3	66.3	Kingani_G	2021-03-05	1	1	0	0	5	0	5	0	0	0	0	Interceptor®G2	Unw InterG2	5	0	5	0	5	0	0	0	0	0	0		0	0	0	0	0	10/18/2020
174	46	Unwashed	72	ISM	10/18/2020	2001	26.3	66.6	Kingani_G	2021-03-05	5	2	0	0	5	0	5	0	0	0	0	Interceptor®G2	Unw InterG2	5	0	5	0	5	0	0	0	0	0	0		0	0	0	0	0	10/18/2020
174	46	Unwashed	72	ISM	10/18/2020	2001	26.3	66.6	Kingani_G	2021-03-05	4	2	0	0	5	0	3	2	0	40	0	Interceptor®G2	Unw InterG2	5	0	5	2	5	0	0	0.4	0	0.4	0	100	40	0	0	0	0	10/18/2020
180	46	Unwashed	72	ISM	10/18/2020	2003	26.4	66.7	Kingani_G	2021-03-05	1	2	0	0	5	0	2	3	0	60	0	Interceptor®G2	Unw InterG2	5	0	5	3	5	0	0	0.6	0	0.6	0	100	60	0	0	0	0	10/18/2020
177	46	Unwashed	72	ISM	10/18/2020	2002	26.3	66.3	Kingani_G	2021-03-05	4	1	0	0	5	0	4	1	0	20	0	Interceptor®G2	Unw InterG2	5	0	5	1	5	0	0	0.2	0	0.2	0	100	20	0	0	0	0	10/18/2020
177	46	Unwashed	72	ISM	10/18/2020	2002	26.3	66.3	Kingani_G	2021-03-05	3	2	0	0	5	0	2	3	0	60	0	Interceptor®G2	Unw InterG2	5	0	5	3	5	0	0	0.6	0	0.6	0	100	60	0	0	0	0	10/18/2020
174	46	Unwashed	72	ISM	10/18/2020	2001	26.3	66.6	Kingani_G	2021-03-05	3	1	0	0	5	0	5	0	0	0	0	Interceptor®G2	Unw InterG2	5	0	5	0	5	0	0	0	0	0	0		0	0	0	0	0	10/18/2020
177	46	Unwashed	72	ISM	10/18/2020	2002	26.3	66.3	Kingani_G	2021-03-05	3	4	0	0	5	0	5	0	0	0	0	Interceptor®G2	Unw InterG2	5	0	5	0	5	0	0	0	0	0	0		0	0	0	0	0	10/18/2020
180	46	Unwashed	72	ISM	10/18/2020	2003	26.4	66.7	Kingani_G	2021-03-05	5	1	0	0	5	0	3	2	0	40	0	Interceptor®G2	Unw InterG2	5	0	5	2	5	0	0	0.4	0	0.4	0	100	40	0	0	0	0	10/18/2020
174	46	Unwashed	72	ISM	10/18/2020	2001	26.3	66.6	Kingani_G	2021-03-05	2	2	0	0	5	0	4	1	0	20	0	Interceptor®G2	Unw InterG2	5	0	5	1	5	0	0	0.2	0	0.2	0	100	20	0	0	0	0	10/18/2020
174	46	Unwashed	72	ISM	10/18/2020	2001	26.3	66.6	Kingani_G	2021-03-05	5	4	0	0	5	0	4	1	0	20	0	Interceptor®G2	Unw InterG2	5	0	5	1	5	0	0	0.2	0	0.2	0	100	20	0	0	0	0	10/18/2020
174	46	Unwashed	72	ISM	10/18/2020	2001	26.3	66.6	Kingani_G	2021-03-05	5	3	0	0	5	0	4	1	0	20	0	Interceptor®G2	Unw InterG2	5	0	5	1	5	0	0	0.2	0	0.2	0	100	20	0	0	0	0	10/18/2020
180	46	Unwashed	72	ISM	10/18/2020	2003	26.4	66.7	Kingani_G	2021-03-05	3	2	0	0	5	0	2	3	0	60	0	Interceptor®G2	Unw InterG2	5	0	5	3	5	0	0	0.6	0	0.6	0	100	60	0	0	0	0	10/18/2020
174	46	Unwashed	72	ISM	10/18/2020	2001	26.3	66.6	Kingani_G	2021-03-05	2	4	0	0	5	0	1	4	0	80	0	Interceptor®G2	Unw InterG2	5	0	5	4	5	0	0	0.8	0	0.8	0	100	80	1	0	1	100	10/18/2020
174	46	Unwashed	72	ISM	10/18/2020	2001	26.3	66.6	Kingani_G	2021-03-05	2	1	0	0	5	0	5	0	0	0	0	Interceptor®G2	Unw InterG2	5	0	5	0	5	0	0	0	0	0	0		0	0	0	0	0	10/18/2020
174	46	Unwashed	72	ISM	10/18/2020	2001	26.3	66.6	Kingani_G	2021-03-05	1	2	0	0	5	0	4	1	0	20	0	Interceptor®G2	Unw InterG2	5	0	5	1	5	0	0	0.2	0	0.2	0	100	20	0	0	0	0	10/18/2020
174	46	Unwashed	72	ISM	10/18/2020	2001	26.3	66.6	Kingani_G	2021-03-05	3	4	0	0	5	0	4	1	0	20	0	Interceptor®G2	Unw InterG2	5	0	5	1	5	0	0	0.2	0	0.2	0	100	20	0	0	0	0	10/18/2020
177	46	Unwashed	72	ISM	10/18/2020	2002	26.3	66.3	Kingani_G	2021-03-05	2	1	0	0	5	0	4	1	0	20	0	Interceptor®G2	Unw InterG2	5	0	5	1	5	0	0	0.2	0	0.2	0	100	20	0	0	0	0	10/18/2020
127	46	20x Washed	24	ISM	10/13/2020	1001	26.7	65	Kingani_G	2021-03-05	1	4	1212	1215	5	5	2	3	100	60	3	Interceptor®	Washed Inter	5	0	5	3	5	5	0	0.6	1	0.6	100	100	60	0	1	1	100	10/13/2020
127	46	20x Washed	24	ISM	10/13/2020	1001	26.7	65	Kingani_G	2021-03-05	4	1	1213	1216	5	5	1	4	100	80	3	Interceptor®	Washed Inter	5	0	5	4	5	5	0	0.8	1	0.8	100	100	80	1	1	1	100	10/13/2020
133	46	20x Washed	24	ISM	10/13/2020	1003	26.8	63.1	Kingani_G	2021-03-05	5	3	1248	1251	5	5	1	4	100	80	3	Interceptor®	Washed Inter	5	0	5	4	5	5	0	0.8	1	0.8	100	100	80	1	1	1	100	10/13/2020
130	46	20x Washed	24	ISM	10/13/2020	1002	26.8	64.2	Kingani_G	2021-03-05	5	1	1230	1233	5	5	2	3	100	60	3	Interceptor®	Washed Inter	5	0	5	3	5	5	0	0.6	1	0.6	100	100	60	0	1	1	100	10/13/2020
133	46	20x Washed	24	ISM	10/13/2020	1003	26.8	63.1	Kingani_G	2021-03-05	3	2	1247	1250	5	5	0	5	100	100	3	Interceptor®	Washed Inter	5	0	5	5	5	5	0	1	1	1	100	100	100	1	1	1	100	10/13/2020
130	46	20x Washed	24	ISM	10/13/2020	1002	26.8	64.2	Kingani_G	2021-03-05	4	1	1229	1232	5	5	0	5	100	100	3	Interceptor®	Washed Inter	5	0	5	5	5	5	0	1	1	1	100	100	100	1	1	1	100	10/13/2020
127	46	20x Washed	24	ISM	10/13/2020	1001	26.7	65	Kingani_G	2021-03-05	3	1	1213	1216	5	5	3	2	100	40	3	Interceptor®	Washed Inter	5	0	5	2	5	5	0	0.4	1	0.4	100	100	40	0	1	1	100	10/13/2020
127	46	20x Washed	24	ISM	10/13/2020	1001	26.7	65	Kingani_G	2021-03-05	1	3	1212	1215	5	5	0	5	100	100	3	Interceptor®	Washed Inter	5	0	5	5	5	5	0	1	1	1	100	100	100	1	1	1	100	10/13/2020
127	46	20x Washed	24	ISM	10/13/2020	1001	26.7	65	Kingani_G	2021-03-05	1	2	1211	1214	5	5	0	5	100	100	3	Interceptor®	Washed Inter	5	0	5	5	5	5	0	1	1	1	100	100	100	1	1	1	100	10/13/2020
130	46	20x Washed	24	ISM	10/13/2020	1002	26.8	64.2	Kingani_G	2021-03-05	3	4	1229	1232	5	5	4	1	100	20	3	Interceptor®	Washed Inter	5	0	5	1	5	5	0	0.2	1	0.2	100	100	20	0	1	1	100	10/13/2020
127	46	20x Washed	24	ISM	10/13/2020	1001	26.7	65	Kingani_G	2021-03-05	5	3	1214	1217	5	5	0	5	100	100	3	Interceptor®	Washed Inter	5	0	5	5	5	5	0	1	1	1	100	100	100	1	1	1	100	10/13/2020
133	46	20x Washed	24	ISM	10/13/2020	1003	26.8	63.1	Kingani_G	2021-03-05	5	2	1248	1251	5	5	1	4	100	80	3	Interceptor®	Washed Inter	5	0	5	4	5	5	0	0.8	1	0.8	100	100	80	1	1	1	100	10/13/2020
130	46	20x Washed	24	ISM	10/13/2020	1002	26.8	64.2	Kingani_G	2021-03-05	2	4	1228	1231	5	5	3	2	100	40	3	Interceptor®	Washed Inter	5	0	5	2	5	5	0	0.4	1	0.4	100	100	40	0	1	1	100	10/13/2020
130	46	20x Washed	24	ISM	10/13/2020	1002	26.8	64.2	Kingani_G	2021-03-05	5	3	1230	1233	5	5	0	5	100	100	3	Interceptor®	Washed Inter	5	0	5	5	5	5	0	1	1	1	100	100	100	1	1	1	100	10/13/2020
130	46	20x Washed	24	ISM	10/13/2020	1002	26.8	64.2	Kingani_G	2021-03-05	4	3	1230	1233	5	5	2	3	100	60	3	Interceptor®	Washed Inter	5	0	5	3	5	5	0	0.6	1	0.6	100	100	60	0	1	1	100	10/13/2020
133	46	20x Washed	24	ISM	10/13/2020	1003	26.8	63.1	Kingani_G	2021-03-05	1	2	1245	1248	5	5	1	4	100	80	3	Interceptor®	Washed Inter	5	0	5	4	5	5	0	0.8	1	0.8	100	100	80	1	1	1	100	10/13/2020
133	46	20x Washed	24	ISM	10/13/2020	1003	26.8	63.1	Kingani_G	2021-03-05	3	3	1247	1250	5	5	4	1	100	20	3	Interceptor®	Washed Inter	5	0	5	1	5	5	0	0.2	1	0.2	100	100	20	0	1	1	100	10/13/2020
130	46	20x Washed	24	ISM	10/13/2020	1002	26.8	64.2	Kingani_G	2021-03-05	3	3	1229	1232	5	5	1	4	100	80	3	Interceptor®	Washed Inter	5	0	5	4	5	5	0	0.8	1	0.8	100	100	80	1	1	1	100	10/13/2020
130	46	20x Washed	24	ISM	10/13/2020	1002	26.8	64.2	Kingani_G	2021-03-05	4	4	1230	1233	5	5	3	2	100	40	3	Interceptor®	Washed Inter	5	0	5	2	5	5	0	0.4	1	0.4	100	100	40	0	1	1	100	10/13/2020
133	46	20x Washed	24	ISM	10/13/2020	1003	26.8	63.1	Kingani_G	2021-03-05	3	1	1247	1250	5	5	1	4	100	80	3	Interceptor®	Washed Inter	5	0	5	4	5	5	0	0.8	1	0.8	100	100	80	1	1	1	100	10/13/2020
127	46	20x Washed	24	ISM	10/13/2020	1001	26.7	65	Kingani_G	2021-03-05	2	4	1212	1215	5	5	3	2	100	40	3	Interceptor®	Washed Inter	5	0	5	2	5	5	0	0.4	1	0.4	100	100	40	0	1	1	100	10/13/2020
133	46	20x Washed	24	ISM	10/13/2020	1003	26.8	63.1	Kingani_G	2021-03-05	2	1	1246	1249	5	5	2	3	100	60	3	Interceptor®	Washed Inter	5	0	5	3	5	5	0	0.6	1	0.6	100	100	60	0	1	1	100	10/13/2020
133	46	20x Washed	24	ISM	10/13/2020	1003	26.8	63.1	Kingani_G	2021-03-05	1	4	1246	1249	5	5	2	3	100	60	3	Interceptor®	Washed Inter	5	0	5	3	5	5	0	0.6	1	0.6	100	100	60	0	1	1	100	10/13/2020
127	46	20x Washed	24	ISM	10/13/2020	1001	26.7	65	Kingani_G	2021-03-05	5	2	1214	1217	5	5	1	4	100	80	3	Interceptor®	Washed Inter	5	0	5	4	5	5	0	0.8	1	0.8	100	100	80	1	1	1	100	10/13/2020
133	46	20x Washed	24	ISM	10/13/2020	1003	26.8	63.1	Kingani_G	2021-03-05	2	3	1246	1249	5	5	4	1	100	20	3	Interceptor®	Washed Inter	5	0	5	1	5	5	0	0.2	1	0.2	100	100	20	0	1	1	100	10/13/2020
133	46	20x Washed	24	ISM	10/13/2020	1003	26.8	63.1	Kingani_G	2021-03-05	5	1	1248	1251	5	5	2	3	100	60	3	Interceptor®	Washed Inter	5	0	5	3	5	5	0	0.6	1	0.6	100	100	60	0	1	1	100	10/13/2020
133	46	20x Washed	24	ISM	10/13/2020	1003	26.8	63.1	Kingani_G	2021-03-05	4	2	1247	1250	5	5	1	4	100	80	3	Interceptor®	Washed Inter	5	0	5	4	5	5	0	0.8	1	0.8	100	100	80	1	1	1	100	10/13/2020
130	46	20x Washed	24	ISM	10/13/2020	1002	26.8	64.2	Kingani_G	2021-03-05	2	1	1228	1231	5	5	5	0	100	0	3	Interceptor®	Washed Inter	5	0	5	0	5	5	0	0	1	0	100		0	0	1	1	100	10/13/2020
130	46	20x Washed	24	ISM	10/13/2020	1002	26.8	64.2	Kingani_G	2021-03-05	5	4	1230	1233	5	5	0	5	100	100	3	Interceptor®	Washed Inter	5	0	5	5	5	5	0	1	1	1	100	100	100	1	1	1	100	10/13/2020
127	46	20x Washed	24	ISM	10/13/2020	1001	26.7	65	Kingani_G	2021-03-05	5	1	1214	1217	5	5	0	5	100	100	3	Interceptor®	Washed Inter	5	0	5	5	5	5	0	1	1	1	100	100	100	1	1	1	100	10/13/2020
127	46	20x Washed	24	ISM	10/13/2020	1001	26.7	65	Kingani_G	2021-03-05	3	2	1213	1216	5	5	1	4	100	80	3	Interceptor®	Washed Inter	5	0	5	4	5	5	0	0.8	1	0.8	100	100	80	1	1	1	100	10/13/2020
127	46	20x Washed	24	ISM	10/13/2020	1001	26.7	65	Kingani_G	2021-03-05	3	4	1213	1216	5	5	0	5	100	100	3	Interceptor®	Washed Inter	5	0	5	5	5	5	0	1	1	1	100	100	100	1	1	1	100	10/13/2020
133	46	20x Washed	24	ISM	10/13/2020	1003	26.8	63.1	Kingani_G	2021-03-05	1	1	1245	1248	5	5	3	2	100	40	3	Interceptor®	Washed Inter	5	0	5	2	5	5	0	0.4	1	0.4	100	100	40	0	1	1	100	10/13/2020
130	46	20x Washed	24	ISM	10/13/2020	1002	26.8	64.2	Kingani_G	2021-03-05	3	2	1229	1232	5	5	3	2	100	40	3	Interceptor®	Washed Inter	5	0	5	2	5	5	0	0.4	1	0.4	100	100	40	0	1	1	100	10/13/2020
127	46	20x Washed	24	ISM	10/13/2020	1001	26.7	65	Kingani_G	2021-03-05	5	4	1214	1217	5	5	1	4	100	80	3	Interceptor®	Washed Inter	5	0	5	4	5	5	0	0.8	1	0.8	100	100	80	1	1	1	100	10/13/2020
127	46	20x Washed	24	ISM	10/13/2020	1001	26.7	65	Kingani_G	2021-03-05	4	2	1213	1216	5	5	4	1	100	20	3	Interceptor®	Washed Inter	5	0	5	1	5	5	0	0.2	1	0.2	100	100	20	0	1	1	100	10/13/2020
127	46	20x Washed	24	ISM	10/13/2020	1001	26.7	65	Kingani_G	2021-03-05	2	1	1212	1215	5	5	1	4	100	80	3	Interceptor®	Washed Inter	5	0	5	4	5	5	0	0.8	1	0.8	100	100	80	1	1	1	100	10/13/2020
130	46	20x Washed	24	ISM	10/13/2020	1002	26.8	64.2	Kingani_G	2021-03-05	2	3	1228	1231	5	5	5	0	100	0	3	Interceptor®	Washed Inter	5	0	5	0	5	5	0	0	1	0	100		0	0	1	1	100	10/13/2020
127	46	20x Washed	24	ISM	10/13/2020	1001	26.7	65	Kingani_G	2021-03-05	4	4	1214	1217	5	5	0	5	100	100	3	Interceptor®	Washed Inter	5	0	5	5	5	5	0	1	1	1	100	100	100	1	1	1	100	10/13/2020
133	46	20x Washed	24	ISM	10/13/2020	1003	26.8	63.1	Kingani_G	2021-03-05	5	4	1248	1251	5	5	0	5	100	100	3	Interceptor®	Washed Inter	5	0	5	5	5	5	0	1	1	1	100	100	100	1	1	1	100	10/13/2020
133	46	20x Washed	24	ISM	10/13/2020	1003	26.8	63.1	Kingani_G	2021-03-05	3	4	1247	1250	5	5	3	2	100	40	3	Interceptor®	Washed Inter	5	0	5	2	5	5	0	0.4	1	0.4	100	100	40	0	1	1	100	10/13/2020
133	46	20x Washed	24	ISM	10/13/2020	1003	26.8	63.1	Kingani_G	2021-03-05	1	3	1246	1249	5	5	3	2	100	40	3	Interceptor®	Washed Inter	5	0	5	2	5	5	0	0.4	1	0.4	100	100	40	0	1	1	100	10/13/2020
127	46	20x Washed	24	ISM	10/13/2020	1001	26.7	65	Kingani_G	2021-03-05	4	3	1214	1217	5	5	1	4	100	80	3	Interceptor®	Washed Inter	5	0	5	4	5	5	0	0.8	1	0.8	100	100	80	1	1	1	100	10/13/2020
133	46	20x Washed	24	ISM	10/13/2020	1003	26.8	63.1	Kingani_G	2021-03-05	4	1	1247	1250	5	5	4	1	100	20	3	Interceptor®	Washed Inter	5	0	5	1	5	5	0	0.2	1	0.2	100	100	20	0	1	1	100	10/13/2020
130	46	20x Washed	24	ISM	10/13/2020	1002	26.8	64.2	Kingani_G	2021-03-05	1	4	1228	1231	5	5	3	2	100	40	3	Interceptor®	Washed Inter	5	0	5	2	5	5	0	0.4	1	0.4	100	100	40	0	1	1	100	10/13/2020
130	46	20x Washed	24	ISM	10/13/2020	1002	26.8	64.2	Kingani_G	2021-03-05	1	2	1227	1230	5	5	4	1	100	20	3	Interceptor®	Washed Inter	5	0	5	1	5	5	0	0.2	1	0.2	100	100	20	0	1	1	100	10/13/2020
133	46	20x Washed	24	ISM	10/13/2020	1003	26.8	63.1	Kingani_G	2021-03-05	4	4	1248	1251	5	5	2	3	100	60	3	Interceptor®	Washed Inter	5	0	5	3	5	5	0	0.6	1	0.6	100	100	60	0	1	1	100	10/13/2020
130	46	20x Washed	24	ISM	10/13/2020	1002	26.8	64.2	Kingani_G	2021-03-05	1	1	1227	1230	5	5	4	1	100	20	3	Interceptor®	Washed Inter	5	0	5	1	5	5	0	0.2	1	0.2	100	100	20	0	1	1	100	10/13/2020
130	46	20x Washed	24	ISM	10/13/2020	1002	26.8	64.2	Kingani_G	2021-03-05	2	2	1228	1231	5	5	4	1	100	20	3	Interceptor®	Washed Inter	5	0	5	1	5	5	0	0.2	1	0.2	100	100	20	0	1	1	100	10/13/2020
133	46	20x Washed	24	ISM	10/13/2020	1003	26.8	63.1	Kingani_G	2021-03-05	2	4	1246	1249	5	5	3	2	100	40	3	Interceptor®	Washed Inter	5	0	5	2	5	5	0	0.4	1	0.4	100	100	40	0	1	1	100	10/13/2020
130	46	20x Washed	24	ISM	10/13/2020	1002	26.8	64.2	Kingani_G	2021-03-05	1	3	1228	1231	5	5	3	2	100	40	3	Interceptor®	Washed Inter	5	0	5	2	5	5	0	0.4	1	0.4	100	100	40	0	1	1	100	10/13/2020
130	46	20x Washed	24	ISM	10/13/2020	1002	26.8	64.2	Kingani_G	2021-03-05	3	1	1229	1232	5	5	2	3	100	60	3	Interceptor®	Washed Inter	5	0	5	3	5	5	0	0.6	1	0.6	100	100	60	0	1	1	100	10/13/2020
133	46	20x Washed	24	ISM	10/13/2020	1003	26.8	63.1	Kingani_G	2021-03-05	4	3	1248	1251	5	5	2	3	100	60	3	Interceptor®	Washed Inter	5	0	5	3	5	5	0	0.6	1	0.6	100	100	60	0	1	1	100	10/13/2020
127	46	20x Washed	24	ISM	10/13/2020	1001	26.7	65	Kingani_G	2021-03-05	2	2	1212	1215	5	5	2	3	100	60	3	Interceptor®	Washed Inter	5	0	5	3	5	5	0	0.6	1	0.6	100	100	60	0	1	1	100	10/13/2020
133	46	20x Washed	24	ISM	10/13/2020	1003	26.8	63.1	Kingani_G	2021-03-05	2	2	1246	1249	5	5	2	3	100	60	3	Interceptor®	Washed Inter	5	0	5	3	5	5	0	0.6	1	0.6	100	100	60	0	1	1	100	10/13/2020
127	46	20x Washed	24	ISM	10/13/2020	1001	26.7	65	Kingani_G	2021-03-05	1	1	1211	1214	5	5	3	2	100	40	3	Interceptor®	Washed Inter	5	0	5	2	5	5	0	0.4	1	0.4	100	100	40	0	1	1	100	10/13/2020
127	46	20x Washed	24	ISM	10/13/2020	1001	26.7	65	Kingani_G	2021-03-05	3	3	1213	1216	5	5	2	3	100	60	3	Interceptor®	Washed Inter	5	0	5	3	5	5	0	0.6	1	0.6	100	100	60	0	1	1	100	10/13/2020
130	46	20x Washed	24	ISM	10/13/2020	1002	26.8	64.2	Kingani_G	2021-03-05	4	2	1229	1232	5	5	0	5	100	100	3	Interceptor®	Washed Inter	5	0	5	5	5	5	0	1	1	1	100	100	100	1	1	1	100	10/13/2020
130	46	20x Washed	24	ISM	10/13/2020	1002	26.8	64.2	Kingani_G	2021-03-05	5	2	1230	1233	5	5	2	3	100	60	3	Interceptor®	Washed Inter	5	0	5	3	5	5	0	0.6	1	0.6	100	100	60	0	1	1	100	10/13/2020
127	46	20x Washed	24	ISM	10/13/2020	1001	26.7	65	Kingani_G	2021-03-05	2	3	1212	1215	5	5	4	1	100	20	3	Interceptor®	Washed Inter	5	0	5	1	5	5	0	0.2	1	0.2	100	100	20	0	1	1	100	10/13/2020
131	46	20x Washed	48	ISM	10/15/2020	1002	26.8	68.5	Kingani_G	2021-03-05	2	1	0	0	5	0	5	0	0	0	0	Interceptor®	Washed Inter	5	0	5	0	5	0	0	0	0	0	0		0	0	0	0	0	10/15/2020
134	46	20x Washed	48	ISM	10/15/2020	1003	26.8	68.9	Kingani_G	2021-03-05	2	4	0	0	5	0	1	4	0	80	0	Interceptor®	Washed Inter	5	0	5	4	5	0	0	0.8	0	0.8	0	100	80	1	0	1	100	10/15/2020
128	46	20x Washed	48	ISM	10/15/2020	1001	26.8	68.7	Kingani_G	2021-03-05	3	3	0	0	5	0	0	5	0	100	0	Interceptor®	Washed Inter	5	0	5	5	5	0	0	1	0	1	0	100	100	1	0	1	100	10/15/2020
128	46	20x Washed	48	ISM	10/15/2020	1001	26.8	68.7	Kingani_G	2021-03-05	5	4	0	0	5	0	1	4	0	80	0	Interceptor®	Washed Inter	5	0	5	4	5	0	0	0.8	0	0.8	0	100	80	1	0	1	100	10/15/2020
128	46	20x Washed	48	ISM	10/15/2020	1001	26.8	68.7	Kingani_G	2021-03-05	1	4	0	0	5	0	2	3	0	60	0	Interceptor®	Washed Inter	5	0	5	3	5	0	0	0.6	0	0.6	0	100	60	0	0	0	0	10/15/2020
134	46	20x Washed	48	ISM	10/15/2020	1003	26.8	68.9	Kingani_G	2021-03-05	5	3	0	0	5	0	1	4	0	80	0	Interceptor®	Washed Inter	5	0	5	4	5	0	0	0.8	0	0.8	0	100	80	1	0	1	100	10/15/2020
134	46	20x Washed	48	ISM	10/15/2020	1003	26.8	68.9	Kingani_G	2021-03-05	4	4	0	0	5	0	1	4	0	80	0	Interceptor®	Washed Inter	5	0	5	4	5	0	0	0.8	0	0.8	0	100	80	1	0	1	100	10/15/2020
134	46	20x Washed	48	ISM	10/15/2020	1003	26.8	68.9	Kingani_G	2021-03-05	1	1	0	0	5	0	2	3	0	60	0	Interceptor®	Washed Inter	5	0	5	3	5	0	0	0.6	0	0.6	0	100	60	0	0	0	0	10/15/2020
128	46	20x Washed	48	ISM	10/15/2020	1001	26.8	68.7	Kingani_G	2021-03-05	5	2	0	0	5	0	1	4	0	80	0	Interceptor®	Washed Inter	5	0	5	4	5	0	0	0.8	0	0.8	0	100	80	1	0	1	100	10/15/2020
128	46	20x Washed	48	ISM	10/15/2020	1001	26.8	68.7	Kingani_G	2021-03-05	3	1	0	0	5	0	2	3	0	60	0	Interceptor®	Washed Inter	5	0	5	3	5	0	0	0.6	0	0.6	0	100	60	0	0	0	0	10/15/2020
131	46	20x Washed	48	ISM	10/15/2020	1002	26.8	68.5	Kingani_G	2021-03-05	1	3	0	0	5	0	3	2	0	40	0	Interceptor®	Washed Inter	5	0	5	2	5	0	0	0.4	0	0.4	0	100	40	0	0	0	0	10/15/2020
128	46	20x Washed	48	ISM	10/15/2020	1001	26.8	68.7	Kingani_G	2021-03-05	4	4	0	0	5	0	0	5	0	100	0	Interceptor®	Washed Inter	5	0	5	5	5	0	0	1	0	1	0	100	100	1	0	1	100	10/15/2020
134	46	20x Washed	48	ISM	10/15/2020	1003	26.8	68.9	Kingani_G	2021-03-05	5	1	0	0	5	0	1	4	0	80	0	Interceptor®	Washed Inter	5	0	5	4	5	0	0	0.8	0	0.8	0	100	80	1	0	1	100	10/15/2020
131	46	20x Washed	48	ISM	10/15/2020	1002	26.8	68.5	Kingani_G	2021-03-05	2	2	0	0	5	0	4	1	0	20	0	Interceptor®	Washed Inter	5	0	5	1	5	0	0	0.2	0	0.2	0	100	20	0	0	0	0	10/15/2020
134	46	20x Washed	48	ISM	10/15/2020	1003	26.8	68.9	Kingani_G	2021-03-05	3	4	0	0	5	0	3	2	0	40	0	Interceptor®	Washed Inter	5	0	5	2	5	0	0	0.4	0	0.4	0	100	40	0	0	0	0	10/15/2020
134	46	20x Washed	48	ISM	10/15/2020	1003	26.8	68.9	Kingani_G	2021-03-05	5	2	0	0	5	0	2	3	0	60	0	Interceptor®	Washed Inter	5	0	5	3	5	0	0	0.6	0	0.6	0	100	60	0	0	0	0	10/15/2020
128	46	20x Washed	48	ISM	10/15/2020	1001	26.8	68.7	Kingani_G	2021-03-05	4	1	0	0	5	0	3	2	0	40	0	Interceptor®	Washed Inter	5	0	5	2	5	0	0	0.4	0	0.4	0	100	40	0	0	0	0	10/15/2020
128	46	20x Washed	48	ISM	10/15/2020	1001	26.8	68.7	Kingani_G	2021-03-05	2	4	0	0	5	0	2	3	0	60	0	Interceptor®	Washed Inter	5	0	5	3	5	0	0	0.6	0	0.6	0	100	60	0	0	0	0	10/15/2020
131	46	20x Washed	48	ISM	10/15/2020	1002	26.8	68.5	Kingani_G	2021-03-05	5	1	0	0	5	0	2	3	0	60	0	Interceptor®	Washed Inter	5	0	5	3	5	0	0	0.6	0	0.6	0	100	60	0	0	0	0	10/15/2020
134	46	20x Washed	48	ISM	10/15/2020	1003	26.8	68.9	Kingani_G	2021-03-05	2	3	0	0	5	0	4	1	0	20	0	Interceptor®	Washed Inter	5	0	5	1	5	0	0	0.2	0	0.2	0	100	20	0	0	0	0	10/15/2020
134	46	20x Washed	48	ISM	10/15/2020	1003	26.8	68.9	Kingani_G	2021-03-05	1	2	0	0	5	0	1	4	0	80	0	Interceptor®	Washed Inter	5	0	5	4	5	0	0	0.8	0	0.8	0	100	80	1	0	1	100	10/15/2020
128	46	20x Washed	48	ISM	10/15/2020	1001	26.8	68.7	Kingani_G	2021-03-05	1	2	0	0	5	0	0	5	0	100	0	Interceptor®	Washed Inter	5	0	5	5	5	0	0	1	0	1	0	100	100	1	0	1	100	10/15/2020
128	46	20x Washed	48	ISM	10/15/2020	1001	26.8	68.7	Kingani_G	2021-03-05	4	2	0	0	5	0	4	1	0	20	0	Interceptor®	Washed Inter	5	0	5	1	5	0	0	0.2	0	0.2	0	100	20	0	0	0	0	10/15/2020
131	46	20x Washed	48	ISM	10/15/2020	1002	26.8	68.5	Kingani_G	2021-03-05	3	1	0	0	5	0	2	3	0	60	0	Interceptor®	Washed Inter	5	0	5	3	5	0	0	0.6	0	0.6	0	100	60	0	0	0	0	10/15/2020
131	46	20x Washed	48	ISM	10/15/2020	1002	26.8	68.5	Kingani_G	2021-03-05	1	2	0	0	5	0	2	3	0	60	0	Interceptor®	Washed Inter	5	0	5	3	5	0	0	0.6	0	0.6	0	100	60	0	0	0	0	10/15/2020
131	46	20x Washed	48	ISM	10/15/2020	1002	26.8	68.5	Kingani_G	2021-03-05	3	2	0	0	5	0	3	2	0	40	0	Interceptor®	Washed Inter	5	0	5	2	5	0	0	0.4	0	0.4	0	100	40	0	0	0	0	10/15/2020
128	46	20x Washed	48	ISM	10/15/2020	1001	26.8	68.7	Kingani_G	2021-03-05	2	2	0	0	5	0	2	3	0	60	0	Interceptor®	Washed Inter	5	0	5	3	5	0	0	0.6	0	0.6	0	100	60	0	0	0	0	10/15/2020
131	46	20x Washed	48	ISM	10/15/2020	1002	26.8	68.5	Kingani_G	2021-03-05	1	4	0	0	5	0	2	3	0	60	0	Interceptor®	Washed Inter	5	0	5	3	5	0	0	0.6	0	0.6	0	100	60	0	0	0	0	10/15/2020
128	46	20x Washed	48	ISM	10/15/2020	1001	26.8	68.7	Kingani_G	2021-03-05	3	4	0	0	5	0	0	5	0	100	0	Interceptor®	Washed Inter	5	0	5	5	5	0	0	1	0	1	0	100	100	1	0	1	100	10/15/2020
128	46	20x Washed	48	ISM	10/15/2020	1001	26.8	68.7	Kingani_G	2021-03-05	1	1	0	0	5	0	3	2	0	40	0	Interceptor®	Washed Inter	5	0	5	2	5	0	0	0.4	0	0.4	0	100	40	0	0	0	0	10/15/2020
128	46	20x Washed	48	ISM	10/15/2020	1001	26.8	68.7	Kingani_G	2021-03-05	1	3	0	0	5	0	0	5	0	100	0	Interceptor®	Washed Inter	5	0	5	5	5	0	0	1	0	1	0	100	100	1	0	1	100	10/15/2020
131	46	20x Washed	48	ISM	10/15/2020	1002	26.8	68.5	Kingani_G	2021-03-05	2	4	0	0	5	0	3	2	0	40	0	Interceptor®	Washed Inter	5	0	5	2	5	0	0	0.4	0	0.4	0	100	40	0	0	0	0	10/15/2020
134	46	20x Washed	48	ISM	10/15/2020	1003	26.8	68.9	Kingani_G	2021-03-05	1	3	0	0	5	0	4	1	0	20	0	Interceptor®	Washed Inter	5	0	5	1	5	0	0	0.2	0	0.2	0	100	20	0	0	0	0	10/15/2020
131	46	20x Washed	48	ISM	10/15/2020	1002	26.8	68.5	Kingani_G	2021-03-05	5	4	0	0	5	0	0	5	0	100	0	Interceptor®	Washed Inter	5	0	5	5	5	0	0	1	0	1	0	100	100	1	0	1	100	10/15/2020
131	46	20x Washed	48	ISM	10/15/2020	1002	26.8	68.5	Kingani_G	2021-03-05	4	4	0	0	5	0	2	3	0	60	0	Interceptor®	Washed Inter	5	0	5	3	5	0	0	0.6	0	0.6	0	100	60	0	0	0	0	10/15/2020
134	46	20x Washed	48	ISM	10/15/2020	1003	26.8	68.9	Kingani_G	2021-03-05	1	4	0	0	5	0	3	2	0	40	0	Interceptor®	Washed Inter	5	0	5	2	5	0	0	0.4	0	0.4	0	100	40	0	0	0	0	10/15/2020
128	46	20x Washed	48	ISM	10/15/2020	1001	26.8	68.7	Kingani_G	2021-03-05	2	3	0	0	5	0	2	3	0	60	0	Interceptor®	Washed Inter	5	0	5	3	5	0	0	0.6	0	0.6	0	100	60	0	0	0	0	10/15/2020
131	46	20x Washed	48	ISM	10/15/2020	1002	26.8	68.5	Kingani_G	2021-03-05	2	3	0	0	5	0	4	1	0	20	0	Interceptor®	Washed Inter	5	0	5	1	5	0	0	0.2	0	0.2	0	100	20	0	0	0	0	10/15/2020
134	46	20x Washed	48	ISM	10/15/2020	1003	26.8	68.9	Kingani_G	2021-03-05	3	3	0	0	5	0	4	1	0	20	0	Interceptor®	Washed Inter	5	0	5	1	5	0	0	0.2	0	0.2	0	100	20	0	0	0	0	10/15/2020
134	46	20x Washed	48	ISM	10/15/2020	1003	26.8	68.9	Kingani_G	2021-03-05	2	2	0	0	5	0	0	5	0	100	0	Interceptor®	Washed Inter	5	0	5	5	5	0	0	1	0	1	0	100	100	1	0	1	100	10/15/2020
134	46	20x Washed	48	ISM	10/15/2020	1003	26.8	68.9	Kingani_G	2021-03-05	3	2	0	0	5	0	0	5	0	100	0	Interceptor®	Washed Inter	5	0	5	5	5	0	0	1	0	1	0	100	100	1	0	1	100	10/15/2020
134	46	20x Washed	48	ISM	10/15/2020	1003	26.8	68.9	Kingani_G	2021-03-05	4	3	0	0	5	0	1	4	0	80	0	Interceptor®	Washed Inter	5	0	5	4	5	0	0	0.8	0	0.8	0	100	80	1	0	1	100	10/15/2020
134	46	20x Washed	48	ISM	10/15/2020	1003	26.8	68.9	Kingani_G	2021-03-05	4	1	0	0	5	0	4	1	0	20	0	Interceptor®	Washed Inter	5	0	5	1	5	0	0	0.2	0	0.2	0	100	20	0	0	0	0	10/15/2020
131	46	20x Washed	48	ISM	10/15/2020	1002	26.8	68.5	Kingani_G	2021-03-05	4	2	0	0	5	0	0	5	0	100	0	Interceptor®	Washed Inter	5	0	5	5	5	0	0	1	0	1	0	100	100	1	0	1	100	10/15/2020
128	46	20x Washed	48	ISM	10/15/2020	1001	26.8	68.7	Kingani_G	2021-03-05	3	2	0	0	5	0	2	3	0	60	0	Interceptor®	Washed Inter	5	0	5	3	5	0	0	0.6	0	0.6	0	100	60	0	0	0	0	10/15/2020
134	46	20x Washed	48	ISM	10/15/2020	1003	26.8	68.9	Kingani_G	2021-03-05	5	4	0	0	5	0	0	5	0	100	0	Interceptor®	Washed Inter	5	0	5	5	5	0	0	1	0	1	0	100	100	1	0	1	100	10/15/2020
128	46	20x Washed	48	ISM	10/15/2020	1001	26.8	68.7	Kingani_G	2021-03-05	5	1	0	0	5	0	0	5	0	100	0	Interceptor®	Washed Inter	5	0	5	5	5	0	0	1	0	1	0	100	100	1	0	1	100	10/15/2020
134	46	20x Washed	48	ISM	10/15/2020	1003	26.8	68.9	Kingani_G	2021-03-05	4	2	0	0	5	0	1	4	0	80	0	Interceptor®	Washed Inter	5	0	5	4	5	0	0	0.8	0	0.8	0	100	80	1	0	1	100	10/15/2020
131	46	20x Washed	48	ISM	10/15/2020	1002	26.8	68.5	Kingani_G	2021-03-05	5	2	0	0	5	0	4	1	0	20	0	Interceptor®	Washed Inter	5	0	5	1	5	0	0	0.2	0	0.2	0	100	20	0	0	0	0	10/15/2020
131	46	20x Washed	48	ISM	10/15/2020	1002	26.8	68.5	Kingani_G	2021-03-05	1	1	0	0	5	0	3	2	0	40	0	Interceptor®	Washed Inter	5	0	5	2	5	0	0	0.4	0	0.4	0	100	40	0	0	0	0	10/15/2020
128	46	20x Washed	48	ISM	10/15/2020	1001	26.8	68.7	Kingani_G	2021-03-05	5	3	0	0	5	0	0	5	0	100	0	Interceptor®	Washed Inter	5	0	5	5	5	0	0	1	0	1	0	100	100	1	0	1	100	10/15/2020
131	46	20x Washed	48	ISM	10/15/2020	1002	26.8	68.5	Kingani_G	2021-03-05	3	4	0	0	5	0	2	3	0	60	0	Interceptor®	Washed Inter	5	0	5	3	5	0	0	0.6	0	0.6	0	100	60	0	0	0	0	10/15/2020
131	46	20x Washed	48	ISM	10/15/2020	1002	26.8	68.5	Kingani_G	2021-03-05	4	3	0	0	5	0	2	3	0	60	0	Interceptor®	Washed Inter	5	0	5	3	5	0	0	0.6	0	0.6	0	100	60	0	0	0	0	10/15/2020
134	46	20x Washed	48	ISM	10/15/2020	1003	26.8	68.9	Kingani_G	2021-03-05	2	1	0	0	5	0	1	4	0	80	0	Interceptor®	Washed Inter	5	0	5	4	5	0	0	0.8	0	0.8	0	100	80	1	0	1	100	10/15/2020
131	46	20x Washed	48	ISM	10/15/2020	1002	26.8	68.5	Kingani_G	2021-03-05	5	3	0	0	5	0	0	5	0	100	0	Interceptor®	Washed Inter	5	0	5	5	5	0	0	1	0	1	0	100	100	1	0	1	100	10/15/2020
134	46	20x Washed	48	ISM	10/15/2020	1003	26.8	68.9	Kingani_G	2021-03-05	3	1	0	0	5	0	0	5	0	100	0	Interceptor®	Washed Inter	5	0	5	5	5	0	0	1	0	1	0	100	100	1	0	1	100	10/15/2020
131	46	20x Washed	48	ISM	10/15/2020	1002	26.8	68.5	Kingani_G	2021-03-05	3	3	0	0	5	0	1	4	0	80	0	Interceptor®	Washed Inter	5	0	5	4	5	0	0	0.8	0	0.8	0	100	80	1	0	1	100	10/15/2020
131	46	20x Washed	48	ISM	10/15/2020	1002	26.8	68.5	Kingani_G	2021-03-05	4	1	0	0	5	0	0	5	0	100	0	Interceptor®	Washed Inter	5	0	5	5	5	0	0	1	0	1	0	100	100	1	0	1	100	10/15/2020
128	46	20x Washed	48	ISM	10/15/2020	1001	26.8	68.7	Kingani_G	2021-03-05	4	3	0	0	5	0	0	5	0	100	0	Interceptor®	Washed Inter	5	0	5	5	5	0	0	1	0	1	0	100	100	1	0	1	100	10/15/2020
128	46	20x Washed	48	ISM	10/15/2020	1001	26.8	68.7	Kingani_G	2021-03-05	2	1	0	0	5	0	1	4	0	80	0	Interceptor®	Washed Inter	5	0	5	4	5	0	0	0.8	0	0.8	0	100	80	1	0	1	100	10/15/2020
135	46	20x Washed	72	ISM	10/16/2020	1003	26	67.4	Kingani_G	2021-03-05	4	4	0	0	5	0	1	4	0	80	0	Interceptor®	Washed Inter	5	0	5	4	5	0	0	0.8	0	0.8	0	100	80	1	0	1	100	10/16/2020
132	46	20x Washed	72	ISM	10/16/2020	1002	26	67.1	Kingani_G	2021-03-05	4	3	0	0	5	0	2	3	0	60	0	Interceptor®	Washed Inter	5	0	5	3	5	0	0	0.6	0	0.6	0	100	60	0	0	0	0	10/16/2020
135	46	20x Washed	72	ISM	10/16/2020	1003	26	67.4	Kingani_G	2021-03-05	5	3	0	0	5	0	0	5	0	100	0	Interceptor®	Washed Inter	5	0	5	5	5	0	0	1	0	1	0	100	100	1	0	1	100	10/16/2020
129	46	20x Washed	72	ISM	10/16/2020	1001	26	64.4	Kingani_G	2021-03-05	4	1	0	0	5	0	2	3	0	60	0	Interceptor®	Washed Inter	5	0	5	3	5	0	0	0.6	0	0.6	0	100	60	0	0	0	0	10/16/2020
129	46	20x Washed	72	ISM	10/16/2020	1001	26	64.4	Kingani_G	2021-03-05	4	3	0	0	5	0	0	5	0	100	0	Interceptor®	Washed Inter	5	0	5	5	5	0	0	1	0	1	0	100	100	1	0	1	100	10/16/2020
129	46	20x Washed	72	ISM	10/16/2020	1001	26	64.4	Kingani_G	2021-03-05	5	3	0	0	5	0	0	5	0	100	0	Interceptor®	Washed Inter	5	0	5	5	5	0	0	1	0	1	0	100	100	1	0	1	100	10/16/2020
135	46	20x Washed	72	ISM	10/16/2020	1003	26	67.4	Kingani_G	2021-03-05	3	4	0	0	5	0	1	4	0	80	0	Interceptor®	Washed Inter	5	0	5	4	5	0	0	0.8	0	0.8	0	100	80	1	0	1	100	10/16/2020
135	46	20x Washed	72	ISM	10/16/2020	1003	26	67.4	Kingani_G	2021-03-05	1	2	0	0	5	0	1	4	0	80	0	Interceptor®	Washed Inter	5	0	5	4	5	0	0	0.8	0	0.8	0	100	80	1	0	1	100	10/16/2020
129	46	20x Washed	72	ISM	10/16/2020	1001	26	64.4	Kingani_G	2021-03-05	3	1	0	0	5	0	2	3	0	60	0	Interceptor®	Washed Inter	5	0	5	3	5	0	0	0.6	0	0.6	0	100	60	0	0	0	0	10/16/2020
135	46	20x Washed	72	ISM	10/16/2020	1003	26	67.4	Kingani_G	2021-03-05	4	2	0	0	5	0	1	4	0	80	0	Interceptor®	Washed Inter	5	0	5	4	5	0	0	0.8	0	0.8	0	100	80	1	0	1	100	10/16/2020
132	46	20x Washed	72	ISM	10/16/2020	1002	26	67.1	Kingani_G	2021-03-05	4	2	0	0	5	0	0	5	0	100	0	Interceptor®	Washed Inter	5	0	5	5	5	0	0	1	0	1	0	100	100	1	0	1	100	10/16/2020
132	46	20x Washed	72	ISM	10/16/2020	1002	26	67.1	Kingani_G	2021-03-05	2	3	0	0	5	0	4	1	0	20	0	Interceptor®	Washed Inter	5	0	5	1	5	0	0	0.2	0	0.2	0	100	20	0	0	0	0	10/16/2020
129	46	20x Washed	72	ISM	10/16/2020	1001	26	64.4	Kingani_G	2021-03-05	1	1	0	0	5	0	3	2	0	40	0	Interceptor®	Washed Inter	5	0	5	2	5	0	0	0.4	0	0.4	0	100	40	0	0	0	0	10/16/2020
135	46	20x Washed	72	ISM	10/16/2020	1003	26	67.4	Kingani_G	2021-03-05	5	4	0	0	5	0	0	5	0	100	0	Interceptor®	Washed Inter	5	0	5	5	5	0	0	1	0	1	0	100	100	1	0	1	100	10/16/2020
129	46	20x Washed	72	ISM	10/16/2020	1001	26	64.4	Kingani_G	2021-03-05	1	2	0	0	5	0	0	5	0	100	0	Interceptor®	Washed Inter	5	0	5	5	5	0	0	1	0	1	0	100	100	1	0	1	100	10/16/2020
135	46	20x Washed	72	ISM	10/16/2020	1003	26	67.4	Kingani_G	2021-03-05	2	3	0	0	5	0	4	1	0	20	0	Interceptor®	Washed Inter	5	0	5	1	5	0	0	0.2	0	0.2	0	100	20	0	0	0	0	10/16/2020
132	46	20x Washed	72	ISM	10/16/2020	1002	26	67.1	Kingani_G	2021-03-05	3	1	0	0	5	0	1	4	0	80	0	Interceptor®	Washed Inter	5	0	5	4	5	0	0	0.8	0	0.8	0	100	80	1	0	1	100	10/16/2020
132	46	20x Washed	72	ISM	10/16/2020	1002	26	67.1	Kingani_G	2021-03-05	5	4	0	0	5	0	0	5	0	100	0	Interceptor®	Washed Inter	5	0	5	5	5	0	0	1	0	1	0	100	100	1	0	1	100	10/16/2020
135	46	20x Washed	72	ISM	10/16/2020	1003	26	67.4	Kingani_G	2021-03-05	1	1	0	0	5	0	2	3	0	60	0	Interceptor®	Washed Inter	5	0	5	3	5	0	0	0.6	0	0.6	0	100	60	0	0	0	0	10/16/2020
132	46	20x Washed	72	ISM	10/16/2020	1002	26	67.1	Kingani_G	2021-03-05	4	1	0	0	5	0	0	5	0	100	0	Interceptor®	Washed Inter	5	0	5	5	5	0	0	1	0	1	0	100	100	1	0	1	100	10/16/2020
129	46	20x Washed	72	ISM	10/16/2020	1001	26	64.4	Kingani_G	2021-03-05	1	4	0	0	5	0	2	3	0	60	0	Interceptor®	Washed Inter	5	0	5	3	5	0	0	0.6	0	0.6	0	100	60	0	0	0	0	10/16/2020
132	46	20x Washed	72	ISM	10/16/2020	1002	26	67.1	Kingani_G	2021-03-05	5	3	0	0	5	0	0	5	0	100	0	Interceptor®	Washed Inter	5	0	5	5	5	0	0	1	0	1	0	100	100	1	0	1	100	10/16/2020
135	46	20x Washed	72	ISM	10/16/2020	1003	26	67.4	Kingani_G	2021-03-05	4	1	0	0	5	0	3	2	0	40	0	Interceptor®	Washed Inter	5	0	5	2	5	0	0	0.4	0	0.4	0	100	40	0	0	0	0	10/16/2020
135	46	20x Washed	72	ISM	10/16/2020	1003	26	67.4	Kingani_G	2021-03-05	5	2	0	0	5	0	0	5	0	100	0	Interceptor®	Washed Inter	5	0	5	5	5	0	0	1	0	1	0	100	100	1	0	1	100	10/16/2020
135	46	20x Washed	72	ISM	10/16/2020	1003	26	67.4	Kingani_G	2021-03-05	5	1	0	0	5	0	1	4	0	80	0	Interceptor®	Washed Inter	5	0	5	4	5	0	0	0.8	0	0.8	0	100	80	1	0	1	100	10/16/2020
129	46	20x Washed	72	ISM	10/16/2020	1001	26	64.4	Kingani_G	2021-03-05	5	1	0	0	5	0	0	5	0	100	0	Interceptor®	Washed Inter	5	0	5	5	5	0	0	1	0	1	0	100	100	1	0	1	100	10/16/2020
129	46	20x Washed	72	ISM	10/16/2020	1001	26	64.4	Kingani_G	2021-03-05	5	4	0	0	5	0	0	5	0	100	0	Interceptor®	Washed Inter	5	0	5	5	5	0	0	1	0	1	0	100	100	1	0	1	100	10/16/2020
129	46	20x Washed	72	ISM	10/16/2020	1001	26	64.4	Kingani_G	2021-03-05	3	4	0	0	5	0	0	5	0	100	0	Interceptor®	Washed Inter	5	0	5	5	5	0	0	1	0	1	0	100	100	1	0	1	100	10/16/2020
135	46	20x Washed	72	ISM	10/16/2020	1003	26	67.4	Kingani_G	2021-03-05	4	3	0	0	5	0	0	5	0	100	0	Interceptor®	Washed Inter	5	0	5	5	5	0	0	1	0	1	0	100	100	1	0	1	100	10/16/2020
129	46	20x Washed	72	ISM	10/16/2020	1001	26	64.4	Kingani_G	2021-03-05	2	1	0	0	5	0	0	5	0	100	0	Interceptor®	Washed Inter	5	0	5	5	5	0	0	1	0	1	0	100	100	1	0	1	100	10/16/2020
132	46	20x Washed	72	ISM	10/16/2020	1002	26	67.1	Kingani_G	2021-03-05	2	1	0	0	5	0	5	0	0	0	0	Interceptor®	Washed Inter	5	0	5	0	5	0	0	0	0	0	0		0	0	0	0	0	10/16/2020
129	46	20x Washed	72	ISM	10/16/2020	1001	26	64.4	Kingani_G	2021-03-05	3	2	0	0	5	0	2	3	0	60	0	Interceptor®	Washed Inter	5	0	5	3	5	0	0	0.6	0	0.6	0	100	60	0	0	0	0	10/16/2020
132	46	20x Washed	72	ISM	10/16/2020	1002	26	67.1	Kingani_G	2021-03-05	1	3	0	0	5	0	1	4	0	80	0	Interceptor®	Washed Inter	5	0	5	4	5	0	0	0.8	0	0.8	0	100	80	1	0	1	100	10/16/2020
135	46	20x Washed	72	ISM	10/16/2020	1003	26	67.4	Kingani_G	2021-03-05	2	1	0	0	5	0	1	4	0	80	0	Interceptor®	Washed Inter	5	0	5	4	5	0	0	0.8	0	0.8	0	100	80	1	0	1	100	10/16/2020
129	46	20x Washed	72	ISM	10/16/2020	1001	26	64.4	Kingani_G	2021-03-05	4	2	0	0	5	0	4	1	0	20	0	Interceptor®	Washed Inter	5	0	5	1	5	0	0	0.2	0	0.2	0	100	20	0	0	0	0	10/16/2020
135	46	20x Washed	72	ISM	10/16/2020	1003	26	67.4	Kingani_G	2021-03-05	3	3	0	0	5	0	2	3	0	60	0	Interceptor®	Washed Inter	5	0	5	3	5	0	0	0.6	0	0.6	0	100	60	0	0	0	0	10/16/2020
132	46	20x Washed	72	ISM	10/16/2020	1002	26	67.1	Kingani_G	2021-03-05	4	4	0	0	5	0	1	4	0	80	0	Interceptor®	Washed Inter	5	0	5	4	5	0	0	0.8	0	0.8	0	100	80	1	0	1	100	10/16/2020
132	46	20x Washed	72	ISM	10/16/2020	1002	26	67.1	Kingani_G	2021-03-05	5	2	0	0	5	0	0	5	0	100	0	Interceptor®	Washed Inter	5	0	5	5	5	0	0	1	0	1	0	100	100	1	0	1	100	10/16/2020
135	46	20x Washed	72	ISM	10/16/2020	1003	26	67.4	Kingani_G	2021-03-05	2	4	0	0	5	0	0	5	0	100	0	Interceptor®	Washed Inter	5	0	5	5	5	0	0	1	0	1	0	100	100	1	0	1	100	10/16/2020
132	46	20x Washed	72	ISM	10/16/2020	1002	26	67.1	Kingani_G	2021-03-05	5	1	0	0	5	0	2	3	0	60	0	Interceptor®	Washed Inter	5	0	5	3	5	0	0	0.6	0	0.6	0	100	60	0	0	0	0	10/16/2020
129	46	20x Washed	72	ISM	10/16/2020	1001	26	64.4	Kingani_G	2021-03-05	2	3	0	0	5	0	1	4	0	80	0	Interceptor®	Washed Inter	5	0	5	4	5	0	0	0.8	0	0.8	0	100	80	1	0	1	100	10/16/2020
132	46	20x Washed	72	ISM	10/16/2020	1002	26	67.1	Kingani_G	2021-03-05	2	2	0	0	5	0	2	3	0	60	0	Interceptor®	Washed Inter	5	0	5	3	5	0	0	0.6	0	0.6	0	100	60	0	0	0	0	10/16/2020
135	46	20x Washed	72	ISM	10/16/2020	1003	26	67.4	Kingani_G	2021-03-05	1	4	0	0	5	0	3	2	0	40	0	Interceptor®	Washed Inter	5	0	5	2	5	0	0	0.4	0	0.4	0	100	40	0	0	0	0	10/16/2020
129	46	20x Washed	72	ISM	10/16/2020	1001	26	64.4	Kingani_G	2021-03-05	2	4	0	0	5	0	1	4	0	80	0	Interceptor®	Washed Inter	5	0	5	4	5	0	0	0.8	0	0.8	0	100	80	1	0	1	100	10/16/2020
129	46	20x Washed	72	ISM	10/16/2020	1001	26	64.4	Kingani_G	2021-03-05	3	3	0	0	5	0	0	5	0	100	0	Interceptor®	Washed Inter	5	0	5	5	5	0	0	1	0	1	0	100	100	1	0	1	100	10/16/2020
132	46	20x Washed	72	ISM	10/16/2020	1002	26	67.1	Kingani_G	2021-03-05	3	2	0	0	5	0	3	2	0	40	0	Interceptor®	Washed Inter	5	0	5	2	5	0	0	0.4	0	0.4	0	100	40	0	0	0	0	10/16/2020
129	46	20x Washed	72	ISM	10/16/2020	1001	26	64.4	Kingani_G	2021-03-05	4	4	0	0	5	0	0	5	0	100	0	Interceptor®	Washed Inter	5	0	5	5	5	0	0	1	0	1	0	100	100	1	0	1	100	10/16/2020
135	46	20x Washed	72	ISM	10/16/2020	1003	26	67.4	Kingani_G	2021-03-05	3	2	0	0	5	0	0	5	0	100	0	Interceptor®	Washed Inter	5	0	5	5	5	0	0	1	0	1	0	100	100	1	0	1	100	10/16/2020
132	46	20x Washed	72	ISM	10/16/2020	1002	26	67.1	Kingani_G	2021-03-05	1	2	0	0	5	0	0	5	0	100	0	Interceptor®	Washed Inter	5	0	5	5	5	0	0	1	0	1	0	100	100	1	0	1	100	10/16/2020
132	46	20x Washed	72	ISM	10/16/2020	1002	26	67.1	Kingani_G	2021-03-05	2	4	0	0	5	0	2	3	0	60	0	Interceptor®	Washed Inter	5	0	5	3	5	0	0	0.6	0	0.6	0	100	60	0	0	0	0	10/16/2020
132	46	20x Washed	72	ISM	10/16/2020	1002	26	67.1	Kingani_G	2021-03-05	1	4	0	0	5	0	0	5	0	100	0	Interceptor®	Washed Inter	5	0	5	5	5	0	0	1	0	1	0	100	100	1	0	1	100	10/16/2020
132	46	20x Washed	72	ISM	10/16/2020	1002	26	67.1	Kingani_G	2021-03-05	3	3	0	0	5	0	1	4	0	80	0	Interceptor®	Washed Inter	5	0	5	4	5	0	0	0.8	0	0.8	0	100	80	1	0	1	100	10/16/2020
132	46	20x Washed	72	ISM	10/16/2020	1002	26	67.1	Kingani_G	2021-03-05	3	4	0	0	5	0	0	5	0	100	0	Interceptor®	Washed Inter	5	0	5	5	5	0	0	1	0	1	0	100	100	1	0	1	100	10/16/2020
135	46	20x Washed	72	ISM	10/16/2020	1003	26	67.4	Kingani_G	2021-03-05	2	2	0	0	5	0	0	5	0	100	0	Interceptor®	Washed Inter	5	0	5	5	5	0	0	1	0	1	0	100	100	1	0	1	100	10/16/2020
135	46	20x Washed	72	ISM	10/16/2020	1003	26	67.4	Kingani_G	2021-03-05	3	1	0	0	5	0	0	5	0	100	0	Interceptor®	Washed Inter	5	0	5	5	5	0	0	1	0	1	0	100	100	1	0	1	100	10/16/2020
129	46	20x Washed	72	ISM	10/16/2020	1001	26	64.4	Kingani_G	2021-03-05	2	2	0	0	5	0	2	3	0	60	0	Interceptor®	Washed Inter	5	0	5	3	5	0	0	0.6	0	0.6	0	100	60	0	0	0	0	10/16/2020
132	46	20x Washed	72	ISM	10/16/2020	1002	26	67.1	Kingani_G	2021-03-05	1	1	0	0	5	0	3	2	0	40	0	Interceptor®	Washed Inter	5	0	5	2	5	0	0	0.4	0	0.4	0	100	40	0	0	0	0	10/16/2020
129	46	20x Washed	72	ISM	10/16/2020	1001	26	64.4	Kingani_G	2021-03-05	5	2	0	0	5	0	1	4	0	80	0	Interceptor®	Washed Inter	5	0	5	4	5	0	0	0.8	0	0.8	0	100	80	1	0	1	100	10/16/2020
135	46	20x Washed	72	ISM	10/16/2020	1003	26	67.4	Kingani_G	2021-03-05	1	3	0	0	5	0	2	3	0	60	0	Interceptor®	Washed Inter	5	0	5	3	5	0	0	0.6	0	0.6	0	100	60	0	0	0	0	10/16/2020
129	46	20x Washed	72	ISM	10/16/2020	1001	26	64.4	Kingani_G	2021-03-05	1	3	0	0	5	0	0	5	0	100	0	Interceptor®	Washed Inter	5	0	5	5	5	0	0	1	0	1	0	100	100	1	0	1	100	10/16/2020
136	46	20x Washed	24	ISM	10/13/2020	2001	26.8	62.2	Kingani_G	2021-03-05	1	2	1302	1305	5	5	5	0	100	0	3	Interceptor®G2	Washed IntrG2	5	0	5	0	5	5	0	0	1	0	100		0	0	1	1	100	10/13/2020
136	46	20x Washed	24	ISM	10/13/2020	2001	26.8	62.2	Kingani_G	2021-03-05	4	4	1304	1307	5	5	4	1	100	20	3	Interceptor®G2	Washed IntrG2	5	0	5	1	5	5	0	0.2	1	0.2	100	100	20	0	1	1	100	10/13/2020
136	46	20x Washed	24	ISM	10/13/2020	2001	26.8	62.2	Kingani_G	2021-03-05	3	4	1303	1306	5	5	3	2	100	40	3	Interceptor®G2	Washed IntrG2	5	0	5	2	5	5	0	0.4	1	0.4	100	100	40	0	1	1	100	10/13/2020
142	46	20x Washed	24	ISM	10/13/2020	2003	26.7	60.9	Kingani_G	2021-03-05	3	2	1334	1337	5	5	5	0	100	0	3	Interceptor®G2	Washed IntrG2	5	0	5	0	5	5	0	0	1	0	100		0	0	1	1	100	10/13/2020
136	46	20x Washed	24	ISM	10/13/2020	2001	26.8	62.2	Kingani_G	2021-03-05	2	1	1302	1305	5	4	4	1	80	20	3	Interceptor®G2	Washed IntrG2	5	0	5	1	5	4	0	0.2	0.8	0.2	80	100	20	0	0	0	0	10/13/2020
136	46	20x Washed	24	ISM	10/13/2020	2001	26.8	62.2	Kingani_G	2021-03-05	3	3	1303	1306	5	5	5	0	100	0	3	Interceptor®G2	Washed IntrG2	5	0	5	0	5	5	0	0	1	0	100		0	0	1	1	100	10/13/2020
136	46	20x Washed	24	ISM	10/13/2020	2001	26.8	62.2	Kingani_G	2021-03-05	5	1	1304	1307	5	5	5	0	100	0	3	Interceptor®G2	Washed IntrG2	5	0	5	0	5	5	0	0	1	0	100		0	0	1	1	100	10/13/2020
136	46	20x Washed	24	ISM	10/13/2020	2001	26.8	62.2	Kingani_G	2021-03-05	4	2	1304	1307	5	4	3	2	80	40	3	Interceptor®G2	Washed IntrG2	5	0	5	2	5	4	0	0.4	0.8	0.4	80	100	40	0	0	0	0	10/13/2020
136	46	20x Washed	24	ISM	10/13/2020	2001	26.8	62.2	Kingani_G	2021-03-05	5	3	1305	1308	5	5	4	1	100	20	3	Interceptor®G2	Washed IntrG2	5	0	5	1	5	5	0	0.2	1	0.2	100	100	20	0	1	1	100	10/13/2020
139	46	20x Washed	24	ISM	10/13/2020	2002	26.8	60.6	Kingani_G	2021-03-05	5	3	1320	1323	5	5	5	0	100	0	3	Interceptor®G2	Washed IntrG2	5	0	5	0	5	5	0	0	1	0	100		0	0	1	1	100	10/13/2020
136	46	20x Washed	24	ISM	10/13/2020	2001	26.8	62.2	Kingani_G	2021-03-05	5	2	1304	1307	5	5	4	1	100	20	3	Interceptor®G2	Washed IntrG2	5	0	5	1	5	5	0	0.2	1	0.2	100	100	20	0	1	1	100	10/13/2020
142	46	20x Washed	24	ISM	10/13/2020	2003	26.7	60.9	Kingani_G	2021-03-05	3	4	1334	1337	5	5	4	1	100	20	3	Interceptor®G2	Washed IntrG2	5	0	5	1	5	5	0	0.2	1	0.2	100	100	20	0	1	1	100	10/13/2020
136	46	20x Washed	24	ISM	10/13/2020	2001	26.8	62.2	Kingani_G	2021-03-05	2	4	1303	1306	5	5	1	4	100	80	3	Interceptor®G2	Washed IntrG2	5	0	5	4	5	5	0	0.8	1	0.8	100	100	80	1	1	1	100	10/13/2020
139	46	20x Washed	24	ISM	10/13/2020	2002	26.8	60.6	Kingani_G	2021-03-05	1	1	1317	1320	5	5	4	1	100	20	3	Interceptor®G2	Washed IntrG2	5	0	5	1	5	5	0	0.2	1	0.2	100	100	20	0	1	1	100	10/13/2020
139	46	20x Washed	24	ISM	10/13/2020	2002	26.8	60.6	Kingani_G	2021-03-05	3	2	1318	1321	5	5	4	1	100	20	3	Interceptor®G2	Washed IntrG2	5	0	5	1	5	5	0	0.2	1	0.2	100	100	20	0	1	1	100	10/13/2020
142	46	20x Washed	24	ISM	10/13/2020	2003	26.7	60.9	Kingani_G	2021-03-05	5	2	1335	1338	5	5	3	2	100	40	3	Interceptor®G2	Washed IntrG2	5	0	5	2	5	5	0	0.4	1	0.4	100	100	40	0	1	1	100	10/13/2020
136	46	20x Washed	24	ISM	10/13/2020	2001	26.8	62.2	Kingani_G	2021-03-05	2	2	1302	1305	5	5	4	1	100	20	3	Interceptor®G2	Washed IntrG2	5	0	5	1	5	5	0	0.2	1	0.2	100	100	20	0	1	1	100	10/13/2020
142	46	20x Washed	24	ISM	10/13/2020	2003	26.7	60.9	Kingani_G	2021-03-05	2	2	1333	1336	5	5	4	1	100	20	3	Interceptor®G2	Washed IntrG2	5	0	5	1	5	5	0	0.2	1	0.2	100	100	20	0	1	1	100	10/13/2020
142	46	20x Washed	24	ISM	10/13/2020	2003	26.7	60.9	Kingani_G	2021-03-05	1	3	1333	1336	5	5	5	0	100	0	3	Interceptor®G2	Washed IntrG2	5	0	5	0	5	5	0	0	1	0	100		0	0	1	1	100	10/13/2020
142	46	20x Washed	24	ISM	10/13/2020	2003	26.7	60.9	Kingani_G	2021-03-05	3	3	1334	1337	5	4	4	1	80	20	3	Interceptor®G2	Washed IntrG2	5	0	5	1	5	4	0	0.2	0.8	0.2	80	100	20	0	0	0	0	10/13/2020
139	46	20x Washed	24	ISM	10/13/2020	2002	26.8	60.6	Kingani_G	2021-03-05	3	1	1318	1321	5	4	4	1	80	20	3	Interceptor®G2	Washed IntrG2	5	0	5	1	5	4	0	0.2	0.8	0.2	80	100	20	0	0	0	0	10/13/2020
142	46	20x Washed	24	ISM	10/13/2020	2003	26.7	60.9	Kingani_G	2021-03-05	2	1	1333	1336	5	5	3	2	100	40	3	Interceptor®G2	Washed IntrG2	5	0	5	2	5	5	0	0.4	1	0.4	100	100	40	0	1	1	100	10/13/2020
139	46	20x Washed	24	ISM	10/13/2020	2002	26.8	60.6	Kingani_G	2021-03-05	5	4	1320	1323	5	5	5	0	100	0	3	Interceptor®G2	Washed IntrG2	5	0	5	0	5	5	0	0	1	0	100		0	0	1	1	100	10/13/2020
139	46	20x Washed	24	ISM	10/13/2020	2002	26.8	60.6	Kingani_G	2021-03-05	1	2	1317	1320	5	5	4	1	100	20	3	Interceptor®G2	Washed IntrG2	5	0	5	1	5	5	0	0.2	1	0.2	100	100	20	0	1	1	100	10/13/2020
136	46	20x Washed	24	ISM	10/13/2020	2001	26.8	62.2	Kingani_G	2021-03-05	3	2	1303	1306	5	5	3	2	100	40	3	Interceptor®G2	Washed IntrG2	5	0	5	2	5	5	0	0.4	1	0.4	100	100	40	0	1	1	100	10/13/2020
139	46	20x Washed	24	ISM	10/13/2020	2002	26.8	60.6	Kingani_G	2021-03-05	2	3	1318	1321	5	4	4	1	80	20	3	Interceptor®G2	Washed IntrG2	5	0	5	1	5	4	0	0.2	0.8	0.2	80	100	20	0	0	0	0	10/13/2020
139	46	20x Washed	24	ISM	10/13/2020	2002	26.8	60.6	Kingani_G	2021-03-05	5	2	1319	1322	5	4	5	0	80	0	3	Interceptor®G2	Washed IntrG2	5	0	5	0	5	4	0	0	0.8	0	80		0	0	0	0	0	10/13/2020
139	46	20x Washed	24	ISM	10/13/2020	2002	26.8	60.6	Kingani_G	2021-03-05	3	3	1318	1321	5	5	4	1	100	20	3	Interceptor®G2	Washed IntrG2	5	0	5	1	5	5	0	0.2	1	0.2	100	100	20	0	1	1	100	10/13/2020
139	46	20x Washed	24	ISM	10/13/2020	2002	26.8	60.6	Kingani_G	2021-03-05	1	3	1317	1320	5	5	3	2	100	40	3	Interceptor®G2	Washed IntrG2	5	0	5	2	5	5	0	0.4	1	0.4	100	100	40	0	1	1	100	10/13/2020
142	46	20x Washed	24	ISM	10/13/2020	2003	26.7	60.9	Kingani_G	2021-03-05	4	2	1335	1338	5	5	4	1	100	20	3	Interceptor®G2	Washed IntrG2	5	0	5	1	5	5	0	0.2	1	0.2	100	100	20	0	1	1	100	10/13/2020
142	46	20x Washed	24	ISM	10/13/2020	2003	26.7	60.9	Kingani_G	2021-03-05	3	1	1334	1337	5	5	4	1	100	20	3	Interceptor®G2	Washed IntrG2	5	0	5	1	5	5	0	0.2	1	0.2	100	100	20	0	1	1	100	10/13/2020
142	46	20x Washed	24	ISM	10/13/2020	2003	26.7	60.9	Kingani_G	2021-03-05	2	4	1334	1337	5	4	5	0	80	0	3	Interceptor®G2	Washed IntrG2	5	0	5	0	5	4	0	0	0.8	0	80		0	0	0	0	0	10/13/2020
142	46	20x Washed	24	ISM	10/13/2020	2003	26.7	60.9	Kingani_G	2021-03-05	1	2	1333	1336	5	5	3	2	100	40	3	Interceptor®G2	Washed IntrG2	5	0	5	2	5	5	0	0.4	1	0.4	100	100	40	0	1	1	100	10/13/2020
139	46	20x Washed	24	ISM	10/13/2020	2002	26.8	60.6	Kingani_G	2021-03-05	1	4	1317	1320	5	5	4	1	100	20	3	Interceptor®G2	Washed IntrG2	5	0	5	1	5	5	0	0.2	1	0.2	100	100	20	0	1	1	100	10/13/2020
142	46	20x Washed	24	ISM	10/13/2020	2003	26.7	60.9	Kingani_G	2021-03-05	4	4	1335	1338	5	5	5	0	100	0	3	Interceptor®G2	Washed IntrG2	5	0	5	0	5	5	0	0	1	0	100		0	0	1	1	100	10/13/2020
142	46	20x Washed	24	ISM	10/13/2020	2003	26.7	60.9	Kingani_G	2021-03-05	4	3	1335	1338	5	5	3	2	100	40	3	Interceptor®G2	Washed IntrG2	5	0	5	2	5	5	0	0.4	1	0.4	100	100	40	0	1	1	100	10/13/2020
142	46	20x Washed	24	ISM	10/13/2020	2003	26.7	60.9	Kingani_G	2021-03-05	5	4	1336	1339	5	5	5	0	100	0	3	Interceptor®G2	Washed IntrG2	5	0	5	0	5	5	0	0	1	0	100		0	0	1	1	100	10/13/2020
139	46	20x Washed	24	ISM	10/13/2020	2002	26.8	60.6	Kingani_G	2021-03-05	3	4	1318	1321	5	5	4	1	100	20	3	Interceptor®G2	Washed IntrG2	5	0	5	1	5	5	0	0.2	1	0.2	100	100	20	0	1	1	100	10/13/2020
139	46	20x Washed	24	ISM	10/13/2020	2002	26.8	60.6	Kingani_G	2021-03-05	4	4	1319	1322	5	5	3	2	100	40	3	Interceptor®G2	Washed IntrG2	5	0	5	2	5	5	0	0.4	1	0.4	100	100	40	0	1	1	100	10/13/2020
136	46	20x Washed	24	ISM	10/13/2020	2001	26.8	62.2	Kingani_G	2021-03-05	2	3	1303	1306	5	5	1	4	100	80	3	Interceptor®G2	Washed IntrG2	5	0	5	4	5	5	0	0.8	1	0.8	100	100	80	1	1	1	100	10/13/2020
136	46	20x Washed	24	ISM	10/13/2020	2001	26.8	62.2	Kingani_G	2021-03-05	1	4	1302	1305	5	5	4	1	100	20	3	Interceptor®G2	Washed IntrG2	5	0	5	1	5	5	0	0.2	1	0.2	100	100	20	0	1	1	100	10/13/2020
139	46	20x Washed	24	ISM	10/13/2020	2002	26.8	60.6	Kingani_G	2021-03-05	2	2	1317	1320	5	5	5	0	100	0	3	Interceptor®G2	Washed IntrG2	5	0	5	0	5	5	0	0	1	0	100		0	0	1	1	100	10/13/2020
142	46	20x Washed	24	ISM	10/13/2020	2003	26.7	60.9	Kingani_G	2021-03-05	1	1	1333	1336	5	5	4	1	100	20	3	Interceptor®G2	Washed IntrG2	5	0	5	1	5	5	0	0.2	1	0.2	100	100	20	0	1	1	100	10/13/2020
139	46	20x Washed	24	ISM	10/13/2020	2002	26.8	60.6	Kingani_G	2021-03-05	2	1	1317	1320	5	4	5	0	80	0	3	Interceptor®G2	Washed IntrG2	5	0	5	0	5	4	0	0	0.8	0	80		0	0	0	0	0	10/13/2020
136	46	20x Washed	24	ISM	10/13/2020	2001	26.8	62.2	Kingani_G	2021-03-05	4	1	1304	1307	5	5	4	1	100	20	3	Interceptor®G2	Washed IntrG2	5	0	5	1	5	5	0	0.2	1	0.2	100	100	20	0	1	1	100	10/13/2020
136	46	20x Washed	24	ISM	10/13/2020	2001	26.8	62.2	Kingani_G	2021-03-05	1	1	1302	1305	5	4	2	3	80	60	3	Interceptor®G2	Washed IntrG2	5	0	5	3	5	4	0	0.6	0.8	0.6	80	100	60	0	0	0	0	10/13/2020
142	46	20x Washed	24	ISM	10/13/2020	2003	26.7	60.9	Kingani_G	2021-03-05	5	1	1335	1338	5	5	4	1	100	20	3	Interceptor®G2	Washed IntrG2	5	0	5	1	5	5	0	0.2	1	0.2	100	100	20	0	1	1	100	10/13/2020
142	46	20x Washed	24	ISM	10/13/2020	2003	26.7	60.9	Kingani_G	2021-03-05	2	3	1334	1337	5	5	4	1	100	20	3	Interceptor®G2	Washed IntrG2	5	0	5	1	5	5	0	0.2	1	0.2	100	100	20	0	1	1	100	10/13/2020
142	46	20x Washed	24	ISM	10/13/2020	2003	26.7	60.9	Kingani_G	2021-03-05	5	3	1336	1339	5	5	5	0	100	0	3	Interceptor®G2	Washed IntrG2	5	0	5	0	5	5	0	0	1	0	100		0	0	1	1	100	10/13/2020
142	46	20x Washed	24	ISM	10/13/2020	2003	26.7	60.9	Kingani_G	2021-03-05	4	1	1335	1338	5	5	5	0	100	0	3	Interceptor®G2	Washed IntrG2	5	0	5	0	5	5	0	0	1	0	100		0	0	1	1	100	10/13/2020
142	46	20x Washed	24	ISM	10/13/2020	2003	26.7	60.9	Kingani_G	2021-03-05	1	4	1333	1336	5	5	5	0	100	0	3	Interceptor®G2	Washed IntrG2	5	0	5	0	5	5	0	0	1	0	100		0	0	1	1	100	10/13/2020
139	46	20x Washed	24	ISM	10/13/2020	2002	26.8	60.6	Kingani_G	2021-03-05	4	3	1319	1322	5	5	3	2	100	40	3	Interceptor®G2	Washed IntrG2	5	0	5	2	5	5	0	0.4	1	0.4	100	100	40	0	1	1	100	10/13/2020
136	46	20x Washed	24	ISM	10/13/2020	2001	26.8	62.2	Kingani_G	2021-03-05	1	3	1302	1305	5	5	5	0	100	0	3	Interceptor®G2	Washed IntrG2	5	0	5	0	5	5	0	0	1	0	100		0	0	1	1	100	10/13/2020
136	46	20x Washed	24	ISM	10/13/2020	2001	26.8	62.2	Kingani_G	2021-03-05	4	3	1304	1307	5	5	4	1	100	20	3	Interceptor®G2	Washed IntrG2	5	0	5	1	5	5	0	0.2	1	0.2	100	100	20	0	1	1	100	10/13/2020
139	46	20x Washed	24	ISM	10/13/2020	2002	26.8	60.6	Kingani_G	2021-03-05	2	4	1318	1321	5	5	5	0	100	0	3	Interceptor®G2	Washed IntrG2	5	0	5	0	5	5	0	0	1	0	100		0	0	1	1	100	10/13/2020
136	46	20x Washed	24	ISM	10/13/2020	2001	26.8	62.2	Kingani_G	2021-03-05	3	1	1303	1306	5	5	3	2	100	40	3	Interceptor®G2	Washed IntrG2	5	0	5	2	5	5	0	0.4	1	0.4	100	100	40	0	1	1	100	10/13/2020
136	46	20x Washed	24	ISM	10/13/2020	2001	26.8	62.2	Kingani_G	2021-03-05	5	4	1305	1308	5	4	3	2	80	40	3	Interceptor®G2	Washed IntrG2	5	0	5	2	5	4	0	0.4	0.8	0.4	80	100	40	0	0	0	0	10/13/2020
139	46	20x Washed	24	ISM	10/13/2020	2002	26.8	60.6	Kingani_G	2021-03-05	4	1	1319	1322	5	5	3	2	100	40	3	Interceptor®G2	Washed IntrG2	5	0	5	2	5	5	0	0.4	1	0.4	100	100	40	0	1	1	100	10/13/2020
139	46	20x Washed	24	ISM	10/13/2020	2002	26.8	60.6	Kingani_G	2021-03-05	5	1	1319	1322	5	5	5	0	100	0	3	Interceptor®G2	Washed IntrG2	5	0	5	0	5	5	0	0	1	0	100		0	0	1	1	100	10/13/2020
139	46	20x Washed	24	ISM	10/13/2020	2002	26.8	60.6	Kingani_G	2021-03-05	4	2	1319	1322	5	5	5	0	100	0	3	Interceptor®G2	Washed IntrG2	5	0	5	0	5	5	0	0	1	0	100		0	0	1	1	100	10/13/2020
140	46	20x Washed	48	ISM	10/15/2020	2002	26.8	68.2	Kingani_G	2021-03-05	5	2	0	0	5	0	3	2	0	40	0	Interceptor®G2	Washed IntrG2	5	0	5	2	5	0	0	0.4	0	0.4	0	100	40	0	0	0	0	10/15/2020
143	46	20x Washed	48	ISM	10/15/2020	2003	26.8	67.9	Kingani_G	2021-03-05	4	3	0	0	5	0	3	2	0	40	0	Interceptor®G2	Washed IntrG2	5	0	5	2	5	0	0	0.4	0	0.4	0	100	40	0	0	0	0	10/15/2020
137	46	20x Washed	48	ISM	10/15/2020	2001	26.8	68.2	Kingani_G	2021-03-05	4	2	0	0	5	0	3	2	0	40	0	Interceptor®G2	Washed IntrG2	5	0	5	2	5	0	0	0.4	0	0.4	0	100	40	0	0	0	0	10/15/2020
143	46	20x Washed	48	ISM	10/15/2020	2003	26.8	67.9	Kingani_G	2021-03-05	2	1	0	0	5	0	2	3	0	60	0	Interceptor®G2	Washed IntrG2	5	0	5	3	5	0	0	0.6	0	0.6	0	100	60	0	0	0	0	10/15/2020
140	46	20x Washed	48	ISM	10/15/2020	2002	26.8	68.2	Kingani_G	2021-03-05	4	1	0	0	5	0	2	3	0	60	0	Interceptor®G2	Washed IntrG2	5	0	5	3	5	0	0	0.6	0	0.6	0	100	60	0	0	0	0	10/15/2020
143	46	20x Washed	48	ISM	10/15/2020	2003	26.8	67.9	Kingani_G	2021-03-05	2	4	0	0	5	0	4	1	0	20	0	Interceptor®G2	Washed IntrG2	5	0	5	1	5	0	0	0.2	0	0.2	0	100	20	0	0	0	0	10/15/2020
143	46	20x Washed	48	ISM	10/15/2020	2003	26.8	67.9	Kingani_G	2021-03-05	1	1	0	0	5	0	4	1	0	20	0	Interceptor®G2	Washed IntrG2	5	0	5	1	5	0	0	0.2	0	0.2	0	100	20	0	0	0	0	10/15/2020
140	46	20x Washed	48	ISM	10/15/2020	2002	26.8	68.2	Kingani_G	2021-03-05	5	3	0	0	5	0	3	2	0	40	0	Interceptor®G2	Washed IntrG2	5	0	5	2	5	0	0	0.4	0	0.4	0	100	40	0	0	0	0	10/15/2020
137	46	20x Washed	48	ISM	10/15/2020	2001	26.8	68.2	Kingani_G	2021-03-05	3	2	0	0	5	0	5	0	0	0	0	Interceptor®G2	Washed IntrG2	5	0	5	0	5	0	0	0	0	0	0		0	0	0	0	0	10/15/2020
137	46	20x Washed	48	ISM	10/15/2020	2001	26.8	68.2	Kingani_G	2021-03-05	2	1	0	0	5	0	3	2	0	40	0	Interceptor®G2	Washed IntrG2	5	0	5	2	5	0	0	0.4	0	0.4	0	100	40	0	0	0	0	10/15/2020
140	46	20x Washed	48	ISM	10/15/2020	2002	26.8	68.2	Kingani_G	2021-03-05	3	1	0	0	5	0	2	3	0	60	0	Interceptor®G2	Washed IntrG2	5	0	5	3	5	0	0	0.6	0	0.6	0	100	60	0	0	0	0	10/15/2020
140	46	20x Washed	48	ISM	10/15/2020	2002	26.8	68.2	Kingani_G	2021-03-05	3	4	0	0	5	0	3	2	0	40	0	Interceptor®G2	Washed IntrG2	5	0	5	2	5	0	0	0.4	0	0.4	0	100	40	0	0	0	0	10/15/2020
140	46	20x Washed	48	ISM	10/15/2020	2002	26.8	68.2	Kingani_G	2021-03-05	4	4	0	0	5	0	3	2	0	40	0	Interceptor®G2	Washed IntrG2	5	0	5	2	5	0	0	0.4	0	0.4	0	100	40	0	0	0	0	10/15/2020
143	46	20x Washed	48	ISM	10/15/2020	2003	26.8	67.9	Kingani_G	2021-03-05	4	4	0	0	5	0	5	0	0	0	0	Interceptor®G2	Washed IntrG2	5	0	5	0	5	0	0	0	0	0	0		0	0	0	0	0	10/15/2020
140	46	20x Washed	48	ISM	10/15/2020	2002	26.8	68.2	Kingani_G	2021-03-05	2	4	0	0	5	0	5	0	0	0	0	Interceptor®G2	Washed IntrG2	5	0	5	0	5	0	0	0	0	0	0		0	0	0	0	0	10/15/2020
143	46	20x Washed	48	ISM	10/15/2020	2003	26.8	67.9	Kingani_G	2021-03-05	5	2	0	0	5	0	3	2	0	40	0	Interceptor®G2	Washed IntrG2	5	0	5	2	5	0	0	0.4	0	0.4	0	100	40	0	0	0	0	10/15/2020
143	46	20x Washed	48	ISM	10/15/2020	2003	26.8	67.9	Kingani_G	2021-03-05	5	1	0	0	5	0	3	2	0	40	0	Interceptor®G2	Washed IntrG2	5	0	5	2	5	0	0	0.4	0	0.4	0	100	40	0	0	0	0	10/15/2020
137	46	20x Washed	48	ISM	10/15/2020	2001	26.8	68.2	Kingani_G	2021-03-05	1	2	0	0	5	0	5	0	0	0	0	Interceptor®G2	Washed IntrG2	5	0	5	0	5	0	0	0	0	0	0		0	0	0	0	0	10/15/2020
143	46	20x Washed	48	ISM	10/15/2020	2003	26.8	67.9	Kingani_G	2021-03-05	2	2	0	0	5	0	2	3	0	60	0	Interceptor®G2	Washed IntrG2	5	0	5	3	5	0	0	0.6	0	0.6	0	100	60	0	0	0	0	10/15/2020
143	46	20x Washed	48	ISM	10/15/2020	2003	26.8	67.9	Kingani_G	2021-03-05	3	2	0	0	5	0	4	1	0	20	0	Interceptor®G2	Washed IntrG2	5	0	5	1	5	0	0	0.2	0	0.2	0	100	20	0	0	0	0	10/15/2020
143	46	20x Washed	48	ISM	10/15/2020	2003	26.8	67.9	Kingani_G	2021-03-05	2	3	0	0	5	0	4	1	0	20	0	Interceptor®G2	Washed IntrG2	5	0	5	1	5	0	0	0.2	0	0.2	0	100	20	0	0	0	0	10/15/2020
143	46	20x Washed	48	ISM	10/15/2020	2003	26.8	67.9	Kingani_G	2021-03-05	1	4	0	0	5	0	5	0	0	0	0	Interceptor®G2	Washed IntrG2	5	0	5	0	5	0	0	0	0	0	0		0	0	0	0	0	10/15/2020
143	46	20x Washed	48	ISM	10/15/2020	2003	26.8	67.9	Kingani_G	2021-03-05	5	4	0	0	5	0	4	1	0	20	0	Interceptor®G2	Washed IntrG2	5	0	5	1	5	0	0	0.2	0	0.2	0	100	20	0	0	0	0	10/15/2020
137	46	20x Washed	48	ISM	10/15/2020	2001	26.8	68.2	Kingani_G	2021-03-05	2	2	0	0	5	0	4	1	0	20	0	Interceptor®G2	Washed IntrG2	5	0	5	1	5	0	0	0.2	0	0.2	0	100	20	0	0	0	0	10/15/2020
140	46	20x Washed	48	ISM	10/15/2020	2002	26.8	68.2	Kingani_G	2021-03-05	3	2	0	0	5	0	3	2	0	40	0	Interceptor®G2	Washed IntrG2	5	0	5	2	5	0	0	0.4	0	0.4	0	100	40	0	0	0	0	10/15/2020
143	46	20x Washed	48	ISM	10/15/2020	2003	26.8	67.9	Kingani_G	2021-03-05	3	4	0	0	5	0	4	1	0	20	0	Interceptor®G2	Washed IntrG2	5	0	5	1	5	0	0	0.2	0	0.2	0	100	20	0	0	0	0	10/15/2020
143	46	20x Washed	48	ISM	10/15/2020	2003	26.8	67.9	Kingani_G	2021-03-05	4	2	0	0	5	0	4	1	0	20	0	Interceptor®G2	Washed IntrG2	5	0	5	1	5	0	0	0.2	0	0.2	0	100	20	0	0	0	0	10/15/2020
140	46	20x Washed	48	ISM	10/15/2020	2002	26.8	68.2	Kingani_G	2021-03-05	4	2	0	0	5	0	5	0	0	0	0	Interceptor®G2	Washed IntrG2	5	0	5	0	5	0	0	0	0	0	0		0	0	0	0	0	10/15/2020
140	46	20x Washed	48	ISM	10/15/2020	2002	26.8	68.2	Kingani_G	2021-03-05	2	3	0	0	5	0	4	1	0	20	0	Interceptor®G2	Washed IntrG2	5	0	5	1	5	0	0	0.2	0	0.2	0	100	20	0	0	0	0	10/15/2020
137	46	20x Washed	48	ISM	10/15/2020	2001	26.8	68.2	Kingani_G	2021-03-05	4	4	0	0	5	0	4	1	0	20	0	Interceptor®G2	Washed IntrG2	5	0	5	1	5	0	0	0.2	0	0.2	0	100	20	0	0	0	0	10/15/2020
143	46	20x Washed	48	ISM	10/15/2020	2003	26.8	67.9	Kingani_G	2021-03-05	5	3	0	0	5	0	5	0	0	0	0	Interceptor®G2	Washed IntrG2	5	0	5	0	5	0	0	0	0	0	0		0	0	0	0	0	10/15/2020
137	46	20x Washed	48	ISM	10/15/2020	2001	26.8	68.2	Kingani_G	2021-03-05	5	2	0	0	5	0	4	1	0	20	0	Interceptor®G2	Washed IntrG2	5	0	5	1	5	0	0	0.2	0	0.2	0	100	20	0	0	0	0	10/15/2020
137	46	20x Washed	48	ISM	10/15/2020	2001	26.8	68.2	Kingani_G	2021-03-05	2	4	0	0	5	0	0	5	0	100	0	Interceptor®G2	Washed IntrG2	5	0	5	5	5	0	0	1	0	1	0	100	100	1	0	1	100	10/15/2020
137	46	20x Washed	48	ISM	10/15/2020	2001	26.8	68.2	Kingani_G	2021-03-05	1	1	0	0	5	0	2	3	0	60	0	Interceptor®G2	Washed IntrG2	5	0	5	3	5	0	0	0.6	0	0.6	0	100	60	0	0	0	0	10/15/2020
140	46	20x Washed	48	ISM	10/15/2020	2002	26.8	68.2	Kingani_G	2021-03-05	3	3	0	0	5	0	4	1	0	20	0	Interceptor®G2	Washed IntrG2	5	0	5	1	5	0	0	0.2	0	0.2	0	100	20	0	0	0	0	10/15/2020
137	46	20x Washed	48	ISM	10/15/2020	2001	26.8	68.2	Kingani_G	2021-03-05	2	3	0	0	5	0	1	4	0	80	0	Interceptor®G2	Washed IntrG2	5	0	5	4	5	0	0	0.8	0	0.8	0	100	80	1	0	1	100	10/15/2020
137	46	20x Washed	48	ISM	10/15/2020	2001	26.8	68.2	Kingani_G	2021-03-05	3	1	0	0	5	0	3	2	0	40	0	Interceptor®G2	Washed IntrG2	5	0	5	2	5	0	0	0.4	0	0.4	0	100	40	0	0	0	0	10/15/2020
140	46	20x Washed	48	ISM	10/15/2020	2002	26.8	68.2	Kingani_G	2021-03-05	1	3	0	0	5	0	2	3	0	60	0	Interceptor®G2	Washed IntrG2	5	0	5	3	5	0	0	0.6	0	0.6	0	100	60	0	0	0	0	10/15/2020
137	46	20x Washed	48	ISM	10/15/2020	2001	26.8	68.2	Kingani_G	2021-03-05	5	1	0	0	5	0	5	0	0	0	0	Interceptor®G2	Washed IntrG2	5	0	5	0	5	0	0	0	0	0	0		0	0	0	0	0	10/15/2020
140	46	20x Washed	48	ISM	10/15/2020	2002	26.8	68.2	Kingani_G	2021-03-05	2	2	0	0	5	0	5	0	0	0	0	Interceptor®G2	Washed IntrG2	5	0	5	0	5	0	0	0	0	0	0		0	0	0	0	0	10/15/2020
137	46	20x Washed	48	ISM	10/15/2020	2001	26.8	68.2	Kingani_G	2021-03-05	3	3	0	0	5	0	3	2	0	40	0	Interceptor®G2	Washed IntrG2	5	0	5	2	5	0	0	0.4	0	0.4	0	100	40	0	0	0	0	10/15/2020
140	46	20x Washed	48	ISM	10/15/2020	2002	26.8	68.2	Kingani_G	2021-03-05	5	4	0	0	5	0	3	2	0	40	0	Interceptor®G2	Washed IntrG2	5	0	5	2	5	0	0	0.4	0	0.4	0	100	40	0	0	0	0	10/15/2020
137	46	20x Washed	48	ISM	10/15/2020	2001	26.8	68.2	Kingani_G	2021-03-05	1	3	0	0	5	0	4	1	0	20	0	Interceptor®G2	Washed IntrG2	5	0	5	1	5	0	0	0.2	0	0.2	0	100	20	0	0	0	0	10/15/2020
143	46	20x Washed	48	ISM	10/15/2020	2003	26.8	67.9	Kingani_G	2021-03-05	3	3	0	0	5	0	4	1	0	20	0	Interceptor®G2	Washed IntrG2	5	0	5	1	5	0	0	0.2	0	0.2	0	100	20	0	0	0	0	10/15/2020
137	46	20x Washed	48	ISM	10/15/2020	2001	26.8	68.2	Kingani_G	2021-03-05	4	1	0	0	5	0	4	1	0	20	0	Interceptor®G2	Washed IntrG2	5	0	5	1	5	0	0	0.2	0	0.2	0	100	20	0	0	0	0	10/15/2020
137	46	20x Washed	48	ISM	10/15/2020	2001	26.8	68.2	Kingani_G	2021-03-05	3	4	0	0	5	0	2	3	0	60	0	Interceptor®G2	Washed IntrG2	5	0	5	3	5	0	0	0.6	0	0.6	0	100	60	0	0	0	0	10/15/2020
137	46	20x Washed	48	ISM	10/15/2020	2001	26.8	68.2	Kingani_G	2021-03-05	5	3	0	0	5	0	3	2	0	40	0	Interceptor®G2	Washed IntrG2	5	0	5	2	5	0	0	0.4	0	0.4	0	100	40	0	0	0	0	10/15/2020
140	46	20x Washed	48	ISM	10/15/2020	2002	26.8	68.2	Kingani_G	2021-03-05	1	2	0	0	5	0	4	1	0	20	0	Interceptor®G2	Washed IntrG2	5	0	5	1	5	0	0	0.2	0	0.2	0	100	20	0	0	0	0	10/15/2020
137	46	20x Washed	48	ISM	10/15/2020	2001	26.8	68.2	Kingani_G	2021-03-05	4	3	0	0	5	0	2	3	0	60	0	Interceptor®G2	Washed IntrG2	5	0	5	3	5	0	0	0.6	0	0.6	0	100	60	0	0	0	0	10/15/2020
137	46	20x Washed	48	ISM	10/15/2020	2001	26.8	68.2	Kingani_G	2021-03-05	1	4	0	0	5	0	3	2	0	40	0	Interceptor®G2	Washed IntrG2	5	0	5	2	5	0	0	0.4	0	0.4	0	100	40	0	0	0	0	10/15/2020
143	46	20x Washed	48	ISM	10/15/2020	2003	26.8	67.9	Kingani_G	2021-03-05	1	2	0	0	5	0	3	2	0	40	0	Interceptor®G2	Washed IntrG2	5	0	5	2	5	0	0	0.4	0	0.4	0	100	40	0	0	0	0	10/15/2020
143	46	20x Washed	48	ISM	10/15/2020	2003	26.8	67.9	Kingani_G	2021-03-05	3	1	0	0	5	0	3	2	0	40	0	Interceptor®G2	Washed IntrG2	5	0	5	2	5	0	0	0.4	0	0.4	0	100	40	0	0	0	0	10/15/2020
140	46	20x Washed	48	ISM	10/15/2020	2002	26.8	68.2	Kingani_G	2021-03-05	5	1	0	0	5	0	4	1	0	20	0	Interceptor®G2	Washed IntrG2	5	0	5	1	5	0	0	0.2	0	0.2	0	100	20	0	0	0	0	10/15/2020
140	46	20x Washed	48	ISM	10/15/2020	2002	26.8	68.2	Kingani_G	2021-03-05	2	1	0	0	5	0	4	1	0	20	0	Interceptor®G2	Washed IntrG2	5	0	5	1	5	0	0	0.2	0	0.2	0	100	20	0	0	0	0	10/15/2020
140	46	20x Washed	48	ISM	10/15/2020	2002	26.8	68.2	Kingani_G	2021-03-05	1	1	0	0	5	0	4	1	0	20	0	Interceptor®G2	Washed IntrG2	5	0	5	1	5	0	0	0.2	0	0.2	0	100	20	0	0	0	0	10/15/2020
140	46	20x Washed	48	ISM	10/15/2020	2002	26.8	68.2	Kingani_G	2021-03-05	4	3	0	0	5	0	3	2	0	40	0	Interceptor®G2	Washed IntrG2	5	0	5	2	5	0	0	0.4	0	0.4	0	100	40	0	0	0	0	10/15/2020
137	46	20x Washed	48	ISM	10/15/2020	2001	26.8	68.2	Kingani_G	2021-03-05	5	4	0	0	5	0	3	2	0	40	0	Interceptor®G2	Washed IntrG2	5	0	5	2	5	0	0	0.4	0	0.4	0	100	40	0	0	0	0	10/15/2020
140	46	20x Washed	48	ISM	10/15/2020	2002	26.8	68.2	Kingani_G	2021-03-05	1	4	0	0	5	0	3	2	0	40	0	Interceptor®G2	Washed IntrG2	5	0	5	2	5	0	0	0.4	0	0.4	0	100	40	0	0	0	0	10/15/2020
143	46	20x Washed	48	ISM	10/15/2020	2003	26.8	67.9	Kingani_G	2021-03-05	4	1	0	0	5	0	2	3	0	60	0	Interceptor®G2	Washed IntrG2	5	0	5	3	5	0	0	0.6	0	0.6	0	100	60	0	0	0	0	10/15/2020
143	46	20x Washed	48	ISM	10/15/2020	2003	26.8	67.9	Kingani_G	2021-03-05	1	3	0	0	5	0	5	0	0	0	0	Interceptor®G2	Washed IntrG2	5	0	5	0	5	0	0	0	0	0	0		0	0	0	0	0	10/15/2020
144	46	20x Washed	72	ISM	10/16/2020	2003	26	63.8	Kingani_G	2021-03-05	4	4	0	0	5	0	4	1	0	20	0	Interceptor®G2	Washed IntrG2	5	0	5	1	5	0	0	0.2	0	0.2	0	100	20	0	0	0	0	10/16/2020
144	46	20x Washed	72	ISM	10/16/2020	2003	26	63.8	Kingani_G	2021-03-05	5	3	0	0	5	0	4	1	0	20	0	Interceptor®G2	Washed IntrG2	5	0	5	1	5	0	0	0.2	0	0.2	0	100	20	0	0	0	0	10/16/2020
144	46	20x Washed	72	ISM	10/16/2020	2003	26	63.8	Kingani_G	2021-03-05	2	1	0	0	5	0	2	3	0	60	0	Interceptor®G2	Washed IntrG2	5	0	5	3	5	0	0	0.6	0	0.6	0	100	60	0	0	0	0	10/16/2020
141	46	20x Washed	72	ISM	10/16/2020	2002	26	70.6	Kingani_G	2021-03-05	1	1	0	0	5	0	3	2	0	40	0	Interceptor®G2	Washed IntrG2	5	0	5	2	5	0	0	0.4	0	0.4	0	100	40	0	0	0	0	10/16/2020
144	46	20x Washed	72	ISM	10/16/2020	2003	26	63.8	Kingani_G	2021-03-05	3	2	0	0	5	0	3	2	0	40	0	Interceptor®G2	Washed IntrG2	5	0	5	2	5	0	0	0.4	0	0.4	0	100	40	0	0	0	0	10/16/2020
144	46	20x Washed	72	ISM	10/16/2020	2003	26	63.8	Kingani_G	2021-03-05	1	2	0	0	5	0	2	3	0	60	0	Interceptor®G2	Washed IntrG2	5	0	5	3	5	0	0	0.6	0	0.6	0	100	60	0	0	0	0	10/16/2020
141	46	20x Washed	72	ISM	10/16/2020	2002	26	70.6	Kingani_G	2021-03-05	5	2	0	0	5	0	0	5	0	100	0	Interceptor®G2	Washed IntrG2	5	0	5	5	5	0	0	1	0	1	0	100	100	1	0	1	100	10/16/2020
144	46	20x Washed	72	ISM	10/16/2020	2003	26	63.8	Kingani_G	2021-03-05	1	4	0	0	5	0	2	3	0	60	0	Interceptor®G2	Washed IntrG2	5	0	5	3	5	0	0	0.6	0	0.6	0	100	60	0	0	0	0	10/16/2020
144	46	20x Washed	72	ISM	10/16/2020	2003	26	63.8	Kingani_G	2021-03-05	2	3	0	0	5	0	4	1	0	20	0	Interceptor®G2	Washed IntrG2	5	0	5	1	5	0	0	0.2	0	0.2	0	100	20	0	0	0	0	10/16/2020
144	46	20x Washed	72	ISM	10/16/2020	2003	26	63.8	Kingani_G	2021-03-05	1	1	0	0	5	0	0	5	0	100	0	Interceptor®G2	Washed IntrG2	5	0	5	5	5	0	0	1	0	1	0	100	100	1	0	1	100	10/16/2020
138	46	20x Washed	72	ISM	10/16/2020	2001	25.9	63.5	Kingani_G	2021-03-05	2	1	0	0	5	0	3	2	0	40	0	Interceptor®G2	Washed IntrG2	5	0	5	2	5	0	0	0.4	0	0.4	0	100	40	0	0	0	0	10/16/2020
144	46	20x Washed	72	ISM	10/16/2020	2003	26	63.8	Kingani_G	2021-03-05	5	1	0	0	5	0	1	4	0	80	0	Interceptor®G2	Washed IntrG2	5	0	5	4	5	0	0	0.8	0	0.8	0	100	80	1	0	1	100	10/16/2020
141	46	20x Washed	72	ISM	10/16/2020	2002	26	70.6	Kingani_G	2021-03-05	3	3	0	0	5	0	0	5	0	100	0	Interceptor®G2	Washed IntrG2	5	0	5	5	5	0	0	1	0	1	0	100	100	1	0	1	100	10/16/2020
138	46	20x Washed	72	ISM	10/16/2020	2001	25.9	63.5	Kingani_G	2021-03-05	1	3	0	0	5	0	3	2	0	40	0	Interceptor®G2	Washed IntrG2	5	0	5	2	5	0	0	0.4	0	0.4	0	100	40	0	0	0	0	10/16/2020
141	46	20x Washed	72	ISM	10/16/2020	2002	26	70.6	Kingani_G	2021-03-05	2	2	0	0	5	0	5	0	0	0	0	Interceptor®G2	Washed IntrG2	5	0	5	0	5	0	0	0	0	0	0		0	0	0	0	0	10/16/2020
144	46	20x Washed	72	ISM	10/16/2020	2003	26	63.8	Kingani_G	2021-03-05	3	1	0	0	5	0	3	2	0	40	0	Interceptor®G2	Washed IntrG2	5	0	5	2	5	0	0	0.4	0	0.4	0	100	40	0	0	0	0	10/16/2020
141	46	20x Washed	72	ISM	10/16/2020	2002	26	70.6	Kingani_G	2021-03-05	1	3	0	0	5	0	1	4	0	80	0	Interceptor®G2	Washed IntrG2	5	0	5	4	5	0	0	0.8	0	0.8	0	100	80	1	0	1	100	10/16/2020
138	46	20x Washed	72	ISM	10/16/2020	2001	25.9	63.5	Kingani_G	2021-03-05	2	2	0	0	5	0	4	1	0	20	0	Interceptor®G2	Washed IntrG2	5	0	5	1	5	0	0	0.2	0	0.2	0	100	20	0	0	0	0	10/16/2020
138	46	20x Washed	72	ISM	10/16/2020	2001	25.9	63.5	Kingani_G	2021-03-05	2	3	0	0	5	0	0	5	0	100	0	Interceptor®G2	Washed IntrG2	5	0	5	5	5	0	0	1	0	1	0	100	100	1	0	1	100	10/16/2020
144	46	20x Washed	72	ISM	10/16/2020	2003	26	63.8	Kingani_G	2021-03-05	2	2	0	0	5	0	1	4	0	80	0	Interceptor®G2	Washed IntrG2	5	0	5	4	5	0	0	0.8	0	0.8	0	100	80	1	0	1	100	10/16/2020
144	46	20x Washed	72	ISM	10/16/2020	2003	26	63.8	Kingani_G	2021-03-05	4	1	0	0	5	0	1	4	0	80	0	Interceptor®G2	Washed IntrG2	5	0	5	4	5	0	0	0.8	0	0.8	0	100	80	1	0	1	100	10/16/2020
141	46	20x Washed	72	ISM	10/16/2020	2002	26	70.6	Kingani_G	2021-03-05	4	1	0	0	5	0	2	3	0	60	0	Interceptor®G2	Washed IntrG2	5	0	5	3	5	0	0	0.6	0	0.6	0	100	60	0	0	0	0	10/16/2020
138	46	20x Washed	72	ISM	10/16/2020	2001	25.9	63.5	Kingani_G	2021-03-05	5	4	0	0	5	0	2	3	0	60	0	Interceptor®G2	Washed IntrG2	5	0	5	3	5	0	0	0.6	0	0.6	0	100	60	0	0	0	0	10/16/2020
144	46	20x Washed	72	ISM	10/16/2020	2003	26	63.8	Kingani_G	2021-03-05	3	3	0	0	5	0	3	2	0	40	0	Interceptor®G2	Washed IntrG2	5	0	5	2	5	0	0	0.4	0	0.4	0	100	40	0	0	0	0	10/16/2020
141	46	20x Washed	72	ISM	10/16/2020	2002	26	70.6	Kingani_G	2021-03-05	5	4	0	0	5	0	0	5	0	100	0	Interceptor®G2	Washed IntrG2	5	0	5	5	5	0	0	1	0	1	0	100	100	1	0	1	100	10/16/2020
138	46	20x Washed	72	ISM	10/16/2020	2001	25.9	63.5	Kingani_G	2021-03-05	5	2	0	0	5	0	3	2	0	40	0	Interceptor®G2	Washed IntrG2	5	0	5	2	5	0	0	0.4	0	0.4	0	100	40	0	0	0	0	10/16/2020
141	46	20x Washed	72	ISM	10/16/2020	2002	26	70.6	Kingani_G	2021-03-05	1	2	0	0	5	0	4	1	0	20	0	Interceptor®G2	Washed IntrG2	5	0	5	1	5	0	0	0.2	0	0.2	0	100	20	0	0	0	0	10/16/2020
141	46	20x Washed	72	ISM	10/16/2020	2002	26	70.6	Kingani_G	2021-03-05	1	4	0	0	5	0	3	2	0	40	0	Interceptor®G2	Washed IntrG2	5	0	5	2	5	0	0	0.4	0	0.4	0	100	40	0	0	0	0	10/16/2020
138	46	20x Washed	72	ISM	10/16/2020	2001	25.9	63.5	Kingani_G	2021-03-05	4	3	0	0	5	0	1	4	0	80	0	Interceptor®G2	Washed IntrG2	5	0	5	4	5	0	0	0.8	0	0.8	0	100	80	1	0	1	100	10/16/2020
141	46	20x Washed	72	ISM	10/16/2020	2002	26	70.6	Kingani_G	2021-03-05	5	3	0	0	5	0	0	5	0	100	0	Interceptor®G2	Washed IntrG2	5	0	5	5	5	0	0	1	0	1	0	100	100	1	0	1	100	10/16/2020
138	46	20x Washed	72	ISM	10/16/2020	2001	25.9	63.5	Kingani_G	2021-03-05	3	1	0	0	5	0	3	2	0	40	0	Interceptor®G2	Washed IntrG2	5	0	5	2	5	0	0	0.4	0	0.4	0	100	40	0	0	0	0	10/16/2020
138	46	20x Washed	72	ISM	10/16/2020	2001	25.9	63.5	Kingani_G	2021-03-05	1	1	0	0	5	0	2	3	0	60	0	Interceptor®G2	Washed IntrG2	5	0	5	3	5	0	0	0.6	0	0.6	0	100	60	0	0	0	0	10/16/2020
138	46	20x Washed	72	ISM	10/16/2020	2001	25.9	63.5	Kingani_G	2021-03-05	4	2	0	0	5	0	3	2	0	40	0	Interceptor®G2	Washed IntrG2	5	0	5	2	5	0	0	0.4	0	0.4	0	100	40	0	0	0	0	10/16/2020
144	46	20x Washed	72	ISM	10/16/2020	2003	26	63.8	Kingani_G	2021-03-05	3	4	0	0	5	0	4	1	0	20	0	Interceptor®G2	Washed IntrG2	5	0	5	1	5	0	0	0.2	0	0.2	0	100	20	0	0	0	0	10/16/2020
138	46	20x Washed	72	ISM	10/16/2020	2001	25.9	63.5	Kingani_G	2021-03-05	3	3	0	0	5	0	3	2	0	40	0	Interceptor®G2	Washed IntrG2	5	0	5	2	5	0	0	0.4	0	0.4	0	100	40	0	0	0	0	10/16/2020
144	46	20x Washed	72	ISM	10/16/2020	2003	26	63.8	Kingani_G	2021-03-05	1	3	0	0	5	0	5	0	0	0	0	Interceptor®G2	Washed IntrG2	5	0	5	0	5	0	0	0	0	0	0		0	0	0	0	0	10/16/2020
141	46	20x Washed	72	ISM	10/16/2020	2002	26	70.6	Kingani_G	2021-03-05	3	4	0	0	5	0	2	3	0	60	0	Interceptor®G2	Washed IntrG2	5	0	5	3	5	0	0	0.6	0	0.6	0	100	60	0	0	0	0	10/16/2020
141	46	20x Washed	72	ISM	10/16/2020	2002	26	70.6	Kingani_G	2021-03-05	5	1	0	0	5	0	1	4	0	80	0	Interceptor®G2	Washed IntrG2	5	0	5	4	5	0	0	0.8	0	0.8	0	100	80	1	0	1	100	10/16/2020
144	46	20x Washed	72	ISM	10/16/2020	2003	26	63.8	Kingani_G	2021-03-05	2	4	0	0	5	0	3	2	0	40	0	Interceptor®G2	Washed IntrG2	5	0	5	2	5	0	0	0.4	0	0.4	0	100	40	0	0	0	0	10/16/2020
138	46	20x Washed	72	ISM	10/16/2020	2001	25.9	63.5	Kingani_G	2021-03-05	1	4	0	0	5	0	3	2	0	40	0	Interceptor®G2	Washed IntrG2	5	0	5	2	5	0	0	0.4	0	0.4	0	100	40	0	0	0	0	10/16/2020
141	46	20x Washed	72	ISM	10/16/2020	2002	26	70.6	Kingani_G	2021-03-05	3	2	0	0	5	0	0	5	0	100	0	Interceptor®G2	Washed IntrG2	5	0	5	5	5	0	0	1	0	1	0	100	100	1	0	1	100	10/16/2020
144	46	20x Washed	72	ISM	10/16/2020	2003	26	63.8	Kingani_G	2021-03-05	4	2	0	0	5	0	4	1	0	20	0	Interceptor®G2	Washed IntrG2	5	0	5	1	5	0	0	0.2	0	0.2	0	100	20	0	0	0	0	10/16/2020
138	46	20x Washed	72	ISM	10/16/2020	2001	25.9	63.5	Kingani_G	2021-03-05	3	2	0	0	5	0	4	1	0	20	0	Interceptor®G2	Washed IntrG2	5	0	5	1	5	0	0	0.2	0	0.2	0	100	20	0	0	0	0	10/16/2020
141	46	20x Washed	72	ISM	10/16/2020	2002	26	70.6	Kingani_G	2021-03-05	4	4	0	0	5	0	0	5	0	100	0	Interceptor®G2	Washed IntrG2	5	0	5	5	5	0	0	1	0	1	0	100	100	1	0	1	100	10/16/2020
144	46	20x Washed	72	ISM	10/16/2020	2003	26	63.8	Kingani_G	2021-03-05	4	3	0	0	5	0	3	2	0	40	0	Interceptor®G2	Washed IntrG2	5	0	5	2	5	0	0	0.4	0	0.4	0	100	40	0	0	0	0	10/16/2020
138	46	20x Washed	72	ISM	10/16/2020	2001	25.9	63.5	Kingani_G	2021-03-05	3	4	0	0	5	0	2	3	0	60	0	Interceptor®G2	Washed IntrG2	5	0	5	3	5	0	0	0.6	0	0.6	0	100	60	0	0	0	0	10/16/2020
141	46	20x Washed	72	ISM	10/16/2020	2002	26	70.6	Kingani_G	2021-03-05	2	4	0	0	5	0	1	4	0	80	0	Interceptor®G2	Washed IntrG2	5	0	5	4	5	0	0	0.8	0	0.8	0	100	80	1	0	1	100	10/16/2020
138	46	20x Washed	72	ISM	10/16/2020	2001	25.9	63.5	Kingani_G	2021-03-05	2	4	0	0	5	0	0	5	0	100	0	Interceptor®G2	Washed IntrG2	5	0	5	5	5	0	0	1	0	1	0	100	100	1	0	1	100	10/16/2020
144	46	20x Washed	72	ISM	10/16/2020	2003	26	63.8	Kingani_G	2021-03-05	5	4	0	0	5	0	4	1	0	20	0	Interceptor®G2	Washed IntrG2	5	0	5	1	5	0	0	0.2	0	0.2	0	100	20	0	0	0	0	10/16/2020
141	46	20x Washed	72	ISM	10/16/2020	2002	26	70.6	Kingani_G	2021-03-05	4	3	0	0	5	0	1	4	0	80	0	Interceptor®G2	Washed IntrG2	5	0	5	4	5	0	0	0.8	0	0.8	0	100	80	1	0	1	100	10/16/2020
141	46	20x Washed	72	ISM	10/16/2020	2002	26	70.6	Kingani_G	2021-03-05	2	1	0	0	5	0	0	5	0	100	0	Interceptor®G2	Washed IntrG2	5	0	5	5	5	0	0	1	0	1	0	100	100	1	0	1	100	10/16/2020
138	46	20x Washed	72	ISM	10/16/2020	2001	25.9	63.5	Kingani_G	2021-03-05	5	3	0	0	5	0	3	2	0	40	0	Interceptor®G2	Washed IntrG2	5	0	5	2	5	0	0	0.4	0	0.4	0	100	40	0	0	0	0	10/16/2020
138	46	20x Washed	72	ISM	10/16/2020	2001	25.9	63.5	Kingani_G	2021-03-05	4	1	0	0	5	0	4	1	0	20	0	Interceptor®G2	Washed IntrG2	5	0	5	1	5	0	0	0.2	0	0.2	0	100	20	0	0	0	0	10/16/2020
138	46	20x Washed	72	ISM	10/16/2020	2001	25.9	63.5	Kingani_G	2021-03-05	1	2	0	0	5	0	4	1	0	20	0	Interceptor®G2	Washed IntrG2	5	0	5	1	5	0	0	0.2	0	0.2	0	100	20	0	0	0	0	10/16/2020
144	46	20x Washed	72	ISM	10/16/2020	2003	26	63.8	Kingani_G	2021-03-05	5	2	0	0	5	0	0	5	0	100	0	Interceptor®G2	Washed IntrG2	5	0	5	5	5	0	0	1	0	1	0	100	100	1	0	1	100	10/16/2020
138	46	20x Washed	72	ISM	10/16/2020	2001	25.9	63.5	Kingani_G	2021-03-05	5	1	0	0	5	0	5	0	0	0	0	Interceptor®G2	Washed IntrG2	5	0	5	0	5	0	0	0	0	0	0		0	0	0	0	0	10/16/2020
141	46	20x Washed	72	ISM	10/16/2020	2002	26	70.6	Kingani_G	2021-03-05	4	2	0	0	5	0	2	3	0	60	0	Interceptor®G2	Washed IntrG2	5	0	5	3	5	0	0	0.6	0	0.6	0	100	60	0	0	0	0	10/16/2020
138	46	20x Washed	72	ISM	10/16/2020	2001	25.9	63.5	Kingani_G	2021-03-05	4	4	0	0	5	0	2	3	0	60	0	Interceptor®G2	Washed IntrG2	5	0	5	3	5	0	0	0.6	0	0.6	0	100	60	0	0	0	0	10/16/2020
141	46	20x Washed	72	ISM	10/16/2020	2002	26	70.6	Kingani_G	2021-03-05	3	1	0	0	5	0	1	4	0	80	0	Interceptor®G2	Washed IntrG2	5	0	5	4	5	0	0	0.8	0	0.8	0	100	80	1	0	1	100	10/16/2020
141	46	20x Washed	72	ISM	10/16/2020	2002	26	70.6	Kingani_G	2021-03-05	2	3	0	0	5	0	4	1	0	20	0	Interceptor®G2	Washed IntrG2	5	0	5	1	5	0	0	0.2	0	0.2	0	100	20	0	0	0	0	10/16/2020
55	46	Unwashed	24	ISM	9/17/2020	1001	26.2	52.4	Arabiensis	2021-03-05	1	1	1353	1356	5	5	0	5	100	100	3	Interceptor®	Unw Inter	5	0	5	5	5	5	0	1	1	1	100	100	100	1	1	1	100	9/17/2020
61	46	Unwashed	24	ISM	9/17/2020	1003	26.3	52.2	Arabiensis	2021-03-05	2	3	1430	1433	5	5	0	5	100	100	3	Interceptor®	Unw Inter	5	0	5	5	5	5	0	1	1	1	100	100	100	1	1	1	100	9/17/2020
55	46	Unwashed	24	ISM	9/17/2020	1001	26.2	52.4	Arabiensis	2021-03-05	2	2	1353	1356	5	5	1	4	100	80	3	Interceptor®	Unw Inter	5	0	5	4	5	5	0	0.8	1	0.8	100	100	80	1	1	1	100	9/17/2020
55	46	Unwashed	24	ISM	9/17/2020	1001	26.2	52.4	Arabiensis	2021-03-05	1	3	1353	1356	5	5	0	5	100	100	3	Interceptor®	Unw Inter	5	0	5	5	5	5	0	1	1	1	100	100	100	1	1	1	100	9/17/2020
61	46	Unwashed	24	ISM	9/17/2020	1003	26.3	52.2	Arabiensis	2021-03-05	1	3	1430	1433	5	5	0	5	100	100	3	Interceptor®	Unw Inter	5	0	5	5	5	5	0	1	1	1	100	100	100	1	1	1	100	9/17/2020
58	46	Unwashed	24	ISM	9/17/2020	1002	26.1	52.7	Arabiensis	2021-03-05	2	4	1411	1414	5	5	0	5	100	100	3	Interceptor®	Unw Inter	5	0	5	5	5	5	0	1	1	1	100	100	100	1	1	1	100	9/17/2020
58	46	Unwashed	24	ISM	9/17/2020	1002	26.1	52.7	Arabiensis	2021-03-05	1	4	1410	1413	5	5	0	5	100	100	3	Interceptor®	Unw Inter	5	0	5	5	5	5	0	1	1	1	100	100	100	1	1	1	100	9/17/2020
55	46	Unwashed	24	ISM	9/17/2020	1001	26.2	52.4	Arabiensis	2021-03-05	5	4	1356	1359	5	5	0	5	100	100	3	Interceptor®	Unw Inter	5	0	5	5	5	5	0	1	1	1	100	100	100	1	1	1	100	9/17/2020
55	46	Unwashed	24	ISM	9/17/2020	1001	26.2	52.4	Arabiensis	2021-03-05	3	2	1354	1357	5	5	0	5	100	100	3	Interceptor®	Unw Inter	5	0	5	5	5	5	0	1	1	1	100	100	100	1	1	1	100	9/17/2020
58	46	Unwashed	24	ISM	9/17/2020	1002	26.1	52.7	Arabiensis	2021-03-05	4	2	1412	1415	5	5	1	4	100	80	3	Interceptor®	Unw Inter	5	0	5	4	5	5	0	0.8	1	0.8	100	100	80	1	1	1	100	9/17/2020
58	46	Unwashed	24	ISM	9/17/2020	1002	26.1	52.7	Arabiensis	2021-03-05	5	4	1413	1416	5	5	0	5	100	100	3	Interceptor®	Unw Inter	5	0	5	5	5	5	0	1	1	1	100	100	100	1	1	1	100	9/17/2020
58	46	Unwashed	24	ISM	9/17/2020	1002	26.1	52.7	Arabiensis	2021-03-05	3	1	1411	1414	5	5	0	5	100	100	3	Interceptor®	Unw Inter	5	0	5	5	5	5	0	1	1	1	100	100	100	1	1	1	100	9/17/2020
61	46	Unwashed	24	ISM	9/17/2020	1003	26.3	52.2	Arabiensis	2021-03-05	1	1	1429	1432	5	5	1	4	100	80	3	Interceptor®	Unw Inter	5	0	5	4	5	5	0	0.8	1	0.8	100	100	80	1	1	1	100	9/17/2020
55	46	Unwashed	24	ISM	9/17/2020	1001	26.2	52.4	Arabiensis	2021-03-05	2	1	1353	1356	5	5	3	2	100	40	3	Interceptor®	Unw Inter	5	0	5	2	5	5	0	0.4	1	0.4	100	100	40	0	1	1	100	9/17/2020
61	46	Unwashed	24	ISM	9/17/2020	1003	26.3	52.2	Arabiensis	2021-03-05	4	2	1431	1434	5	5	0	5	100	100	3	Interceptor®	Unw Inter	5	0	5	5	5	5	0	1	1	1	100	100	100	1	1	1	100	9/17/2020
61	46	Unwashed	24	ISM	9/17/2020	1003	26.3	52.2	Arabiensis	2021-03-05	4	3	1432	1435	5	5	0	5	100	100	3	Interceptor®	Unw Inter	5	0	5	5	5	5	0	1	1	1	100	100	100	1	1	1	100	9/17/2020
55	46	Unwashed	24	ISM	9/17/2020	1001	26.2	52.4	Arabiensis	2021-03-05	2	4	1354	1357	5	5	1	4	100	80	3	Interceptor®	Unw Inter	5	0	5	4	5	5	0	0.8	1	0.8	100	100	80	1	1	1	100	9/17/2020
58	46	Unwashed	24	ISM	9/17/2020	1002	26.1	52.7	Arabiensis	2021-03-05	3	4	1412	1415	5	5	0	5	100	100	3	Interceptor®	Unw Inter	5	0	5	5	5	5	0	1	1	1	100	100	100	1	1	1	100	9/17/2020
55	46	Unwashed	24	ISM	9/17/2020	1001	26.2	52.4	Arabiensis	2021-03-05	4	3	1355	1358	5	5	0	5	100	100	3	Interceptor®	Unw Inter	5	0	5	5	5	5	0	1	1	1	100	100	100	1	1	1	100	9/17/2020
55	46	Unwashed	24	ISM	9/17/2020	1001	26.2	52.4	Arabiensis	2021-03-05	5	3	1356	1359	5	5	0	5	100	100	3	Interceptor®	Unw Inter	5	0	5	5	5	5	0	1	1	1	100	100	100	1	1	1	100	9/17/2020
61	46	Unwashed	24	ISM	9/17/2020	1003	26.3	52.2	Arabiensis	2021-03-05	1	2	1429	1432	5	5	0	5	100	100	3	Interceptor®	Unw Inter	5	0	5	5	5	5	0	1	1	1	100	100	100	1	1	1	100	9/17/2020
61	46	Unwashed	24	ISM	9/17/2020	1003	26.3	52.2	Arabiensis	2021-03-05	3	4	1431	1434	5	5	0	5	100	100	3	Interceptor®	Unw Inter	5	0	5	5	5	5	0	1	1	1	100	100	100	1	1	1	100	9/17/2020
61	46	Unwashed	24	ISM	9/17/2020	1003	26.3	52.2	Arabiensis	2021-03-05	3	3	1431	1434	5	5	1	4	100	80	3	Interceptor®	Unw Inter	5	0	5	4	5	5	0	0.8	1	0.8	100	100	80	1	1	1	100	9/17/2020
58	46	Unwashed	24	ISM	9/17/2020	1002	26.1	52.7	Arabiensis	2021-03-05	4	4	1413	1416	5	5	0	5	100	100	3	Interceptor®	Unw Inter	5	0	5	5	5	5	0	1	1	1	100	100	100	1	1	1	100	9/17/2020
58	46	Unwashed	24	ISM	9/17/2020	1002	26.1	52.7	Arabiensis	2021-03-05	5	3	1413	1416	5	5	0	5	100	100	3	Interceptor®	Unw Inter	5	0	5	5	5	5	0	1	1	1	100	100	100	1	1	1	100	9/17/2020
61	46	Unwashed	24	ISM	9/17/2020	1003	26.3	52.2	Arabiensis	2021-03-05	2	1	1430	1433	5	5	1	4	100	80	3	Interceptor®	Unw Inter	5	0	5	4	5	5	0	0.8	1	0.8	100	100	80	1	1	1	100	9/17/2020
58	46	Unwashed	24	ISM	9/17/2020	1002	26.1	52.7	Arabiensis	2021-03-05	5	1	1413	1416	5	5	0	5	100	100	3	Interceptor®	Unw Inter	5	0	5	5	5	5	0	1	1	1	100	100	100	1	1	1	100	9/17/2020
58	46	Unwashed	24	ISM	9/17/2020	1002	26.1	52.7	Arabiensis	2021-03-05	4	1	1412	1415	5	5	0	5	100	100	3	Interceptor®	Unw Inter	5	0	5	5	5	5	0	1	1	1	100	100	100	1	1	1	100	9/17/2020
55	46	Unwashed	24	ISM	9/17/2020	1001	26.2	52.4	Arabiensis	2021-03-05	1	2	1353	1356	5	5	0	5	100	100	3	Interceptor®	Unw Inter	5	0	5	5	5	5	0	1	1	1	100	100	100	1	1	1	100	9/17/2020
58	46	Unwashed	24	ISM	9/17/2020	1002	26.1	52.7	Arabiensis	2021-03-05	1	3	1410	1413	5	5	0	5	100	100	3	Interceptor®	Unw Inter	5	0	5	5	5	5	0	1	1	1	100	100	100	1	1	1	100	9/17/2020
55	46	Unwashed	24	ISM	9/17/2020	1001	26.2	52.4	Arabiensis	2021-03-05	3	3	1354	1357	5	5	0	5	100	100	3	Interceptor®	Unw Inter	5	0	5	5	5	5	0	1	1	1	100	100	100	1	1	1	100	9/17/2020
55	46	Unwashed	24	ISM	9/17/2020	1001	26.2	52.4	Arabiensis	2021-03-05	3	1	1354	1357	5	5	0	5	100	100	3	Interceptor®	Unw Inter	5	0	5	5	5	5	0	1	1	1	100	100	100	1	1	1	100	9/17/2020
61	46	Unwashed	24	ISM	9/17/2020	1003	26.3	52.2	Arabiensis	2021-03-05	2	4	1430	1433	5	5	0	5	100	100	3	Interceptor®	Unw Inter	5	0	5	5	5	5	0	1	1	1	100	100	100	1	1	1	100	9/17/2020
58	46	Unwashed	24	ISM	9/17/2020	1002	26.1	52.7	Arabiensis	2021-03-05	2	3	1411	1414	5	5	0	5	100	100	3	Interceptor®	Unw Inter	5	0	5	5	5	5	0	1	1	1	100	100	100	1	1	1	100	9/17/2020
61	46	Unwashed	24	ISM	9/17/2020	1003	26.3	52.2	Arabiensis	2021-03-05	3	1	1431	1434	5	5	1	4	100	80	3	Interceptor®	Unw Inter	5	0	5	4	5	5	0	0.8	1	0.8	100	100	80	1	1	1	100	9/17/2020
58	46	Unwashed	24	ISM	9/17/2020	1002	26.1	52.7	Arabiensis	2021-03-05	1	2	1410	1413	5	5	0	5	100	100	3	Interceptor®	Unw Inter	5	0	5	5	5	5	0	1	1	1	100	100	100	1	1	1	100	9/17/2020
61	46	Unwashed	24	ISM	9/17/2020	1003	26.3	52.2	Arabiensis	2021-03-05	1	4	1430	1433	5	5	1	4	100	80	3	Interceptor®	Unw Inter	5	0	5	4	5	5	0	0.8	1	0.8	100	100	80	1	1	1	100	9/17/2020
61	46	Unwashed	24	ISM	9/17/2020	1003	26.3	52.2	Arabiensis	2021-03-05	5	4	1432	1435	5	5	0	5	100	100	3	Interceptor®	Unw Inter	5	0	5	5	5	5	0	1	1	1	100	100	100	1	1	1	100	9/17/2020
61	46	Unwashed	24	ISM	9/17/2020	1003	26.3	52.2	Arabiensis	2021-03-05	5	1	1432	1435	5	5	0	5	100	100	3	Interceptor®	Unw Inter	5	0	5	5	5	5	0	1	1	1	100	100	100	1	1	1	100	9/17/2020
55	46	Unwashed	24	ISM	9/17/2020	1001	26.2	52.4	Arabiensis	2021-03-05	4	4	1355	1358	5	5	0	5	100	100	3	Interceptor®	Unw Inter	5	0	5	5	5	5	0	1	1	1	100	100	100	1	1	1	100	9/17/2020
55	46	Unwashed	24	ISM	9/17/2020	1001	26.2	52.4	Arabiensis	2021-03-05	5	1	1355	1358	5	5	0	5	100	100	3	Interceptor®	Unw Inter	5	0	5	5	5	5	0	1	1	1	100	100	100	1	1	1	100	9/17/2020
58	46	Unwashed	24	ISM	9/17/2020	1002	26.1	52.7	Arabiensis	2021-03-05	5	2	1413	1416	5	5	0	5	100	100	3	Interceptor®	Unw Inter	5	0	5	5	5	5	0	1	1	1	100	100	100	1	1	1	100	9/17/2020
55	46	Unwashed	24	ISM	9/17/2020	1001	26.2	52.4	Arabiensis	2021-03-05	5	2	1355	1358	5	5	0	5	100	100	3	Interceptor®	Unw Inter	5	0	5	5	5	5	0	1	1	1	100	100	100	1	1	1	100	9/17/2020
55	46	Unwashed	24	ISM	9/17/2020	1001	26.2	52.4	Arabiensis	2021-03-05	4	1	1355	1358	5	5	1	4	100	80	3	Interceptor®	Unw Inter	5	0	5	4	5	5	0	0.8	1	0.8	100	100	80	1	1	1	100	9/17/2020
61	46	Unwashed	24	ISM	9/17/2020	1003	26.3	52.2	Arabiensis	2021-03-05	4	1	1431	1434	5	5	0	5	100	100	3	Interceptor®	Unw Inter	5	0	5	5	5	5	0	1	1	1	100	100	100	1	1	1	100	9/17/2020
61	46	Unwashed	24	ISM	9/17/2020	1003	26.3	52.2	Arabiensis	2021-03-05	5	3	1432	1435	5	5	2	3	100	60	3	Interceptor®	Unw Inter	5	0	5	3	5	5	0	0.6	1	0.6	100	100	60	0	1	1	100	9/17/2020
55	46	Unwashed	24	ISM	9/17/2020	1001	26.2	52.4	Arabiensis	2021-03-05	3	4	1354	1357	5	5	0	5	100	100	3	Interceptor®	Unw Inter	5	0	5	5	5	5	0	1	1	1	100	100	100	1	1	1	100	9/17/2020
58	46	Unwashed	24	ISM	9/17/2020	1002	26.1	52.7	Arabiensis	2021-03-05	2	1	1411	1414	5	5	0	5	100	100	3	Interceptor®	Unw Inter	5	0	5	5	5	5	0	1	1	1	100	100	100	1	1	1	100	9/17/2020
61	46	Unwashed	24	ISM	9/17/2020	1003	26.3	52.2	Arabiensis	2021-03-05	3	2	1431	1434	5	5	0	5	100	100	3	Interceptor®	Unw Inter	5	0	5	5	5	5	0	1	1	1	100	100	100	1	1	1	100	9/17/2020
61	46	Unwashed	24	ISM	9/17/2020	1003	26.3	52.2	Arabiensis	2021-03-05	2	2	1430	1433	5	5	0	5	100	100	3	Interceptor®	Unw Inter	5	0	5	5	5	5	0	1	1	1	100	100	100	1	1	1	100	9/17/2020
58	46	Unwashed	24	ISM	9/17/2020	1002	26.1	52.7	Arabiensis	2021-03-05	3	3	1412	1415	5	5	1	4	100	80	3	Interceptor®	Unw Inter	5	0	5	4	5	5	0	0.8	1	0.8	100	100	80	1	1	1	100	9/17/2020
55	46	Unwashed	24	ISM	9/17/2020	1001	26.2	52.4	Arabiensis	2021-03-05	4	2	1355	1358	5	5	0	5	100	100	3	Interceptor®	Unw Inter	5	0	5	5	5	5	0	1	1	1	100	100	100	1	1	1	100	9/17/2020
58	46	Unwashed	24	ISM	9/17/2020	1002	26.1	52.7	Arabiensis	2021-03-05	3	2	1411	1414	5	5	0	5	100	100	3	Interceptor®	Unw Inter	5	0	5	5	5	5	0	1	1	1	100	100	100	1	1	1	100	9/17/2020
58	46	Unwashed	24	ISM	9/17/2020	1002	26.1	52.7	Arabiensis	2021-03-05	2	2	1411	1414	5	5	0	5	100	100	3	Interceptor®	Unw Inter	5	0	5	5	5	5	0	1	1	1	100	100	100	1	1	1	100	9/17/2020
58	46	Unwashed	24	ISM	9/17/2020	1002	26.1	52.7	Arabiensis	2021-03-05	4	3	1412	1415	5	5	0	5	100	100	3	Interceptor®	Unw Inter	5	0	5	5	5	5	0	1	1	1	100	100	100	1	1	1	100	9/17/2020
55	46	Unwashed	24	ISM	9/17/2020	1001	26.2	52.4	Arabiensis	2021-03-05	1	4	1353	1356	5	5	0	5	100	100	3	Interceptor®	Unw Inter	5	0	5	5	5	5	0	1	1	1	100	100	100	1	1	1	100	9/17/2020
61	46	Unwashed	24	ISM	9/17/2020	1003	26.3	52.2	Arabiensis	2021-03-05	5	2	1432	1435	5	5	0	5	100	100	3	Interceptor®	Unw Inter	5	0	5	5	5	5	0	1	1	1	100	100	100	1	1	1	100	9/17/2020
55	46	Unwashed	24	ISM	9/17/2020	1001	26.2	52.4	Arabiensis	2021-03-05	2	3	1354	1357	5	5	0	5	100	100	3	Interceptor®	Unw Inter	5	0	5	5	5	5	0	1	1	1	100	100	100	1	1	1	100	9/17/2020
61	46	Unwashed	24	ISM	9/17/2020	1003	26.3	52.2	Arabiensis	2021-03-05	4	4	1432	1435	5	5	0	5	100	100	3	Interceptor®	Unw Inter	5	0	5	5	5	5	0	1	1	1	100	100	100	1	1	1	100	9/17/2020
58	46	Unwashed	24	ISM	9/17/2020	1002	26.1	52.7	Arabiensis	2021-03-05	1	1	1410	1413	5	5	0	5	100	100	3	Interceptor®	Unw Inter	5	0	5	5	5	5	0	1	1	1	100	100	100	1	1	1	100	9/17/2020
56	46	Unwashed	48	ISM	9/19/2020	1001	27.8	65.2	Arabiensis	2021-03-05	1	4	0	0	5	0	0	5	0	100	0	Interceptor®	Unw Inter	5	0	5	5	5	0	0	1	0	1	0	100	100	1	0	1	100	9/19/2020
62	46	Unwashed	48	ISM	9/19/2020	1003	27.7	67.1	Arabiensis	2021-03-05	3	1	0	0	5	0	0	5	0	100	0	Interceptor®	Unw Inter	5	0	5	5	5	0	0	1	0	1	0	100	100	1	0	1	100	9/19/2020
62	46	Unwashed	48	ISM	9/19/2020	1003	27.7	67.1	Arabiensis	2021-03-05	5	2	0	0	5	0	0	5	0	100	0	Interceptor®	Unw Inter	5	0	5	5	5	0	0	1	0	1	0	100	100	1	0	1	100	9/19/2020
62	46	Unwashed	48	ISM	9/19/2020	1003	27.7	67.1	Arabiensis	2021-03-05	4	2	0	0	5	0	0	5	0	100	0	Interceptor®	Unw Inter	5	0	5	5	5	0	0	1	0	1	0	100	100	1	0	1	100	9/19/2020
62	46	Unwashed	48	ISM	9/19/2020	1003	27.7	67.1	Arabiensis	2021-03-05	1	3	0	0	5	0	0	5	0	100	0	Interceptor®	Unw Inter	5	0	5	5	5	0	0	1	0	1	0	100	100	1	0	1	100	9/19/2020
62	46	Unwashed	48	ISM	9/19/2020	1003	27.7	67.1	Arabiensis	2021-03-05	5	3	0	0	5	0	1	4	0	80	0	Interceptor®	Unw Inter	5	0	5	4	5	0	0	0.8	0	0.8	0	100	80	1	0	1	100	9/19/2020
56	46	Unwashed	48	ISM	9/19/2020	1001	27.8	65.2	Arabiensis	2021-03-05	5	4	0	0	5	0	0	5	0	100	0	Interceptor®	Unw Inter	5	0	5	5	5	0	0	1	0	1	0	100	100	1	0	1	100	9/19/2020
62	46	Unwashed	48	ISM	9/19/2020	1003	27.7	67.1	Arabiensis	2021-03-05	4	3	0	0	5	0	0	5	0	100	0	Interceptor®	Unw Inter	5	0	5	5	5	0	0	1	0	1	0	100	100	1	0	1	100	9/19/2020
59	46	Unwashed	48	ISM	9/19/2020	1002	27.7	66.3	Arabiensis	2021-03-05	5	4	0	0	5	0	0	5	0	100	0	Interceptor®	Unw Inter	5	0	5	5	5	0	0	1	0	1	0	100	100	1	0	1	100	9/19/2020
62	46	Unwashed	48	ISM	9/19/2020	1003	27.7	67.1	Arabiensis	2021-03-05	4	4	0	0	5	0	0	5	0	100	0	Interceptor®	Unw Inter	5	0	5	5	5	0	0	1	0	1	0	100	100	1	0	1	100	9/19/2020
56	46	Unwashed	48	ISM	9/19/2020	1001	27.8	65.2	Arabiensis	2021-03-05	2	2	0	0	5	0	1	4	0	80	0	Interceptor®	Unw Inter	5	0	5	4	5	0	0	0.8	0	0.8	0	100	80	1	0	1	100	9/19/2020
56	46	Unwashed	48	ISM	9/19/2020	1001	27.8	65.2	Arabiensis	2021-03-05	2	1	0	0	5	0	3	2	0	40	0	Interceptor®	Unw Inter	5	0	5	2	5	0	0	0.4	0	0.4	0	100	40	0	0	0	0	9/19/2020
56	46	Unwashed	48	ISM	9/19/2020	1001	27.8	65.2	Arabiensis	2021-03-05	1	1	0	0	5	0	0	5	0	100	0	Interceptor®	Unw Inter	5	0	5	5	5	0	0	1	0	1	0	100	100	1	0	1	100	9/19/2020
59	46	Unwashed	48	ISM	9/19/2020	1002	27.7	66.3	Arabiensis	2021-03-05	2	1	0	0	5	0	0	5	0	100	0	Interceptor®	Unw Inter	5	0	5	5	5	0	0	1	0	1	0	100	100	1	0	1	100	9/19/2020
59	46	Unwashed	48	ISM	9/19/2020	1002	27.7	66.3	Arabiensis	2021-03-05	5	2	0	0	5	0	0	5	0	100	0	Interceptor®	Unw Inter	5	0	5	5	5	0	0	1	0	1	0	100	100	1	0	1	100	9/19/2020
62	46	Unwashed	48	ISM	9/19/2020	1003	27.7	67.1	Arabiensis	2021-03-05	1	4	0	0	5	0	1	4	0	80	0	Interceptor®	Unw Inter	5	0	5	4	5	0	0	0.8	0	0.8	0	100	80	1	0	1	100	9/19/2020
59	46	Unwashed	48	ISM	9/19/2020	1002	27.7	66.3	Arabiensis	2021-03-05	2	2	0	0	5	0	0	5	0	100	0	Interceptor®	Unw Inter	5	0	5	5	5	0	0	1	0	1	0	100	100	1	0	1	100	9/19/2020
59	46	Unwashed	48	ISM	9/19/2020	1002	27.7	66.3	Arabiensis	2021-03-05	4	2	0	0	5	0	0	5	0	100	0	Interceptor®	Unw Inter	5	0	5	5	5	0	0	1	0	1	0	100	100	1	0	1	100	9/19/2020
59	46	Unwashed	48	ISM	9/19/2020	1002	27.7	66.3	Arabiensis	2021-03-05	3	1	0	0	5	0	0	5	0	100	0	Interceptor®	Unw Inter	5	0	5	5	5	0	0	1	0	1	0	100	100	1	0	1	100	9/19/2020
56	46	Unwashed	48	ISM	9/19/2020	1001	27.8	65.2	Arabiensis	2021-03-05	1	2	0	0	5	0	0	5	0	100	0	Interceptor®	Unw Inter	5	0	5	5	5	0	0	1	0	1	0	100	100	1	0	1	100	9/19/2020
59	46	Unwashed	48	ISM	9/19/2020	1002	27.7	66.3	Arabiensis	2021-03-05	3	2	0	0	5	0	0	5	0	100	0	Interceptor®	Unw Inter	5	0	5	5	5	0	0	1	0	1	0	100	100	1	0	1	100	9/19/2020
56	46	Unwashed	48	ISM	9/19/2020	1001	27.8	65.2	Arabiensis	2021-03-05	4	1	0	0	5	0	1	4	0	80	0	Interceptor®	Unw Inter	5	0	5	4	5	0	0	0.8	0	0.8	0	100	80	1	0	1	100	9/19/2020
56	46	Unwashed	48	ISM	9/19/2020	1001	27.8	65.2	Arabiensis	2021-03-05	2	3	0	0	5	0	0	5	0	100	0	Interceptor®	Unw Inter	5	0	5	5	5	0	0	1	0	1	0	100	100	1	0	1	100	9/19/2020
62	46	Unwashed	48	ISM	9/19/2020	1003	27.7	67.1	Arabiensis	2021-03-05	4	1	0	0	5	0	0	5	0	100	0	Interceptor®	Unw Inter	5	0	5	5	5	0	0	1	0	1	0	100	100	1	0	1	100	9/19/2020
56	46	Unwashed	48	ISM	9/19/2020	1001	27.8	65.2	Arabiensis	2021-03-05	1	3	0	0	5	0	0	5	0	100	0	Interceptor®	Unw Inter	5	0	5	5	5	0	0	1	0	1	0	100	100	1	0	1	100	9/19/2020
62	46	Unwashed	48	ISM	9/19/2020	1003	27.7	67.1	Arabiensis	2021-03-05	2	2	0	0	5	0	0	5	0	100	0	Interceptor®	Unw Inter	5	0	5	5	5	0	0	1	0	1	0	100	100	1	0	1	100	9/19/2020
59	46	Unwashed	48	ISM	9/19/2020	1002	27.7	66.3	Arabiensis	2021-03-05	4	3	0	0	5	0	0	5	0	100	0	Interceptor®	Unw Inter	5	0	5	5	5	0	0	1	0	1	0	100	100	1	0	1	100	9/19/2020
62	46	Unwashed	48	ISM	9/19/2020	1003	27.7	67.1	Arabiensis	2021-03-05	5	4	0	0	5	0	0	5	0	100	0	Interceptor®	Unw Inter	5	0	5	5	5	0	0	1	0	1	0	100	100	1	0	1	100	9/19/2020
59	46	Unwashed	48	ISM	9/19/2020	1002	27.7	66.3	Arabiensis	2021-03-05	3	3	0	0	5	0	1	4	0	80	0	Interceptor®	Unw Inter	5	0	5	4	5	0	0	0.8	0	0.8	0	100	80	1	0	1	100	9/19/2020
59	46	Unwashed	48	ISM	9/19/2020	1002	27.7	66.3	Arabiensis	2021-03-05	4	1	0	0	5	0	0	5	0	100	0	Interceptor®	Unw Inter	5	0	5	5	5	0	0	1	0	1	0	100	100	1	0	1	100	9/19/2020
59	46	Unwashed	48	ISM	9/19/2020	1002	27.7	66.3	Arabiensis	2021-03-05	5	1	0	0	5	0	0	5	0	100	0	Interceptor®	Unw Inter	5	0	5	5	5	0	0	1	0	1	0	100	100	1	0	1	100	9/19/2020
62	46	Unwashed	48	ISM	9/19/2020	1003	27.7	67.1	Arabiensis	2021-03-05	3	4	0	0	5	0	0	5	0	100	0	Interceptor®	Unw Inter	5	0	5	5	5	0	0	1	0	1	0	100	100	1	0	1	100	9/19/2020
62	46	Unwashed	48	ISM	9/19/2020	1003	27.7	67.1	Arabiensis	2021-03-05	2	1	0	0	5	0	1	4	0	80	0	Interceptor®	Unw Inter	5	0	5	4	5	0	0	0.8	0	0.8	0	100	80	1	0	1	100	9/19/2020
56	46	Unwashed	48	ISM	9/19/2020	1001	27.8	65.2	Arabiensis	2021-03-05	5	2	0	0	5	0	0	5	0	100	0	Interceptor®	Unw Inter	5	0	5	5	5	0	0	1	0	1	0	100	100	1	0	1	100	9/19/2020
56	46	Unwashed	48	ISM	9/19/2020	1001	27.8	65.2	Arabiensis	2021-03-05	3	4	0	0	5	0	0	5	0	100	0	Interceptor®	Unw Inter	5	0	5	5	5	0	0	1	0	1	0	100	100	1	0	1	100	9/19/2020
62	46	Unwashed	48	ISM	9/19/2020	1003	27.7	67.1	Arabiensis	2021-03-05	3	3	0	0	5	0	0	5	0	100	0	Interceptor®	Unw Inter	5	0	5	5	5	0	0	1	0	1	0	100	100	1	0	1	100	9/19/2020
62	46	Unwashed	48	ISM	9/19/2020	1003	27.7	67.1	Arabiensis	2021-03-05	5	1	0	0	5	0	0	5	0	100	0	Interceptor®	Unw Inter	5	0	5	5	5	0	0	1	0	1	0	100	100	1	0	1	100	9/19/2020
59	46	Unwashed	48	ISM	9/19/2020	1002	27.7	66.3	Arabiensis	2021-03-05	2	4	0	0	5	0	1	4	0	80	0	Interceptor®	Unw Inter	5	0	5	4	5	0	0	0.8	0	0.8	0	100	80	1	0	1	100	9/19/2020
56	46	Unwashed	48	ISM	9/19/2020	1001	27.8	65.2	Arabiensis	2021-03-05	4	3	0	0	5	0	0	5	0	100	0	Interceptor®	Unw Inter	5	0	5	5	5	0	0	1	0	1	0	100	100	1	0	1	100	9/19/2020
56	46	Unwashed	48	ISM	9/19/2020	1001	27.8	65.2	Arabiensis	2021-03-05	2	4	0	0	5	0	1	4	0	80	0	Interceptor®	Unw Inter	5	0	5	4	5	0	0	0.8	0	0.8	0	100	80	1	0	1	100	9/19/2020
59	46	Unwashed	48	ISM	9/19/2020	1002	27.7	66.3	Arabiensis	2021-03-05	4	4	0	0	5	0	0	5	0	100	0	Interceptor®	Unw Inter	5	0	5	5	5	0	0	1	0	1	0	100	100	1	0	1	100	9/19/2020
59	46	Unwashed	48	ISM	9/19/2020	1002	27.7	66.3	Arabiensis	2021-03-05	5	3	0	0	5	0	0	5	0	100	0	Interceptor®	Unw Inter	5	0	5	5	5	0	0	1	0	1	0	100	100	1	0	1	100	9/19/2020
59	46	Unwashed	48	ISM	9/19/2020	1002	27.7	66.3	Arabiensis	2021-03-05	1	2	0	0	5	0	0	5	0	100	0	Interceptor®	Unw Inter	5	0	5	5	5	0	0	1	0	1	0	100	100	1	0	1	100	9/19/2020
62	46	Unwashed	48	ISM	9/19/2020	1003	27.7	67.1	Arabiensis	2021-03-05	2	4	0	0	5	0	0	5	0	100	0	Interceptor®	Unw Inter	5	0	5	5	5	0	0	1	0	1	0	100	100	1	0	1	100	9/19/2020
62	46	Unwashed	48	ISM	9/19/2020	1003	27.7	67.1	Arabiensis	2021-03-05	2	3	0	0	5	0	0	5	0	100	0	Interceptor®	Unw Inter	5	0	5	5	5	0	0	1	0	1	0	100	100	1	0	1	100	9/19/2020
56	46	Unwashed	48	ISM	9/19/2020	1001	27.8	65.2	Arabiensis	2021-03-05	3	1	0	0	5	0	0	5	0	100	0	Interceptor®	Unw Inter	5	0	5	5	5	0	0	1	0	1	0	100	100	1	0	1	100	9/19/2020
56	46	Unwashed	48	ISM	9/19/2020	1001	27.8	65.2	Arabiensis	2021-03-05	4	2	0	0	5	0	0	5	0	100	0	Interceptor®	Unw Inter	5	0	5	5	5	0	0	1	0	1	0	100	100	1	0	1	100	9/19/2020
62	46	Unwashed	48	ISM	9/19/2020	1003	27.7	67.1	Arabiensis	2021-03-05	3	2	0	0	5	0	0	5	0	100	0	Interceptor®	Unw Inter	5	0	5	5	5	0	0	1	0	1	0	100	100	1	0	1	100	9/19/2020
56	46	Unwashed	48	ISM	9/19/2020	1001	27.8	65.2	Arabiensis	2021-03-05	5	3	0	0	5	0	0	5	0	100	0	Interceptor®	Unw Inter	5	0	5	5	5	0	0	1	0	1	0	100	100	1	0	1	100	9/19/2020
56	46	Unwashed	48	ISM	9/19/2020	1001	27.8	65.2	Arabiensis	2021-03-05	5	1	0	0	5	0	0	5	0	100	0	Interceptor®	Unw Inter	5	0	5	5	5	0	0	1	0	1	0	100	100	1	0	1	100	9/19/2020
56	46	Unwashed	48	ISM	9/19/2020	1001	27.8	65.2	Arabiensis	2021-03-05	3	2	0	0	5	0	0	5	0	100	0	Interceptor®	Unw Inter	5	0	5	5	5	0	0	1	0	1	0	100	100	1	0	1	100	9/19/2020
56	46	Unwashed	48	ISM	9/19/2020	1001	27.8	65.2	Arabiensis	2021-03-05	3	3	0	0	5	0	0	5	0	100	0	Interceptor®	Unw Inter	5	0	5	5	5	0	0	1	0	1	0	100	100	1	0	1	100	9/19/2020
56	46	Unwashed	48	ISM	9/19/2020	1001	27.8	65.2	Arabiensis	2021-03-05	4	4	0	0	5	0	0	5	0	100	0	Interceptor®	Unw Inter	5	0	5	5	5	0	0	1	0	1	0	100	100	1	0	1	100	9/19/2020
62	46	Unwashed	48	ISM	9/19/2020	1003	27.7	67.1	Arabiensis	2021-03-05	1	2	0	0	5	0	0	5	0	100	0	Interceptor®	Unw Inter	5	0	5	5	5	0	0	1	0	1	0	100	100	1	0	1	100	9/19/2020
59	46	Unwashed	48	ISM	9/19/2020	1002	27.7	66.3	Arabiensis	2021-03-05	1	4	0	0	5	0	0	5	0	100	0	Interceptor®	Unw Inter	5	0	5	5	5	0	0	1	0	1	0	100	100	1	0	1	100	9/19/2020
59	46	Unwashed	48	ISM	9/19/2020	1002	27.7	66.3	Arabiensis	2021-03-05	3	4	0	0	5	0	0	5	0	100	0	Interceptor®	Unw Inter	5	0	5	5	5	0	0	1	0	1	0	100	100	1	0	1	100	9/19/2020
62	46	Unwashed	48	ISM	9/19/2020	1003	27.7	67.1	Arabiensis	2021-03-05	1	1	0	0	5	0	1	4	0	80	0	Interceptor®	Unw Inter	5	0	5	4	5	0	0	0.8	0	0.8	0	100	80	1	0	1	100	9/19/2020
59	46	Unwashed	48	ISM	9/19/2020	1002	27.7	66.3	Arabiensis	2021-03-05	1	1	0	0	5	0	1	4	0	80	0	Interceptor®	Unw Inter	5	0	5	4	5	0	0	0.8	0	0.8	0	100	80	1	0	1	100	9/19/2020
59	46	Unwashed	48	ISM	9/19/2020	1002	27.7	66.3	Arabiensis	2021-03-05	1	3	0	0	5	0	0	5	0	100	0	Interceptor®	Unw Inter	5	0	5	5	5	0	0	1	0	1	0	100	100	1	0	1	100	9/19/2020
59	46	Unwashed	48	ISM	9/19/2020	1002	27.7	66.3	Arabiensis	2021-03-05	2	3	0	0	5	0	1	4	0	80	0	Interceptor®	Unw Inter	5	0	5	4	5	0	0	0.8	0	0.8	0	100	80	1	0	1	100	9/19/2020
57	46	Unwashed	72	ISM	9/20/2020	1001	27.8	69.3	Arabiensis	2021-03-05	1	2	0	0	5	0	0	5	0	100	0	Interceptor®	Unw Inter	5	0	5	5	5	0	0	1	0	1	0	100	100	1	0	1	100	9/20/2020
57	46	Unwashed	72	ISM	9/20/2020	1001	27.8	69.3	Arabiensis	2021-03-05	4	2	0	0	5	0	0	5	0	100	0	Interceptor®	Unw Inter	5	0	5	5	5	0	0	1	0	1	0	100	100	1	0	1	100	9/20/2020
63	46	Unwashed	72	ISM	9/20/2020	1003	27.7	69.5	Arabiensis	2021-03-05	4	1	0	0	5	0	0	5	0	100	0	Interceptor®	Unw Inter	5	0	5	5	5	0	0	1	0	1	0	100	100	1	0	1	100	9/20/2020
60	46	Unwashed	72	ISM	9/20/2020	1002	27.7	73.1	Arabiensis	2021-03-05	5	3	0	0	5	0	0	5	0	100	0	Interceptor®	Unw Inter	5	0	5	5	5	0	0	1	0	1	0	100	100	1	0	1	100	9/20/2020
63	46	Unwashed	72	ISM	9/20/2020	1003	27.7	69.5	Arabiensis	2021-03-05	3	3	0	0	5	0	0	5	0	100	0	Interceptor®	Unw Inter	5	0	5	5	5	0	0	1	0	1	0	100	100	1	0	1	100	9/20/2020
63	46	Unwashed	72	ISM	9/20/2020	1003	27.7	69.5	Arabiensis	2021-03-05	1	4	0	0	5	0	1	4	0	80	0	Interceptor®	Unw Inter	5	0	5	4	5	0	0	0.8	0	0.8	0	100	80	1	0	1	100	9/20/2020
57	46	Unwashed	72	ISM	9/20/2020	1001	27.8	69.3	Arabiensis	2021-03-05	3	2	0	0	5	0	0	5	0	100	0	Interceptor®	Unw Inter	5	0	5	5	5	0	0	1	0	1	0	100	100	1	0	1	100	9/20/2020
63	46	Unwashed	72	ISM	9/20/2020	1003	27.7	69.5	Arabiensis	2021-03-05	1	1	0	0	5	0	0	5	0	100	0	Interceptor®	Unw Inter	5	0	5	5	5	0	0	1	0	1	0	100	100	1	0	1	100	9/20/2020
63	46	Unwashed	72	ISM	9/20/2020	1003	27.7	69.5	Arabiensis	2021-03-05	4	4	0	0	5	0	0	5	0	100	0	Interceptor®	Unw Inter	5	0	5	5	5	0	0	1	0	1	0	100	100	1	0	1	100	9/20/2020
60	46	Unwashed	72	ISM	9/20/2020	1002	27.7	73.1	Arabiensis	2021-03-05	3	3	0	0	5	0	1	4	0	80	0	Interceptor®	Unw Inter	5	0	5	4	5	0	0	0.8	0	0.8	0	100	80	1	0	1	100	9/20/2020
60	46	Unwashed	72	ISM	9/20/2020	1002	27.7	73.1	Arabiensis	2021-03-05	1	1	0	0	5	0	0	5	0	100	0	Interceptor®	Unw Inter	5	0	5	5	5	0	0	1	0	1	0	100	100	1	0	1	100	9/20/2020
60	46	Unwashed	72	ISM	9/20/2020	1002	27.7	73.1	Arabiensis	2021-03-05	1	4	0	0	5	0	0	5	0	100	0	Interceptor®	Unw Inter	5	0	5	5	5	0	0	1	0	1	0	100	100	1	0	1	100	9/20/2020
60	46	Unwashed	72	ISM	9/20/2020	1002	27.7	73.1	Arabiensis	2021-03-05	2	2	0	0	5	0	0	5	0	100	0	Interceptor®	Unw Inter	5	0	5	5	5	0	0	1	0	1	0	100	100	1	0	1	100	9/20/2020
60	46	Unwashed	72	ISM	9/20/2020	1002	27.7	73.1	Arabiensis	2021-03-05	3	2	0	0	5	0	0	5	0	100	0	Interceptor®	Unw Inter	5	0	5	5	5	0	0	1	0	1	0	100	100	1	0	1	100	9/20/2020
63	46	Unwashed	72	ISM	9/20/2020	1003	27.7	69.5	Arabiensis	2021-03-05	4	2	0	0	5	0	0	5	0	100	0	Interceptor®	Unw Inter	5	0	5	5	5	0	0	1	0	1	0	100	100	1	0	1	100	9/20/2020
60	46	Unwashed	72	ISM	9/20/2020	1002	27.7	73.1	Arabiensis	2021-03-05	5	4	0	0	5	0	0	5	0	100	0	Interceptor®	Unw Inter	5	0	5	5	5	0	0	1	0	1	0	100	100	1	0	1	100	9/20/2020
63	46	Unwashed	72	ISM	9/20/2020	1003	27.7	69.5	Arabiensis	2021-03-05	2	2	0	0	5	0	0	5	0	100	0	Interceptor®	Unw Inter	5	0	5	5	5	0	0	1	0	1	0	100	100	1	0	1	100	9/20/2020
57	46	Unwashed	72	ISM	9/20/2020	1001	27.8	69.3	Arabiensis	2021-03-05	4	3	0	0	5	0	0	5	0	100	0	Interceptor®	Unw Inter	5	0	5	5	5	0	0	1	0	1	0	100	100	1	0	1	100	9/20/2020
60	46	Unwashed	72	ISM	9/20/2020	1002	27.7	73.1	Arabiensis	2021-03-05	2	4	0	0	5	0	1	4	0	80	0	Interceptor®	Unw Inter	5	0	5	4	5	0	0	0.8	0	0.8	0	100	80	1	0	1	100	9/20/2020
57	46	Unwashed	72	ISM	9/20/2020	1001	27.8	69.3	Arabiensis	2021-03-05	2	3	0	0	5	0	0	5	0	100	0	Interceptor®	Unw Inter	5	0	5	5	5	0	0	1	0	1	0	100	100	1	0	1	100	9/20/2020
57	46	Unwashed	72	ISM	9/20/2020	1001	27.8	69.3	Arabiensis	2021-03-05	5	1	0	0	5	0	0	5	0	100	0	Interceptor®	Unw Inter	5	0	5	5	5	0	0	1	0	1	0	100	100	1	0	1	100	9/20/2020
60	46	Unwashed	72	ISM	9/20/2020	1002	27.7	73.1	Arabiensis	2021-03-05	5	1	0	0	5	0	0	5	0	100	0	Interceptor®	Unw Inter	5	0	5	5	5	0	0	1	0	1	0	100	100	1	0	1	100	9/20/2020
57	46	Unwashed	72	ISM	9/20/2020	1001	27.8	69.3	Arabiensis	2021-03-05	5	4	0	0	5	0	0	5	0	100	0	Interceptor®	Unw Inter	5	0	5	5	5	0	0	1	0	1	0	100	100	1	0	1	100	9/20/2020
57	46	Unwashed	72	ISM	9/20/2020	1001	27.8	69.3	Arabiensis	2021-03-05	2	1	0	0	5	0	3	2	0	40	0	Interceptor®	Unw Inter	5	0	5	2	5	0	0	0.4	0	0.4	0	100	40	0	0	0	0	9/20/2020
63	46	Unwashed	72	ISM	9/20/2020	1003	27.7	69.5	Arabiensis	2021-03-05	5	2	0	0	5	0	0	5	0	100	0	Interceptor®	Unw Inter	5	0	5	5	5	0	0	1	0	1	0	100	100	1	0	1	100	9/20/2020
57	46	Unwashed	72	ISM	9/20/2020	1001	27.8	69.3	Arabiensis	2021-03-05	4	1	0	0	5	0	1	4	0	80	0	Interceptor®	Unw Inter	5	0	5	4	5	0	0	0.8	0	0.8	0	100	80	1	0	1	100	9/20/2020
57	46	Unwashed	72	ISM	9/20/2020	1001	27.8	69.3	Arabiensis	2021-03-05	1	3	0	0	5	0	0	5	0	100	0	Interceptor®	Unw Inter	5	0	5	5	5	0	0	1	0	1	0	100	100	1	0	1	100	9/20/2020
60	46	Unwashed	72	ISM	9/20/2020	1002	27.7	73.1	Arabiensis	2021-03-05	2	3	0	0	5	0	0	5	0	100	0	Interceptor®	Unw Inter	5	0	5	5	5	0	0	1	0	1	0	100	100	1	0	1	100	9/20/2020
63	46	Unwashed	72	ISM	9/20/2020	1003	27.7	69.5	Arabiensis	2021-03-05	3	1	0	0	5	0	0	5	0	100	0	Interceptor®	Unw Inter	5	0	5	5	5	0	0	1	0	1	0	100	100	1	0	1	100	9/20/2020
60	46	Unwashed	72	ISM	9/20/2020	1002	27.7	73.1	Arabiensis	2021-03-05	4	3	0	0	5	0	0	5	0	100	0	Interceptor®	Unw Inter	5	0	5	5	5	0	0	1	0	1	0	100	100	1	0	1	100	9/20/2020
60	46	Unwashed	72	ISM	9/20/2020	1002	27.7	73.1	Arabiensis	2021-03-05	3	1	0	0	5	0	0	5	0	100	0	Interceptor®	Unw Inter	5	0	5	5	5	0	0	1	0	1	0	100	100	1	0	1	100	9/20/2020
57	46	Unwashed	72	ISM	9/20/2020	1001	27.8	69.3	Arabiensis	2021-03-05	3	3	0	0	5	0	0	5	0	100	0	Interceptor®	Unw Inter	5	0	5	5	5	0	0	1	0	1	0	100	100	1	0	1	100	9/20/2020
63	46	Unwashed	72	ISM	9/20/2020	1003	27.7	69.5	Arabiensis	2021-03-05	4	3	0	0	5	0	0	5	0	100	0	Interceptor®	Unw Inter	5	0	5	5	5	0	0	1	0	1	0	100	100	1	0	1	100	9/20/2020
63	46	Unwashed	72	ISM	9/20/2020	1003	27.7	69.5	Arabiensis	2021-03-05	1	3	0	0	5	0	0	5	0	100	0	Interceptor®	Unw Inter	5	0	5	5	5	0	0	1	0	1	0	100	100	1	0	1	100	9/20/2020
57	46	Unwashed	72	ISM	9/20/2020	1001	27.8	69.3	Arabiensis	2021-03-05	5	2	0	0	5	0	0	5	0	100	0	Interceptor®	Unw Inter	5	0	5	5	5	0	0	1	0	1	0	100	100	1	0	1	100	9/20/2020
57	46	Unwashed	72	ISM	9/20/2020	1001	27.8	69.3	Arabiensis	2021-03-05	2	2	0	0	5	0	1	4	0	80	0	Interceptor®	Unw Inter	5	0	5	4	5	0	0	0.8	0	0.8	0	100	80	1	0	1	100	9/20/2020
63	46	Unwashed	72	ISM	9/20/2020	1003	27.7	69.5	Arabiensis	2021-03-05	1	2	0	0	5	0	0	5	0	100	0	Interceptor®	Unw Inter	5	0	5	5	5	0	0	1	0	1	0	100	100	1	0	1	100	9/20/2020
57	46	Unwashed	72	ISM	9/20/2020	1001	27.8	69.3	Arabiensis	2021-03-05	4	4	0	0	5	0	0	5	0	100	0	Interceptor®	Unw Inter	5	0	5	5	5	0	0	1	0	1	0	100	100	1	0	1	100	9/20/2020
63	46	Unwashed	72	ISM	9/20/2020	1003	27.7	69.5	Arabiensis	2021-03-05	5	3	0	0	5	0	0	5	0	100	0	Interceptor®	Unw Inter	5	0	5	5	5	0	0	1	0	1	0	100	100	1	0	1	100	9/20/2020
57	46	Unwashed	72	ISM	9/20/2020	1001	27.8	69.3	Arabiensis	2021-03-05	3	1	0	0	5	0	0	5	0	100	0	Interceptor®	Unw Inter	5	0	5	5	5	0	0	1	0	1	0	100	100	1	0	1	100	9/20/2020
57	46	Unwashed	72	ISM	9/20/2020	1001	27.8	69.3	Arabiensis	2021-03-05	5	3	0	0	5	0	0	5	0	100	0	Interceptor®	Unw Inter	5	0	5	5	5	0	0	1	0	1	0	100	100	1	0	1	100	9/20/2020
63	46	Unwashed	72	ISM	9/20/2020	1003	27.7	69.5	Arabiensis	2021-03-05	3	4	0	0	5	0	0	5	0	100	0	Interceptor®	Unw Inter	5	0	5	5	5	0	0	1	0	1	0	100	100	1	0	1	100	9/20/2020
57	46	Unwashed	72	ISM	9/20/2020	1001	27.8	69.3	Arabiensis	2021-03-05	2	4	0	0	5	0	1	4	0	80	0	Interceptor®	Unw Inter	5	0	5	4	5	0	0	0.8	0	0.8	0	100	80	1	0	1	100	9/20/2020
60	46	Unwashed	72	ISM	9/20/2020	1002	27.7	73.1	Arabiensis	2021-03-05	5	2	0	0	5	0	0	5	0	100	0	Interceptor®	Unw Inter	5	0	5	5	5	0	0	1	0	1	0	100	100	1	0	1	100	9/20/2020
63	46	Unwashed	72	ISM	9/20/2020	1003	27.7	69.5	Arabiensis	2021-03-05	5	4	0	0	5	0	0	5	0	100	0	Interceptor®	Unw Inter	5	0	5	5	5	0	0	1	0	1	0	100	100	1	0	1	100	9/20/2020
60	46	Unwashed	72	ISM	9/20/2020	1002	27.7	73.1	Arabiensis	2021-03-05	1	3	0	0	5	0	0	5	0	100	0	Interceptor®	Unw Inter	5	0	5	5	5	0	0	1	0	1	0	100	100	1	0	1	100	9/20/2020
60	46	Unwashed	72	ISM	9/20/2020	1002	27.7	73.1	Arabiensis	2021-03-05	3	4	0	0	5	0	0	5	0	100	0	Interceptor®	Unw Inter	5	0	5	5	5	0	0	1	0	1	0	100	100	1	0	1	100	9/20/2020
60	46	Unwashed	72	ISM	9/20/2020	1002	27.7	73.1	Arabiensis	2021-03-05	4	1	0	0	5	0	0	5	0	100	0	Interceptor®	Unw Inter	5	0	5	5	5	0	0	1	0	1	0	100	100	1	0	1	100	9/20/2020
63	46	Unwashed	72	ISM	9/20/2020	1003	27.7	69.5	Arabiensis	2021-03-05	5	1	0	0	5	0	0	5	0	100	0	Interceptor®	Unw Inter	5	0	5	5	5	0	0	1	0	1	0	100	100	1	0	1	100	9/20/2020
60	46	Unwashed	72	ISM	9/20/2020	1002	27.7	73.1	Arabiensis	2021-03-05	1	2	0	0	5	0	0	5	0	100	0	Interceptor®	Unw Inter	5	0	5	5	5	0	0	1	0	1	0	100	100	1	0	1	100	9/20/2020
60	46	Unwashed	72	ISM	9/20/2020	1002	27.7	73.1	Arabiensis	2021-03-05	4	4	0	0	5	0	0	5	0	100	0	Interceptor®	Unw Inter	5	0	5	5	5	0	0	1	0	1	0	100	100	1	0	1	100	9/20/2020
57	46	Unwashed	72	ISM	9/20/2020	1001	27.8	69.3	Arabiensis	2021-03-05	1	1	0	0	5	0	0	5	0	100	0	Interceptor®	Unw Inter	5	0	5	5	5	0	0	1	0	1	0	100	100	1	0	1	100	9/20/2020
60	46	Unwashed	72	ISM	9/20/2020	1002	27.7	73.1	Arabiensis	2021-03-05	2	1	0	0	5	0	0	5	0	100	0	Interceptor®	Unw Inter	5	0	5	5	5	0	0	1	0	1	0	100	100	1	0	1	100	9/20/2020
63	46	Unwashed	72	ISM	9/20/2020	1003	27.7	69.5	Arabiensis	2021-03-05	2	3	0	0	5	0	0	5	0	100	0	Interceptor®	Unw Inter	5	0	5	5	5	0	0	1	0	1	0	100	100	1	0	1	100	9/20/2020
57	46	Unwashed	72	ISM	9/20/2020	1001	27.8	69.3	Arabiensis	2021-03-05	1	4	0	0	5	0	0	5	0	100	0	Interceptor®	Unw Inter	5	0	5	5	5	0	0	1	0	1	0	100	100	1	0	1	100	9/20/2020
57	46	Unwashed	72	ISM	9/20/2020	1001	27.8	69.3	Arabiensis	2021-03-05	3	4	0	0	5	0	0	5	0	100	0	Interceptor®	Unw Inter	5	0	5	5	5	0	0	1	0	1	0	100	100	1	0	1	100	9/20/2020
63	46	Unwashed	72	ISM	9/20/2020	1003	27.7	69.5	Arabiensis	2021-03-05	3	2	0	0	5	0	0	5	0	100	0	Interceptor®	Unw Inter	5	0	5	5	5	0	0	1	0	1	0	100	100	1	0	1	100	9/20/2020
63	46	Unwashed	72	ISM	9/20/2020	1003	27.7	69.5	Arabiensis	2021-03-05	2	1	0	0	5	0	0	5	0	100	0	Interceptor®	Unw Inter	5	0	5	5	5	0	0	1	0	1	0	100	100	1	0	1	100	9/20/2020
63	46	Unwashed	72	ISM	9/20/2020	1003	27.7	69.5	Arabiensis	2021-03-05	2	4	0	0	5	0	0	5	0	100	0	Interceptor®	Unw Inter	5	0	5	5	5	0	0	1	0	1	0	100	100	1	0	1	100	9/20/2020
60	46	Unwashed	72	ISM	9/20/2020	1002	27.7	73.1	Arabiensis	2021-03-05	4	2	0	0	5	0	0	5	0	100	0	Interceptor®	Unw Inter	5	0	5	5	5	0	0	1	0	1	0	100	100	1	0	1	100	9/20/2020
67	46	Unwashed	24	ISM	9/17/2020	2002	26.2	51.9	Arabiensis	2021-03-05	4	4	1512	1515	5	5	2	3	100	60	3	Interceptor®G2	Unw InterG2	5	0	5	3	5	5	0	0.6	1	0.6	100	100	60	0	1	1	100	9/17/2020
70	46	Unwashed	24	ISM	9/17/2020	2003	26.1	51.4	Arabiensis	2021-03-05	1	4	1528	1531	5	5	4	1	100	20	3	Interceptor®G2	Unw InterG2	5	0	5	1	5	5	0	0.2	1	0.2	100	100	20	0	1	1	100	9/17/2020
70	46	Unwashed	24	ISM	9/17/2020	2003	26.1	51.4	Arabiensis	2021-03-05	1	3	1528	1531	5	5	5	0	100	0	3	Interceptor®G2	Unw InterG2	5	0	5	0	5	5	0	0	1	0	100		0	0	1	1	100	9/17/2020
67	46	Unwashed	24	ISM	9/17/2020	2002	26.2	51.9	Arabiensis	2021-03-05	5	4	1512	1515	5	5	2	3	100	60	3	Interceptor®G2	Unw InterG2	5	0	5	3	5	5	0	0.6	1	0.6	100	100	60	0	1	1	100	9/17/2020
67	46	Unwashed	24	ISM	9/17/2020	2002	26.2	51.9	Arabiensis	2021-03-05	1	1	1509	1512	5	5	5	0	100	0	3	Interceptor®G2	Unw InterG2	5	0	5	0	5	5	0	0	1	0	100		0	0	1	1	100	9/17/2020
64	46	Unwashed	24	ISM	9/17/2020	2001	26.2	51.9	Arabiensis	2021-03-05	1	3	1450	1453	5	5	4	1	100	20	3	Interceptor®G2	Unw InterG2	5	0	5	1	5	5	0	0.2	1	0.2	100	100	20	0	1	1	100	9/17/2020
64	46	Unwashed	24	ISM	9/17/2020	2001	26.2	51.9	Arabiensis	2021-03-05	4	2	1452	1455	5	5	5	0	100	0	3	Interceptor®G2	Unw InterG2	5	0	5	0	5	5	0	0	1	0	100		0	0	1	1	100	9/17/2020
70	46	Unwashed	24	ISM	9/17/2020	2003	26.1	51.4	Arabiensis	2021-03-05	3	2	1529	1532	5	5	5	0	100	0	3	Interceptor®G2	Unw InterG2	5	0	5	0	5	5	0	0	1	0	100		0	0	1	1	100	9/17/2020
64	46	Unwashed	24	ISM	9/17/2020	2001	26.2	51.9	Arabiensis	2021-03-05	3	3	1452	1455	5	5	0	5	100	100	3	Interceptor®G2	Unw InterG2	5	0	5	5	5	5	0	1	1	1	100	100	100	1	1	1	100	9/17/2020
70	46	Unwashed	24	ISM	9/17/2020	2003	26.1	51.4	Arabiensis	2021-03-05	1	1	1528	1531	5	5	3	2	100	40	3	Interceptor®G2	Unw InterG2	5	0	5	2	5	5	0	0.4	1	0.4	100	100	40	0	1	1	100	9/17/2020
64	46	Unwashed	24	ISM	9/17/2020	2001	26.2	51.9	Arabiensis	2021-03-05	5	1	1453	1456	5	5	4	1	100	20	3	Interceptor®G2	Unw InterG2	5	0	5	1	5	5	0	0.2	1	0.2	100	100	20	0	1	1	100	9/17/2020
64	46	Unwashed	24	ISM	9/17/2020	2001	26.2	51.9	Arabiensis	2021-03-05	5	3	1453	1456	5	5	4	1	100	20	3	Interceptor®G2	Unw InterG2	5	0	5	1	5	5	0	0.2	1	0.2	100	100	20	0	1	1	100	9/17/2020
70	46	Unwashed	24	ISM	9/17/2020	2003	26.1	51.4	Arabiensis	2021-03-05	1	2	1528	1531	5	5	5	0	100	0	3	Interceptor®G2	Unw InterG2	5	0	5	0	5	5	0	0	1	0	100		0	0	1	1	100	9/17/2020
67	46	Unwashed	24	ISM	9/17/2020	2002	26.2	51.9	Arabiensis	2021-03-05	2	4	1510	1513	5	5	4	1	100	20	3	Interceptor®G2	Unw InterG2	5	0	5	1	5	5	0	0.2	1	0.2	100	100	20	0	1	1	100	9/17/2020
64	46	Unwashed	24	ISM	9/17/2020	2001	26.2	51.9	Arabiensis	2021-03-05	1	1	1450	1453	5	5	0	5	100	100	3	Interceptor®G2	Unw InterG2	5	0	5	5	5	5	0	1	1	1	100	100	100	1	1	1	100	9/17/2020
70	46	Unwashed	24	ISM	9/17/2020	2003	26.1	51.4	Arabiensis	2021-03-05	2	1	1528	1531	5	5	5	0	100	0	3	Interceptor®G2	Unw InterG2	5	0	5	0	5	5	0	0	1	0	100		0	0	1	1	100	9/17/2020
70	46	Unwashed	24	ISM	9/17/2020	2003	26.1	51.4	Arabiensis	2021-03-05	5	3	1531	1534	5	5	2	3	100	60	3	Interceptor®G2	Unw InterG2	5	0	5	3	5	5	0	0.6	1	0.6	100	100	60	0	1	1	100	9/17/2020
70	46	Unwashed	24	ISM	9/17/2020	2003	26.1	51.4	Arabiensis	2021-03-05	2	3	1529	1532	5	5	5	0	100	0	3	Interceptor®G2	Unw InterG2	5	0	5	0	5	5	0	0	1	0	100		0	0	1	1	100	9/17/2020
64	46	Unwashed	24	ISM	9/17/2020	2001	26.2	51.9	Arabiensis	2021-03-05	2	2	1451	1454	5	5	2	3	100	60	3	Interceptor®G2	Unw InterG2	5	0	5	3	5	5	0	0.6	1	0.6	100	100	60	0	1	1	100	9/17/2020
67	46	Unwashed	24	ISM	9/17/2020	2002	26.2	51.9	Arabiensis	2021-03-05	5	1	1512	1515	5	5	1	4	100	80	3	Interceptor®G2	Unw InterG2	5	0	5	4	5	5	0	0.8	1	0.8	100	100	80	1	1	1	100	9/17/2020
70	46	Unwashed	24	ISM	9/17/2020	2003	26.1	51.4	Arabiensis	2021-03-05	3	3	1529	1532	5	5	2	3	100	60	3	Interceptor®G2	Unw InterG2	5	0	5	3	5	5	0	0.6	1	0.6	100	100	60	0	1	1	100	9/17/2020
64	46	Unwashed	24	ISM	9/17/2020	2001	26.2	51.9	Arabiensis	2021-03-05	4	3	1452	1455	5	5	4	1	100	20	3	Interceptor®G2	Unw InterG2	5	0	5	1	5	5	0	0.2	1	0.2	100	100	20	0	1	1	100	9/17/2020
67	46	Unwashed	24	ISM	9/17/2020	2002	26.2	51.9	Arabiensis	2021-03-05	1	3	1510	1513	5	5	3	2	100	40	3	Interceptor®G2	Unw InterG2	5	0	5	2	5	5	0	0.4	1	0.4	100	100	40	0	1	1	100	9/17/2020
64	46	Unwashed	24	ISM	9/17/2020	2001	26.2	51.9	Arabiensis	2021-03-05	3	1	1451	1454	5	5	4	1	100	20	3	Interceptor®G2	Unw InterG2	5	0	5	1	5	5	0	0.2	1	0.2	100	100	20	0	1	1	100	9/17/2020
70	46	Unwashed	24	ISM	9/17/2020	2003	26.1	51.4	Arabiensis	2021-03-05	5	2	1531	1534	5	5	2	3	100	60	3	Interceptor®G2	Unw InterG2	5	0	5	3	5	5	0	0.6	1	0.6	100	100	60	0	1	1	100	9/17/2020
70	46	Unwashed	24	ISM	9/17/2020	2003	26.1	51.4	Arabiensis	2021-03-05	2	2	1528	1531	5	5	4	1	100	20	3	Interceptor®G2	Unw InterG2	5	0	5	1	5	5	0	0.2	1	0.2	100	100	20	0	1	1	100	9/17/2020
67	46	Unwashed	24	ISM	9/17/2020	2002	26.2	51.9	Arabiensis	2021-03-05	4	1	1511	1514	5	5	3	2	100	40	3	Interceptor®G2	Unw InterG2	5	0	5	2	5	5	0	0.4	1	0.4	100	100	40	0	1	1	100	9/17/2020
64	46	Unwashed	24	ISM	9/17/2020	2001	26.2	51.9	Arabiensis	2021-03-05	4	4	1453	1456	5	5	3	2	100	40	3	Interceptor®G2	Unw InterG2	5	0	5	2	5	5	0	0.4	1	0.4	100	100	40	0	1	1	100	9/17/2020
70	46	Unwashed	24	ISM	9/17/2020	2003	26.1	51.4	Arabiensis	2021-03-05	3	4	1530	1533	5	5	3	2	100	40	3	Interceptor®G2	Unw InterG2	5	0	5	2	5	5	0	0.4	1	0.4	100	100	40	0	1	1	100	9/17/2020
64	46	Unwashed	24	ISM	9/17/2020	2001	26.2	51.9	Arabiensis	2021-03-05	5	2	1453	1456	5	5	4	1	100	20	3	Interceptor®G2	Unw InterG2	5	0	5	1	5	5	0	0.2	1	0.2	100	100	20	0	1	1	100	9/17/2020
70	46	Unwashed	24	ISM	9/17/2020	2003	26.1	51.4	Arabiensis	2021-03-05	4	1	1530	1533	5	5	2	3	100	60	3	Interceptor®G2	Unw InterG2	5	0	5	3	5	5	0	0.6	1	0.6	100	100	60	0	1	1	100	9/17/2020
64	46	Unwashed	24	ISM	9/17/2020	2001	26.2	51.9	Arabiensis	2021-03-05	1	4	1450	1453	5	5	5	0	100	0	3	Interceptor®G2	Unw InterG2	5	0	5	0	5	5	0	0	1	0	100		0	0	1	1	100	9/17/2020
70	46	Unwashed	24	ISM	9/17/2020	2003	26.1	51.4	Arabiensis	2021-03-05	5	4	1531	1534	5	5	4	1	100	20	3	Interceptor®G2	Unw InterG2	5	0	5	1	5	5	0	0.2	1	0.2	100	100	20	0	1	1	100	9/17/2020
64	46	Unwashed	24	ISM	9/17/2020	2001	26.2	51.9	Arabiensis	2021-03-05	3	4	1452	1455	5	5	2	3	100	60	3	Interceptor®G2	Unw InterG2	5	0	5	3	5	5	0	0.6	1	0.6	100	100	60	0	1	1	100	9/17/2020
67	46	Unwashed	24	ISM	9/17/2020	2002	26.2	51.9	Arabiensis	2021-03-05	3	3	1511	1514	5	5	2	3	100	60	3	Interceptor®G2	Unw InterG2	5	0	5	3	5	5	0	0.6	1	0.6	100	100	60	0	1	1	100	9/17/2020
67	46	Unwashed	24	ISM	9/17/2020	2002	26.2	51.9	Arabiensis	2021-03-05	2	3	1510	1513	5	5	4	1	100	20	3	Interceptor®G2	Unw InterG2	5	0	5	1	5	5	0	0.2	1	0.2	100	100	20	0	1	1	100	9/17/2020
64	46	Unwashed	24	ISM	9/17/2020	2001	26.2	51.9	Arabiensis	2021-03-05	4	1	1452	1455	5	5	2	3	100	60	3	Interceptor®G2	Unw InterG2	5	0	5	3	5	5	0	0.6	1	0.6	100	100	60	0	1	1	100	9/17/2020
70	46	Unwashed	24	ISM	9/17/2020	2003	26.1	51.4	Arabiensis	2021-03-05	4	3	1530	1533	5	5	4	1	100	20	3	Interceptor®G2	Unw InterG2	5	0	5	1	5	5	0	0.2	1	0.2	100	100	20	0	1	1	100	9/17/2020
64	46	Unwashed	24	ISM	9/17/2020	2001	26.2	51.9	Arabiensis	2021-03-05	1	2	1450	1453	5	5	3	2	100	40	3	Interceptor®G2	Unw InterG2	5	0	5	2	5	5	0	0.4	1	0.4	100	100	40	0	1	1	100	9/17/2020
64	46	Unwashed	24	ISM	9/17/2020	2001	26.2	51.9	Arabiensis	2021-03-05	2	4	1451	1454	5	5	3	2	100	40	3	Interceptor®G2	Unw InterG2	5	0	5	2	5	5	0	0.4	1	0.4	100	100	40	0	1	1	100	9/17/2020
67	46	Unwashed	24	ISM	9/17/2020	2002	26.2	51.9	Arabiensis	2021-03-05	3	2	1511	1514	5	5	4	1	100	20	3	Interceptor®G2	Unw InterG2	5	0	5	1	5	5	0	0.2	1	0.2	100	100	20	0	1	1	100	9/17/2020
64	46	Unwashed	24	ISM	9/17/2020	2001	26.2	51.9	Arabiensis	2021-03-05	5	4	1453	1456	5	5	3	2	100	40	3	Interceptor®G2	Unw InterG2	5	0	5	2	5	5	0	0.4	1	0.4	100	100	40	0	1	1	100	9/17/2020
67	46	Unwashed	24	ISM	9/17/2020	2002	26.2	51.9	Arabiensis	2021-03-05	5	2	1512	1515	5	5	2	3	100	60	3	Interceptor®G2	Unw InterG2	5	0	5	3	5	5	0	0.6	1	0.6	100	100	60	0	1	1	100	9/17/2020
67	46	Unwashed	24	ISM	9/17/2020	2002	26.2	51.9	Arabiensis	2021-03-05	3	1	1511	1514	5	5	4	1	100	20	3	Interceptor®G2	Unw InterG2	5	0	5	1	5	5	0	0.2	1	0.2	100	100	20	0	1	1	100	9/17/2020
67	46	Unwashed	24	ISM	9/17/2020	2002	26.2	51.9	Arabiensis	2021-03-05	5	3	1512	1515	5	5	2	3	100	60	3	Interceptor®G2	Unw InterG2	5	0	5	3	5	5	0	0.6	1	0.6	100	100	60	0	1	1	100	9/17/2020
70	46	Unwashed	24	ISM	9/17/2020	2003	26.1	51.4	Arabiensis	2021-03-05	4	2	1530	1533	5	5	3	2	100	40	3	Interceptor®G2	Unw InterG2	5	0	5	2	5	5	0	0.4	1	0.4	100	100	40	0	1	1	100	9/17/2020
64	46	Unwashed	24	ISM	9/17/2020	2001	26.2	51.9	Arabiensis	2021-03-05	2	3	1451	1454	5	5	1	4	100	80	3	Interceptor®G2	Unw InterG2	5	0	5	4	5	5	0	0.8	1	0.8	100	100	80	1	1	1	100	9/17/2020
67	46	Unwashed	24	ISM	9/17/2020	2002	26.2	51.9	Arabiensis	2021-03-05	1	2	1509	1512	5	5	3	2	100	40	3	Interceptor®G2	Unw InterG2	5	0	5	2	5	5	0	0.4	1	0.4	100	100	40	0	1	1	100	9/17/2020
64	46	Unwashed	24	ISM	9/17/2020	2001	26.2	51.9	Arabiensis	2021-03-05	2	1	1451	1454	5	5	2	3	100	60	3	Interceptor®G2	Unw InterG2	5	0	5	3	5	5	0	0.6	1	0.6	100	100	60	0	1	1	100	9/17/2020
67	46	Unwashed	24	ISM	9/17/2020	2002	26.2	51.9	Arabiensis	2021-03-05	3	4	1511	1514	5	5	2	3	100	60	3	Interceptor®G2	Unw InterG2	5	0	5	3	5	5	0	0.6	1	0.6	100	100	60	0	1	1	100	9/17/2020
70	46	Unwashed	24	ISM	9/17/2020	2003	26.1	51.4	Arabiensis	2021-03-05	3	1	1529	1532	5	5	3	2	100	40	3	Interceptor®G2	Unw InterG2	5	0	5	2	5	5	0	0.4	1	0.4	100	100	40	0	1	1	100	9/17/2020
67	46	Unwashed	24	ISM	9/17/2020	2002	26.2	51.9	Arabiensis	2021-03-05	2	2	1510	1513	5	5	4	1	100	20	3	Interceptor®G2	Unw InterG2	5	0	5	1	5	5	0	0.2	1	0.2	100	100	20	0	1	1	100	9/17/2020
64	46	Unwashed	24	ISM	9/17/2020	2001	26.2	51.9	Arabiensis	2021-03-05	3	2	1451	1454	5	5	1	4	100	80	3	Interceptor®G2	Unw InterG2	5	0	5	4	5	5	0	0.8	1	0.8	100	100	80	1	1	1	100	9/17/2020
70	46	Unwashed	24	ISM	9/17/2020	2003	26.1	51.4	Arabiensis	2021-03-05	4	4	1530	1533	5	5	3	2	100	40	3	Interceptor®G2	Unw InterG2	5	0	5	2	5	5	0	0.4	1	0.4	100	100	40	0	1	1	100	9/17/2020
67	46	Unwashed	24	ISM	9/17/2020	2002	26.2	51.9	Arabiensis	2021-03-05	1	4	1510	1513	5	5	2	3	100	60	3	Interceptor®G2	Unw InterG2	5	0	5	3	5	5	0	0.6	1	0.6	100	100	60	0	1	1	100	9/17/2020
70	46	Unwashed	24	ISM	9/17/2020	2003	26.1	51.4	Arabiensis	2021-03-05	5	1	1531	1534	5	5	4	1	100	20	3	Interceptor®G2	Unw InterG2	5	0	5	1	5	5	0	0.2	1	0.2	100	100	20	0	1	1	100	9/17/2020
67	46	Unwashed	24	ISM	9/17/2020	2002	26.2	51.9	Arabiensis	2021-03-05	4	3	1512	1515	5	5	2	3	100	60	3	Interceptor®G2	Unw InterG2	5	0	5	3	5	5	0	0.6	1	0.6	100	100	60	0	1	1	100	9/17/2020
67	46	Unwashed	24	ISM	9/17/2020	2002	26.2	51.9	Arabiensis	2021-03-05	2	1	1510	1513	5	5	5	0	100	0	3	Interceptor®G2	Unw InterG2	5	0	5	0	5	5	0	0	1	0	100		0	0	1	1	100	9/17/2020
70	46	Unwashed	24	ISM	9/17/2020	2003	26.1	51.4	Arabiensis	2021-03-05	2	4	1529	1532	5	5	3	2	100	40	3	Interceptor®G2	Unw InterG2	5	0	5	2	5	5	0	0.4	1	0.4	100	100	40	0	1	1	100	9/17/2020
67	46	Unwashed	24	ISM	9/17/2020	2002	26.2	51.9	Arabiensis	2021-03-05	4	2	1511	1514	5	5	3	2	100	40	3	Interceptor®G2	Unw InterG2	5	0	5	2	5	5	0	0.4	1	0.4	100	100	40	0	1	1	100	9/17/2020
65	46	Unwashed	48	ISM	9/19/2020	2001	27.7	66.8	Arabiensis	2021-03-05	5	1	0	0	5	0	2	3	0	60	0	Interceptor®G2	Unw InterG2	5	0	5	3	5	0	0	0.6	0	0.6	0	100	60	0	0	0	0	9/19/2020
65	46	Unwashed	48	ISM	9/19/2020	2001	27.7	66.8	Arabiensis	2021-03-05	1	4	0	0	5	0	5	0	0	0	0	Interceptor®G2	Unw InterG2	5	0	5	0	5	0	0	0	0	0	0		0	0	0	0	0	9/19/2020
68	46	Unwashed	48	ISM	9/19/2020	2002	28.3	66	Arabiensis	2021-03-05	1	4	0	0	5	0	1	4	0	80	0	Interceptor®G2	Unw InterG2	5	0	5	4	5	0	0	0.8	0	0.8	0	100	80	1	0	1	100	9/19/2020
65	46	Unwashed	48	ISM	9/19/2020	2001	27.7	66.8	Arabiensis	2021-03-05	3	2	0	0	5	0	2	3	0	60	0	Interceptor®G2	Unw InterG2	5	0	5	3	5	0	0	0.6	0	0.6	0	100	60	0	0	0	0	9/19/2020
71	46	Unwashed	48	ISM	9/19/2020	2003	28.6	68.2	Arabiensis	2021-03-05	1	3	0	0	5	0	4	1	0	20	0	Interceptor®G2	Unw InterG2	5	0	5	1	5	0	0	0.2	0	0.2	0	100	20	0	0	0	0	9/19/2020
71	46	Unwashed	48	ISM	9/19/2020	2003	28.6	68.2	Arabiensis	2021-03-05	1	1	0	0	5	0	2	3	0	60	0	Interceptor®G2	Unw InterG2	5	0	5	3	5	0	0	0.6	0	0.6	0	100	60	0	0	0	0	9/19/2020
71	46	Unwashed	48	ISM	9/19/2020	2003	28.6	68.2	Arabiensis	2021-03-05	5	1	0	0	5	0	4	1	0	20	0	Interceptor®G2	Unw InterG2	5	0	5	1	5	0	0	0.2	0	0.2	0	100	20	0	0	0	0	9/19/2020
71	46	Unwashed	48	ISM	9/19/2020	2003	28.6	68.2	Arabiensis	2021-03-05	4	2	0	0	5	0	3	2	0	40	0	Interceptor®G2	Unw InterG2	5	0	5	2	5	0	0	0.4	0	0.4	0	100	40	0	0	0	0	9/19/2020
71	46	Unwashed	48	ISM	9/19/2020	2003	28.6	68.2	Arabiensis	2021-03-05	5	3	0	0	5	0	2	3	0	60	0	Interceptor®G2	Unw InterG2	5	0	5	3	5	0	0	0.6	0	0.6	0	100	60	0	0	0	0	9/19/2020
71	46	Unwashed	48	ISM	9/19/2020	2003	28.6	68.2	Arabiensis	2021-03-05	4	4	0	0	5	0	3	2	0	40	0	Interceptor®G2	Unw InterG2	5	0	5	2	5	0	0	0.4	0	0.4	0	100	40	0	0	0	0	9/19/2020
71	46	Unwashed	48	ISM	9/19/2020	2003	28.6	68.2	Arabiensis	2021-03-05	3	4	0	0	5	0	3	2	0	40	0	Interceptor®G2	Unw InterG2	5	0	5	2	5	0	0	0.4	0	0.4	0	100	40	0	0	0	0	9/19/2020
68	46	Unwashed	48	ISM	9/19/2020	2002	28.3	66	Arabiensis	2021-03-05	2	3	0	0	5	0	4	1	0	20	0	Interceptor®G2	Unw InterG2	5	0	5	1	5	0	0	0.2	0	0.2	0	100	20	0	0	0	0	9/19/2020
68	46	Unwashed	48	ISM	9/19/2020	2002	28.3	66	Arabiensis	2021-03-05	3	4	0	0	5	0	1	4	0	80	0	Interceptor®G2	Unw InterG2	5	0	5	4	5	0	0	0.8	0	0.8	0	100	80	1	0	1	100	9/19/2020
68	46	Unwashed	48	ISM	9/19/2020	2002	28.3	66	Arabiensis	2021-03-05	5	1	0	0	5	0	1	4	0	80	0	Interceptor®G2	Unw InterG2	5	0	5	4	5	0	0	0.8	0	0.8	0	100	80	1	0	1	100	9/19/2020
68	46	Unwashed	48	ISM	9/19/2020	2002	28.3	66	Arabiensis	2021-03-05	5	4	0	0	5	0	3	2	0	40	0	Interceptor®G2	Unw InterG2	5	0	5	2	5	0	0	0.4	0	0.4	0	100	40	0	0	0	0	9/19/2020
71	46	Unwashed	48	ISM	9/19/2020	2003	28.6	68.2	Arabiensis	2021-03-05	3	1	0	0	5	0	2	3	0	60	0	Interceptor®G2	Unw InterG2	5	0	5	3	5	0	0	0.6	0	0.6	0	100	60	0	0	0	0	9/19/2020
65	46	Unwashed	48	ISM	9/19/2020	2001	27.7	66.8	Arabiensis	2021-03-05	5	3	0	0	5	0	3	2	0	40	0	Interceptor®G2	Unw InterG2	5	0	5	2	5	0	0	0.4	0	0.4	0	100	40	0	0	0	0	9/19/2020
65	46	Unwashed	48	ISM	9/19/2020	2001	27.7	66.8	Arabiensis	2021-03-05	1	3	0	0	5	0	4	1	0	20	0	Interceptor®G2	Unw InterG2	5	0	5	1	5	0	0	0.2	0	0.2	0	100	20	0	0	0	0	9/19/2020
68	46	Unwashed	48	ISM	9/19/2020	2002	28.3	66	Arabiensis	2021-03-05	4	1	0	0	5	0	1	4	0	80	0	Interceptor®G2	Unw InterG2	5	0	5	4	5	0	0	0.8	0	0.8	0	100	80	1	0	1	100	9/19/2020
65	46	Unwashed	48	ISM	9/19/2020	2001	27.7	66.8	Arabiensis	2021-03-05	2	3	0	0	5	0	2	3	0	60	0	Interceptor®G2	Unw InterG2	5	0	5	3	5	0	0	0.6	0	0.6	0	100	60	0	0	0	0	9/19/2020
71	46	Unwashed	48	ISM	9/19/2020	2003	28.6	68.2	Arabiensis	2021-03-05	4	3	0	0	5	0	4	1	0	20	0	Interceptor®G2	Unw InterG2	5	0	5	1	5	0	0	0.2	0	0.2	0	100	20	0	0	0	0	9/19/2020
71	46	Unwashed	48	ISM	9/19/2020	2003	28.6	68.2	Arabiensis	2021-03-05	5	2	0	0	5	0	1	4	0	80	0	Interceptor®G2	Unw InterG2	5	0	5	4	5	0	0	0.8	0	0.8	0	100	80	1	0	1	100	9/19/2020
71	46	Unwashed	48	ISM	9/19/2020	2003	28.6	68.2	Arabiensis	2021-03-05	3	3	0	0	5	0	4	1	0	20	0	Interceptor®G2	Unw InterG2	5	0	5	1	5	0	0	0.2	0	0.2	0	100	20	0	0	0	0	9/19/2020
65	46	Unwashed	48	ISM	9/19/2020	2001	27.7	66.8	Arabiensis	2021-03-05	1	1	0	0	5	0	1	4	0	80	0	Interceptor®G2	Unw InterG2	5	0	5	4	5	0	0	0.8	0	0.8	0	100	80	1	0	1	100	9/19/2020
65	46	Unwashed	48	ISM	9/19/2020	2001	27.7	66.8	Arabiensis	2021-03-05	3	1	0	0	5	0	2	3	0	60	0	Interceptor®G2	Unw InterG2	5	0	5	3	5	0	0	0.6	0	0.6	0	100	60	0	0	0	0	9/19/2020
71	46	Unwashed	48	ISM	9/19/2020	2003	28.6	68.2	Arabiensis	2021-03-05	4	1	0	0	5	0	1	4	0	80	0	Interceptor®G2	Unw InterG2	5	0	5	4	5	0	0	0.8	0	0.8	0	100	80	1	0	1	100	9/19/2020
65	46	Unwashed	48	ISM	9/19/2020	2001	27.7	66.8	Arabiensis	2021-03-05	5	4	0	0	5	0	5	0	0	0	0	Interceptor®G2	Unw InterG2	5	0	5	0	5	0	0	0	0	0	0		0	0	0	0	0	9/19/2020
68	46	Unwashed	48	ISM	9/19/2020	2002	28.3	66	Arabiensis	2021-03-05	2	1	0	0	5	0	5	0	0	0	0	Interceptor®G2	Unw InterG2	5	0	5	0	5	0	0	0	0	0	0		0	0	0	0	0	9/19/2020
65	46	Unwashed	48	ISM	9/19/2020	2001	27.7	66.8	Arabiensis	2021-03-05	4	1	0	0	5	0	2	3	0	60	0	Interceptor®G2	Unw InterG2	5	0	5	3	5	0	0	0.6	0	0.6	0	100	60	0	0	0	0	9/19/2020
68	46	Unwashed	48	ISM	9/19/2020	2002	28.3	66	Arabiensis	2021-03-05	3	3	0	0	5	0	2	3	0	60	0	Interceptor®G2	Unw InterG2	5	0	5	3	5	0	0	0.6	0	0.6	0	100	60	0	0	0	0	9/19/2020
68	46	Unwashed	48	ISM	9/19/2020	2002	28.3	66	Arabiensis	2021-03-05	1	3	0	0	5	0	3	2	0	40	0	Interceptor®G2	Unw InterG2	5	0	5	2	5	0	0	0.4	0	0.4	0	100	40	0	0	0	0	9/19/2020
65	46	Unwashed	48	ISM	9/19/2020	2001	27.7	66.8	Arabiensis	2021-03-05	1	2	0	0	5	0	2	3	0	60	0	Interceptor®G2	Unw InterG2	5	0	5	3	5	0	0	0.6	0	0.6	0	100	60	0	0	0	0	9/19/2020
68	46	Unwashed	48	ISM	9/19/2020	2002	28.3	66	Arabiensis	2021-03-05	2	4	0	0	5	0	2	3	0	60	0	Interceptor®G2	Unw InterG2	5	0	5	3	5	0	0	0.6	0	0.6	0	100	60	0	0	0	0	9/19/2020
68	46	Unwashed	48	ISM	9/19/2020	2002	28.3	66	Arabiensis	2021-03-05	3	2	0	0	5	0	3	2	0	40	0	Interceptor®G2	Unw InterG2	5	0	5	2	5	0	0	0.4	0	0.4	0	100	40	0	0	0	0	9/19/2020
71	46	Unwashed	48	ISM	9/19/2020	2003	28.6	68.2	Arabiensis	2021-03-05	1	4	0	0	5	0	3	2	0	40	0	Interceptor®G2	Unw InterG2	5	0	5	2	5	0	0	0.4	0	0.4	0	100	40	0	0	0	0	9/19/2020
65	46	Unwashed	48	ISM	9/19/2020	2001	27.7	66.8	Arabiensis	2021-03-05	2	1	0	0	5	0	1	4	0	80	0	Interceptor®G2	Unw InterG2	5	0	5	4	5	0	0	0.8	0	0.8	0	100	80	1	0	1	100	9/19/2020
65	46	Unwashed	48	ISM	9/19/2020	2001	27.7	66.8	Arabiensis	2021-03-05	4	2	0	0	5	0	4	1	0	20	0	Interceptor®G2	Unw InterG2	5	0	5	1	5	0	0	0.2	0	0.2	0	100	20	0	0	0	0	9/19/2020
68	46	Unwashed	48	ISM	9/19/2020	2002	28.3	66	Arabiensis	2021-03-05	4	4	0	0	5	0	2	3	0	60	0	Interceptor®G2	Unw InterG2	5	0	5	3	5	0	0	0.6	0	0.6	0	100	60	0	0	0	0	9/19/2020
68	46	Unwashed	48	ISM	9/19/2020	2002	28.3	66	Arabiensis	2021-03-05	1	2	0	0	5	0	2	3	0	60	0	Interceptor®G2	Unw InterG2	5	0	5	3	5	0	0	0.6	0	0.6	0	100	60	0	0	0	0	9/19/2020
71	46	Unwashed	48	ISM	9/19/2020	2003	28.6	68.2	Arabiensis	2021-03-05	2	2	0	0	5	0	3	2	0	40	0	Interceptor®G2	Unw InterG2	5	0	5	2	5	0	0	0.4	0	0.4	0	100	40	0	0	0	0	9/19/2020
71	46	Unwashed	48	ISM	9/19/2020	2003	28.6	68.2	Arabiensis	2021-03-05	5	4	0	0	5	0	4	1	0	20	0	Interceptor®G2	Unw InterG2	5	0	5	1	5	0	0	0.2	0	0.2	0	100	20	0	0	0	0	9/19/2020
68	46	Unwashed	48	ISM	9/19/2020	2002	28.3	66	Arabiensis	2021-03-05	1	1	0	0	5	0	4	1	0	20	0	Interceptor®G2	Unw InterG2	5	0	5	1	5	0	0	0.2	0	0.2	0	100	20	0	0	0	0	9/19/2020
65	46	Unwashed	48	ISM	9/19/2020	2001	27.7	66.8	Arabiensis	2021-03-05	4	3	0	0	5	0	4	1	0	20	0	Interceptor®G2	Unw InterG2	5	0	5	1	5	0	0	0.2	0	0.2	0	100	20	0	0	0	0	9/19/2020
68	46	Unwashed	48	ISM	9/19/2020	2002	28.3	66	Arabiensis	2021-03-05	4	3	0	0	5	0	2	3	0	60	0	Interceptor®G2	Unw InterG2	5	0	5	3	5	0	0	0.6	0	0.6	0	100	60	0	0	0	0	9/19/2020
68	46	Unwashed	48	ISM	9/19/2020	2002	28.3	66	Arabiensis	2021-03-05	5	3	0	0	5	0	2	3	0	60	0	Interceptor®G2	Unw InterG2	5	0	5	3	5	0	0	0.6	0	0.6	0	100	60	0	0	0	0	9/19/2020
71	46	Unwashed	48	ISM	9/19/2020	2003	28.6	68.2	Arabiensis	2021-03-05	2	4	0	0	5	0	3	2	0	40	0	Interceptor®G2	Unw InterG2	5	0	5	2	5	0	0	0.4	0	0.4	0	100	40	0	0	0	0	9/19/2020
65	46	Unwashed	48	ISM	9/19/2020	2001	27.7	66.8	Arabiensis	2021-03-05	3	3	0	0	5	0	1	4	0	80	0	Interceptor®G2	Unw InterG2	5	0	5	4	5	0	0	0.8	0	0.8	0	100	80	1	0	1	100	9/19/2020
71	46	Unwashed	48	ISM	9/19/2020	2003	28.6	68.2	Arabiensis	2021-03-05	2	3	0	0	5	0	4	1	0	20	0	Interceptor®G2	Unw InterG2	5	0	5	1	5	0	0	0.2	0	0.2	0	100	20	0	0	0	0	9/19/2020
65	46	Unwashed	48	ISM	9/19/2020	2001	27.7	66.8	Arabiensis	2021-03-05	2	4	0	0	5	0	2	3	0	60	0	Interceptor®G2	Unw InterG2	5	0	5	3	5	0	0	0.6	0	0.6	0	100	60	0	0	0	0	9/19/2020
65	46	Unwashed	48	ISM	9/19/2020	2001	27.7	66.8	Arabiensis	2021-03-05	4	4	0	0	5	0	3	2	0	40	0	Interceptor®G2	Unw InterG2	5	0	5	2	5	0	0	0.4	0	0.4	0	100	40	0	0	0	0	9/19/2020
65	46	Unwashed	48	ISM	9/19/2020	2001	27.7	66.8	Arabiensis	2021-03-05	2	2	0	0	5	0	2	3	0	60	0	Interceptor®G2	Unw InterG2	5	0	5	3	5	0	0	0.6	0	0.6	0	100	60	0	0	0	0	9/19/2020
71	46	Unwashed	48	ISM	9/19/2020	2003	28.6	68.2	Arabiensis	2021-03-05	1	2	0	0	5	0	4	1	0	20	0	Interceptor®G2	Unw InterG2	5	0	5	1	5	0	0	0.2	0	0.2	0	100	20	0	0	0	0	9/19/2020
68	46	Unwashed	48	ISM	9/19/2020	2002	28.3	66	Arabiensis	2021-03-05	2	2	0	0	5	0	4	1	0	20	0	Interceptor®G2	Unw InterG2	5	0	5	1	5	0	0	0.2	0	0.2	0	100	20	0	0	0	0	9/19/2020
68	46	Unwashed	48	ISM	9/19/2020	2002	28.3	66	Arabiensis	2021-03-05	3	1	0	0	5	0	3	2	0	40	0	Interceptor®G2	Unw InterG2	5	0	5	2	5	0	0	0.4	0	0.4	0	100	40	0	0	0	0	9/19/2020
71	46	Unwashed	48	ISM	9/19/2020	2003	28.6	68.2	Arabiensis	2021-03-05	3	2	0	0	5	0	5	0	0	0	0	Interceptor®G2	Unw InterG2	5	0	5	0	5	0	0	0	0	0	0		0	0	0	0	0	9/19/2020
65	46	Unwashed	48	ISM	9/19/2020	2001	27.7	66.8	Arabiensis	2021-03-05	3	4	0	0	5	0	1	4	0	80	0	Interceptor®G2	Unw InterG2	5	0	5	4	5	0	0	0.8	0	0.8	0	100	80	1	0	1	100	9/19/2020
68	46	Unwashed	48	ISM	9/19/2020	2002	28.3	66	Arabiensis	2021-03-05	5	2	0	0	5	0	1	4	0	80	0	Interceptor®G2	Unw InterG2	5	0	5	4	5	0	0	0.8	0	0.8	0	100	80	1	0	1	100	9/19/2020
65	46	Unwashed	48	ISM	9/19/2020	2001	27.7	66.8	Arabiensis	2021-03-05	5	2	0	0	5	0	2	3	0	60	0	Interceptor®G2	Unw InterG2	5	0	5	3	5	0	0	0.6	0	0.6	0	100	60	0	0	0	0	9/19/2020
71	46	Unwashed	48	ISM	9/19/2020	2003	28.6	68.2	Arabiensis	2021-03-05	2	1	0	0	5	0	4	1	0	20	0	Interceptor®G2	Unw InterG2	5	0	5	1	5	0	0	0.2	0	0.2	0	100	20	0	0	0	0	9/19/2020
68	46	Unwashed	48	ISM	9/19/2020	2002	28.3	66	Arabiensis	2021-03-05	4	2	0	0	5	0	3	2	0	40	0	Interceptor®G2	Unw InterG2	5	0	5	2	5	0	0	0.4	0	0.4	0	100	40	0	0	0	0	9/19/2020
72	46	Unwashed	72	ISM	9/20/2020	2003	27.6	71.7	Arabiensis	2021-03-05	4	1	0	0	5	0	1	4	0	80	0	Interceptor®G2	Unw InterG2	5	0	5	4	5	0	0	0.8	0	0.8	0	100	80	1	0	1	100	9/20/2020
72	46	Unwashed	72	ISM	9/20/2020	2003	27.6	71.7	Arabiensis	2021-03-05	3	3	0	0	5	0	3	2	0	40	0	Interceptor®G2	Unw InterG2	5	0	5	2	5	0	0	0.4	0	0.4	0	100	40	0	0	0	0	9/20/2020
69	46	Unwashed	72	ISM	9/20/2020	2002	27.3	66.8	Arabiensis	2021-03-05	3	2	0	0	5	0	2	3	0	60	0	Interceptor®G2	Unw InterG2	5	0	5	3	5	0	0	0.6	0	0.6	0	100	60	0	0	0	0	9/20/2020
72	46	Unwashed	72	ISM	9/20/2020	2003	27.6	71.7	Arabiensis	2021-03-05	5	4	0	0	5	0	1	4	0	80	0	Interceptor®G2	Unw InterG2	5	0	5	4	5	0	0	0.8	0	0.8	0	100	80	1	0	1	100	9/20/2020
72	46	Unwashed	72	ISM	9/20/2020	2003	27.6	71.7	Arabiensis	2021-03-05	5	1	0	0	5	0	2	3	0	60	0	Interceptor®G2	Unw InterG2	5	0	5	3	5	0	0	0.6	0	0.6	0	100	60	0	0	0	0	9/20/2020
69	46	Unwashed	72	ISM	9/20/2020	2002	27.3	66.8	Arabiensis	2021-03-05	5	3	0	0	5	0	1	4	0	80	0	Interceptor®G2	Unw InterG2	5	0	5	4	5	0	0	0.8	0	0.8	0	100	80	1	0	1	100	9/20/2020
66	46	Unwashed	72	ISM	9/20/2020	2001	27.2	70.4	Arabiensis	2021-03-05	5	3	0	0	5	0	3	2	0	40	0	Interceptor®G2	Unw InterG2	5	0	5	2	5	0	0	0.4	0	0.4	0	100	40	0	0	0	0	9/20/2020
66	46	Unwashed	72	ISM	9/20/2020	2001	27.2	70.4	Arabiensis	2021-03-05	3	4	0	0	5	0	1	4	0	80	0	Interceptor®G2	Unw InterG2	5	0	5	4	5	0	0	0.8	0	0.8	0	100	80	1	0	1	100	9/20/2020
69	46	Unwashed	72	ISM	9/20/2020	2002	27.3	66.8	Arabiensis	2021-03-05	4	4	0	0	5	0	2	3	0	60	0	Interceptor®G2	Unw InterG2	5	0	5	3	5	0	0	0.6	0	0.6	0	100	60	0	0	0	0	9/20/2020
66	46	Unwashed	72	ISM	9/20/2020	2001	27.2	70.4	Arabiensis	2021-03-05	5	1	0	0	5	0	2	3	0	60	0	Interceptor®G2	Unw InterG2	5	0	5	3	5	0	0	0.6	0	0.6	0	100	60	0	0	0	0	9/20/2020
72	46	Unwashed	72	ISM	9/20/2020	2003	27.6	71.7	Arabiensis	2021-03-05	4	2	0	0	5	0	1	4	0	80	0	Interceptor®G2	Unw InterG2	5	0	5	4	5	0	0	0.8	0	0.8	0	100	80	1	0	1	100	9/20/2020
69	46	Unwashed	72	ISM	9/20/2020	2002	27.3	66.8	Arabiensis	2021-03-05	4	3	0	0	5	0	2	3	0	60	0	Interceptor®G2	Unw InterG2	5	0	5	3	5	0	0	0.6	0	0.6	0	100	60	0	0	0	0	9/20/2020
69	46	Unwashed	72	ISM	9/20/2020	2002	27.3	66.8	Arabiensis	2021-03-05	1	1	0	0	5	0	3	2	0	40	0	Interceptor®G2	Unw InterG2	5	0	5	2	5	0	0	0.4	0	0.4	0	100	40	0	0	0	0	9/20/2020
72	46	Unwashed	72	ISM	9/20/2020	2003	27.6	71.7	Arabiensis	2021-03-05	2	3	0	0	5	0	1	4	0	80	0	Interceptor®G2	Unw InterG2	5	0	5	4	5	0	0	0.8	0	0.8	0	100	80	1	0	1	100	9/20/2020
66	46	Unwashed	72	ISM	9/20/2020	2001	27.2	70.4	Arabiensis	2021-03-05	1	3	0	0	5	0	1	4	0	80	0	Interceptor®G2	Unw InterG2	5	0	5	4	5	0	0	0.8	0	0.8	0	100	80	1	0	1	100	9/20/2020
69	46	Unwashed	72	ISM	9/20/2020	2002	27.3	66.8	Arabiensis	2021-03-05	4	1	0	0	5	0	0	5	0	100	0	Interceptor®G2	Unw InterG2	5	0	5	5	5	0	0	1	0	1	0	100	100	1	0	1	100	9/20/2020
72	46	Unwashed	72	ISM	9/20/2020	2003	27.6	71.7	Arabiensis	2021-03-05	4	3	0	0	5	0	3	2	0	40	0	Interceptor®G2	Unw InterG2	5	0	5	2	5	0	0	0.4	0	0.4	0	100	40	0	0	0	0	9/20/2020
72	46	Unwashed	72	ISM	9/20/2020	2003	27.6	71.7	Arabiensis	2021-03-05	1	1	0	0	5	0	2	3	0	60	0	Interceptor®G2	Unw InterG2	5	0	5	3	5	0	0	0.6	0	0.6	0	100	60	0	0	0	0	9/20/2020
69	46	Unwashed	72	ISM	9/20/2020	2002	27.3	66.8	Arabiensis	2021-03-05	1	3	0	0	5	0	3	2	0	40	0	Interceptor®G2	Unw InterG2	5	0	5	2	5	0	0	0.4	0	0.4	0	100	40	0	0	0	0	9/20/2020
66	46	Unwashed	72	ISM	9/20/2020	2001	27.2	70.4	Arabiensis	2021-03-05	3	1	0	0	5	0	0	5	0	100	0	Interceptor®G2	Unw InterG2	5	0	5	5	5	0	0	1	0	1	0	100	100	1	0	1	100	9/20/2020
69	46	Unwashed	72	ISM	9/20/2020	2002	27.3	66.8	Arabiensis	2021-03-05	1	4	0	0	5	0	1	4	0	80	0	Interceptor®G2	Unw InterG2	5	0	5	4	5	0	0	0.8	0	0.8	0	100	80	1	0	1	100	9/20/2020
69	46	Unwashed	72	ISM	9/20/2020	2002	27.3	66.8	Arabiensis	2021-03-05	5	2	0	0	5	0	1	4	0	80	0	Interceptor®G2	Unw InterG2	5	0	5	4	5	0	0	0.8	0	0.8	0	100	80	1	0	1	100	9/20/2020
66	46	Unwashed	72	ISM	9/20/2020	2001	27.2	70.4	Arabiensis	2021-03-05	3	2	0	0	5	0	2	3	0	60	0	Interceptor®G2	Unw InterG2	5	0	5	3	5	0	0	0.6	0	0.6	0	100	60	0	0	0	0	9/20/2020
69	46	Unwashed	72	ISM	9/20/2020	2002	27.3	66.8	Arabiensis	2021-03-05	3	1	0	0	5	0	3	2	0	40	0	Interceptor®G2	Unw InterG2	5	0	5	2	5	0	0	0.4	0	0.4	0	100	40	0	0	0	0	9/20/2020
66	46	Unwashed	72	ISM	9/20/2020	2001	27.2	70.4	Arabiensis	2021-03-05	1	2	0	0	5	0	1	4	0	80	0	Interceptor®G2	Unw InterG2	5	0	5	4	5	0	0	0.8	0	0.8	0	100	80	1	0	1	100	9/20/2020
69	46	Unwashed	72	ISM	9/20/2020	2002	27.3	66.8	Arabiensis	2021-03-05	5	4	0	0	5	0	2	3	0	60	0	Interceptor®G2	Unw InterG2	5	0	5	3	5	0	0	0.6	0	0.6	0	100	60	0	0	0	0	9/20/2020
66	46	Unwashed	72	ISM	9/20/2020	2001	27.2	70.4	Arabiensis	2021-03-05	5	2	0	0	5	0	2	3	0	60	0	Interceptor®G2	Unw InterG2	5	0	5	3	5	0	0	0.6	0	0.6	0	100	60	0	0	0	0	9/20/2020
66	46	Unwashed	72	ISM	9/20/2020	2001	27.2	70.4	Arabiensis	2021-03-05	2	1	0	0	5	0	1	4	0	80	0	Interceptor®G2	Unw InterG2	5	0	5	4	5	0	0	0.8	0	0.8	0	100	80	1	0	1	100	9/20/2020
72	46	Unwashed	72	ISM	9/20/2020	2003	27.6	71.7	Arabiensis	2021-03-05	3	4	0	0	5	0	3	2	0	40	0	Interceptor®G2	Unw InterG2	5	0	5	2	5	0	0	0.4	0	0.4	0	100	40	0	0	0	0	9/20/2020
69	46	Unwashed	72	ISM	9/20/2020	2002	27.3	66.8	Arabiensis	2021-03-05	5	1	0	0	5	0	0	5	0	100	0	Interceptor®G2	Unw InterG2	5	0	5	5	5	0	0	1	0	1	0	100	100	1	0	1	100	9/20/2020
72	46	Unwashed	72	ISM	9/20/2020	2003	27.6	71.7	Arabiensis	2021-03-05	5	2	0	0	5	0	1	4	0	80	0	Interceptor®G2	Unw InterG2	5	0	5	4	5	0	0	0.8	0	0.8	0	100	80	1	0	1	100	9/20/2020
69	46	Unwashed	72	ISM	9/20/2020	2002	27.3	66.8	Arabiensis	2021-03-05	2	1	0	0	5	0	3	2	0	40	0	Interceptor®G2	Unw InterG2	5	0	5	2	5	0	0	0.4	0	0.4	0	100	40	0	0	0	0	9/20/2020
72	46	Unwashed	72	ISM	9/20/2020	2003	27.6	71.7	Arabiensis	2021-03-05	3	2	0	0	5	0	3	2	0	40	0	Interceptor®G2	Unw InterG2	5	0	5	2	5	0	0	0.4	0	0.4	0	100	40	0	0	0	0	9/20/2020
72	46	Unwashed	72	ISM	9/20/2020	2003	27.6	71.7	Arabiensis	2021-03-05	4	4	0	0	5	0	2	3	0	60	0	Interceptor®G2	Unw InterG2	5	0	5	3	5	0	0	0.6	0	0.6	0	100	60	0	0	0	0	9/20/2020
69	46	Unwashed	72	ISM	9/20/2020	2002	27.3	66.8	Arabiensis	2021-03-05	3	4	0	0	5	0	1	4	0	80	0	Interceptor®G2	Unw InterG2	5	0	5	4	5	0	0	0.8	0	0.8	0	100	80	1	0	1	100	9/20/2020
69	46	Unwashed	72	ISM	9/20/2020	2002	27.3	66.8	Arabiensis	2021-03-05	4	2	0	0	5	0	3	2	0	40	0	Interceptor®G2	Unw InterG2	5	0	5	2	5	0	0	0.4	0	0.4	0	100	40	0	0	0	0	9/20/2020
72	46	Unwashed	72	ISM	9/20/2020	2003	27.6	71.7	Arabiensis	2021-03-05	1	4	0	0	5	0	3	2	0	40	0	Interceptor®G2	Unw InterG2	5	0	5	2	5	0	0	0.4	0	0.4	0	100	40	0	0	0	0	9/20/2020
72	46	Unwashed	72	ISM	9/20/2020	2003	27.6	71.7	Arabiensis	2021-03-05	2	1	0	0	5	0	3	2	0	40	0	Interceptor®G2	Unw InterG2	5	0	5	2	5	0	0	0.4	0	0.4	0	100	40	0	0	0	0	9/20/2020
66	46	Unwashed	72	ISM	9/20/2020	2001	27.2	70.4	Arabiensis	2021-03-05	3	3	0	0	5	0	1	4	0	80	0	Interceptor®G2	Unw InterG2	5	0	5	4	5	0	0	0.8	0	0.8	0	100	80	1	0	1	100	9/20/2020
66	46	Unwashed	72	ISM	9/20/2020	2001	27.2	70.4	Arabiensis	2021-03-05	1	4	0	0	5	0	3	2	0	40	0	Interceptor®G2	Unw InterG2	5	0	5	2	5	0	0	0.4	0	0.4	0	100	40	0	0	0	0	9/20/2020
69	46	Unwashed	72	ISM	9/20/2020	2002	27.3	66.8	Arabiensis	2021-03-05	2	3	0	0	5	0	4	1	0	20	0	Interceptor®G2	Unw InterG2	5	0	5	1	5	0	0	0.2	0	0.2	0	100	20	0	0	0	0	9/20/2020
72	46	Unwashed	72	ISM	9/20/2020	2003	27.6	71.7	Arabiensis	2021-03-05	1	3	0	0	5	0	3	2	0	40	0	Interceptor®G2	Unw InterG2	5	0	5	2	5	0	0	0.4	0	0.4	0	100	40	0	0	0	0	9/20/2020
72	46	Unwashed	72	ISM	9/20/2020	2003	27.6	71.7	Arabiensis	2021-03-05	2	4	0	0	5	0	1	4	0	80	0	Interceptor®G2	Unw InterG2	5	0	5	4	5	0	0	0.8	0	0.8	0	100	80	1	0	1	100	9/20/2020
72	46	Unwashed	72	ISM	9/20/2020	2003	27.6	71.7	Arabiensis	2021-03-05	5	3	0	0	5	0	2	3	0	60	0	Interceptor®G2	Unw InterG2	5	0	5	3	5	0	0	0.6	0	0.6	0	100	60	0	0	0	0	9/20/2020
66	46	Unwashed	72	ISM	9/20/2020	2001	27.2	70.4	Arabiensis	2021-03-05	4	3	0	0	5	0	4	1	0	20	0	Interceptor®G2	Unw InterG2	5	0	5	1	5	0	0	0.2	0	0.2	0	100	20	0	0	0	0	9/20/2020
66	46	Unwashed	72	ISM	9/20/2020	2001	27.2	70.4	Arabiensis	2021-03-05	1	1	0	0	5	0	1	4	0	80	0	Interceptor®G2	Unw InterG2	5	0	5	4	5	0	0	0.8	0	0.8	0	100	80	1	0	1	100	9/20/2020
72	46	Unwashed	72	ISM	9/20/2020	2003	27.6	71.7	Arabiensis	2021-03-05	1	2	0	0	5	0	3	2	0	40	0	Interceptor®G2	Unw InterG2	5	0	5	2	5	0	0	0.4	0	0.4	0	100	40	0	0	0	0	9/20/2020
66	46	Unwashed	72	ISM	9/20/2020	2001	27.2	70.4	Arabiensis	2021-03-05	2	2	0	0	5	0	2	3	0	60	0	Interceptor®G2	Unw InterG2	5	0	5	3	5	0	0	0.6	0	0.6	0	100	60	0	0	0	0	9/20/2020
69	46	Unwashed	72	ISM	9/20/2020	2002	27.3	66.8	Arabiensis	2021-03-05	2	4	0	0	5	0	2	3	0	60	0	Interceptor®G2	Unw InterG2	5	0	5	3	5	0	0	0.6	0	0.6	0	100	60	0	0	0	0	9/20/2020
69	46	Unwashed	72	ISM	9/20/2020	2002	27.3	66.8	Arabiensis	2021-03-05	1	2	0	0	5	0	2	3	0	60	0	Interceptor®G2	Unw InterG2	5	0	5	3	5	0	0	0.6	0	0.6	0	100	60	0	0	0	0	9/20/2020
72	46	Unwashed	72	ISM	9/20/2020	2003	27.6	71.7	Arabiensis	2021-03-05	3	1	0	0	5	0	1	4	0	80	0	Interceptor®G2	Unw InterG2	5	0	5	4	5	0	0	0.8	0	0.8	0	100	80	1	0	1	100	9/20/2020
69	46	Unwashed	72	ISM	9/20/2020	2002	27.3	66.8	Arabiensis	2021-03-05	2	2	0	0	5	0	4	1	0	20	0	Interceptor®G2	Unw InterG2	5	0	5	1	5	0	0	0.2	0	0.2	0	100	20	0	0	0	0	9/20/2020
66	46	Unwashed	72	ISM	9/20/2020	2001	27.2	70.4	Arabiensis	2021-03-05	5	4	0	0	5	0	4	1	0	20	0	Interceptor®G2	Unw InterG2	5	0	5	1	5	0	0	0.2	0	0.2	0	100	20	0	0	0	0	9/20/2020
66	46	Unwashed	72	ISM	9/20/2020	2001	27.2	70.4	Arabiensis	2021-03-05	4	1	0	0	5	0	2	3	0	60	0	Interceptor®G2	Unw InterG2	5	0	5	3	5	0	0	0.6	0	0.6	0	100	60	0	0	0	0	9/20/2020
69	46	Unwashed	72	ISM	9/20/2020	2002	27.3	66.8	Arabiensis	2021-03-05	3	3	0	0	5	0	2	3	0	60	0	Interceptor®G2	Unw InterG2	5	0	5	3	5	0	0	0.6	0	0.6	0	100	60	0	0	0	0	9/20/2020
66	46	Unwashed	72	ISM	9/20/2020	2001	27.2	70.4	Arabiensis	2021-03-05	4	2	0	0	5	0	4	1	0	20	0	Interceptor®G2	Unw InterG2	5	0	5	1	5	0	0	0.2	0	0.2	0	100	20	0	0	0	0	9/20/2020
72	46	Unwashed	72	ISM	9/20/2020	2003	27.6	71.7	Arabiensis	2021-03-05	2	2	0	0	5	0	1	4	0	80	0	Interceptor®G2	Unw InterG2	5	0	5	4	5	0	0	0.8	0	0.8	0	100	80	1	0	1	100	9/20/2020
66	46	Unwashed	72	ISM	9/20/2020	2001	27.2	70.4	Arabiensis	2021-03-05	2	3	0	0	5	0	1	4	0	80	0	Interceptor®G2	Unw InterG2	5	0	5	4	5	0	0	0.8	0	0.8	0	100	80	1	0	1	100	9/20/2020
66	46	Unwashed	72	ISM	9/20/2020	2001	27.2	70.4	Arabiensis	2021-03-05	2	4	0	0	5	0	2	3	0	60	0	Interceptor®G2	Unw InterG2	5	0	5	3	5	0	0	0.6	0	0.6	0	100	60	0	0	0	0	9/20/2020
66	46	Unwashed	72	ISM	9/20/2020	2001	27.2	70.4	Arabiensis	2021-03-05	4	4	0	0	5	0	3	2	0	40	0	Interceptor®G2	Unw InterG2	5	0	5	2	5	0	0	0.4	0	0.4	0	100	40	0	0	0	0	9/20/2020
25	46	20x Washed	24	ISM	9/16/2020	1003	26.4	57.6	Arabiensis	2021-03-05	2	2	1503	1506	5	5	0	5	100	100	3	Interceptor®	Washed Inter	5	0	5	5	5	5	0	1	1	1	100	100	100	1	1	1	100	9/16/2020
19	46	20x Washed	24	ISM	9/16/2020	1001	26.6	53.8	Arabiensis	2021-03-05	2	3	1421	1424	5	5	0	5	100	100	3	Interceptor®	Washed Inter	5	0	5	5	5	5	0	1	1	1	100	100	100	1	1	1	100	9/16/2020
22	46	20x Washed	24	ISM	9/16/2020	1002	26.5	56	Arabiensis	2021-03-05	1	1	1441	1444	5	5	0	5	100	100	3	Interceptor®	Washed Inter	5	0	5	5	5	5	0	1	1	1	100	100	100	1	1	1	100	9/16/2020
25	46	20x Washed	24	ISM	9/16/2020	1003	26.4	57.6	Arabiensis	2021-03-05	4	3	1505	1508	5	5	1	4	100	80	3	Interceptor®	Washed Inter	5	0	5	4	5	5	0	0.8	1	0.8	100	100	80	1	1	1	100	9/16/2020
25	46	20x Washed	24	ISM	9/16/2020	1003	26.4	57.6	Arabiensis	2021-03-05	1	4	1503	1506	5	5	2	3	100	60	3	Interceptor®	Washed Inter	5	0	5	3	5	5	0	0.6	1	0.6	100	100	60	0	1	1	100	9/16/2020
25	46	20x Washed	24	ISM	9/16/2020	1003	26.4	57.6	Arabiensis	2021-03-05	1	1	1502	1505	5	5	2	3	100	60	3	Interceptor®	Washed Inter	5	0	5	3	5	5	0	0.6	1	0.6	100	100	60	0	1	1	100	9/16/2020
19	46	20x Washed	24	ISM	9/16/2020	1001	26.6	53.8	Arabiensis	2021-03-05	1	2	1420	1423	5	5	2	3	100	60	3	Interceptor®	Washed Inter	5	0	5	3	5	5	0	0.6	1	0.6	100	100	60	0	1	1	100	9/16/2020
19	46	20x Washed	24	ISM	9/16/2020	1001	26.6	53.8	Arabiensis	2021-03-05	4	4	1423	1426	5	5	1	4	100	80	3	Interceptor®	Washed Inter	5	0	5	4	5	5	0	0.8	1	0.8	100	100	80	1	1	1	100	9/16/2020
25	46	20x Washed	24	ISM	9/16/2020	1003	26.4	57.6	Arabiensis	2021-03-05	2	4	1503	1506	5	5	0	5	100	100	3	Interceptor®	Washed Inter	5	0	5	5	5	5	0	1	1	1	100	100	100	1	1	1	100	9/16/2020
19	46	20x Washed	24	ISM	9/16/2020	1001	26.6	53.8	Arabiensis	2021-03-05	2	2	1421	1424	5	5	0	5	100	100	3	Interceptor®	Washed Inter	5	0	5	5	5	5	0	1	1	1	100	100	100	1	1	1	100	9/16/2020
25	46	20x Washed	24	ISM	9/16/2020	1003	26.4	57.6	Arabiensis	2021-03-05	4	4	1505	1508	5	5	2	3	100	60	3	Interceptor®	Washed Inter	5	0	5	3	5	5	0	0.6	1	0.6	100	100	60	0	1	1	100	9/16/2020
19	46	20x Washed	24	ISM	9/16/2020	1001	26.6	53.8	Arabiensis	2021-03-05	5	4	1423	1426	5	5	0	5	100	100	3	Interceptor®	Washed Inter	5	0	5	5	5	5	0	1	1	1	100	100	100	1	1	1	100	9/16/2020
19	46	20x Washed	24	ISM	9/16/2020	1001	26.6	53.8	Arabiensis	2021-03-05	2	1	1421	1424	5	5	0	5	100	100	3	Interceptor®	Washed Inter	5	0	5	5	5	5	0	1	1	1	100	100	100	1	1	1	100	9/16/2020
22	46	20x Washed	24	ISM	9/16/2020	1002	26.5	56	Arabiensis	2021-03-05	4	4	1443	1446	5	5	2	3	100	60	3	Interceptor®	Washed Inter	5	0	5	3	5	5	0	0.6	1	0.6	100	100	60	0	1	1	100	9/16/2020
19	46	20x Washed	24	ISM	9/16/2020	1001	26.6	53.8	Arabiensis	2021-03-05	4	2	1422	1425	5	5	2	3	100	60	3	Interceptor®	Washed Inter	5	0	5	3	5	5	0	0.6	1	0.6	100	100	60	0	1	1	100	9/16/2020
19	46	20x Washed	24	ISM	9/16/2020	1001	26.6	53.8	Arabiensis	2021-03-05	5	2	1423	1426	5	5	2	3	100	60	3	Interceptor®	Washed Inter	5	0	5	3	5	5	0	0.6	1	0.6	100	100	60	0	1	1	100	9/16/2020
25	46	20x Washed	24	ISM	9/16/2020	1003	26.4	57.6	Arabiensis	2021-03-05	4	1	1504	1507	5	5	0	5	100	100	3	Interceptor®	Washed Inter	5	0	5	5	5	5	0	1	1	1	100	100	100	1	1	1	100	9/16/2020
19	46	20x Washed	24	ISM	9/16/2020	1001	26.6	53.8	Arabiensis	2021-03-05	3	2	1422	1425	5	5	0	5	100	100	3	Interceptor®	Washed Inter	5	0	5	5	5	5	0	1	1	1	100	100	100	1	1	1	100	9/16/2020
22	46	20x Washed	24	ISM	9/16/2020	1002	26.5	56	Arabiensis	2021-03-05	2	4	1442	1445	5	5	0	5	100	100	3	Interceptor®	Washed Inter	5	0	5	5	5	5	0	1	1	1	100	100	100	1	1	1	100	9/16/2020
19	46	20x Washed	24	ISM	9/16/2020	1001	26.6	53.8	Arabiensis	2021-03-05	3	3	1422	1425	5	5	0	5	100	100	3	Interceptor®	Washed Inter	5	0	5	5	5	5	0	1	1	1	100	100	100	1	1	1	100	9/16/2020
19	46	20x Washed	24	ISM	9/16/2020	1001	26.6	53.8	Arabiensis	2021-03-05	3	4	1422	1425	5	5	1	4	100	80	3	Interceptor®	Washed Inter	5	0	5	4	5	5	0	0.8	1	0.8	100	100	80	1	1	1	100	9/16/2020
22	46	20x Washed	24	ISM	9/16/2020	1002	26.5	56	Arabiensis	2021-03-05	4	3	1443	1446	5	5	1	4	100	80	3	Interceptor®	Washed Inter	5	0	5	4	5	5	0	0.8	1	0.8	100	100	80	1	1	1	100	9/16/2020
19	46	20x Washed	24	ISM	9/16/2020	1001	26.6	53.8	Arabiensis	2021-03-05	4	3	1423	1426	5	5	2	3	100	60	3	Interceptor®	Washed Inter	5	0	5	3	5	5	0	0.6	1	0.6	100	100	60	0	1	1	100	9/16/2020
22	46	20x Washed	24	ISM	9/16/2020	1002	26.5	56	Arabiensis	2021-03-05	3	4	1442	1445	5	5	0	5	100	100	3	Interceptor®	Washed Inter	5	0	5	5	5	5	0	1	1	1	100	100	100	1	1	1	100	9/16/2020
22	46	20x Washed	24	ISM	9/16/2020	1002	26.5	56	Arabiensis	2021-03-05	5	3	1444	1447	5	5	0	5	100	100	3	Interceptor®	Washed Inter	5	0	5	5	5	5	0	1	1	1	100	100	100	1	1	1	100	9/16/2020
22	46	20x Washed	24	ISM	9/16/2020	1002	26.5	56	Arabiensis	2021-03-05	2	1	1441	1444	5	5	0	5	100	100	3	Interceptor®	Washed Inter	5	0	5	5	5	5	0	1	1	1	100	100	100	1	1	1	100	9/16/2020
19	46	20x Washed	24	ISM	9/16/2020	1001	26.6	53.8	Arabiensis	2021-03-05	5	3	1423	1426	5	5	0	5	100	100	3	Interceptor®	Washed Inter	5	0	5	5	5	5	0	1	1	1	100	100	100	1	1	1	100	9/16/2020
22	46	20x Washed	24	ISM	9/16/2020	1002	26.5	56	Arabiensis	2021-03-05	2	2	1441	1444	5	5	0	5	100	100	3	Interceptor®	Washed Inter	5	0	5	5	5	5	0	1	1	1	100	100	100	1	1	1	100	9/16/2020
25	46	20x Washed	24	ISM	9/16/2020	1003	26.4	57.6	Arabiensis	2021-03-05	5	2	1505	1508	5	5	1	4	100	80	3	Interceptor®	Washed Inter	5	0	5	4	5	5	0	0.8	1	0.8	100	100	80	1	1	1	100	9/16/2020
25	46	20x Washed	24	ISM	9/16/2020	1003	26.4	57.6	Arabiensis	2021-03-05	3	4	1504	1507	5	5	0	5	100	100	3	Interceptor®	Washed Inter	5	0	5	5	5	5	0	1	1	1	100	100	100	1	1	1	100	9/16/2020
19	46	20x Washed	24	ISM	9/16/2020	1001	26.6	53.8	Arabiensis	2021-03-05	4	1	1422	1425	5	5	0	5	100	100	3	Interceptor®	Washed Inter	5	0	5	5	5	5	0	1	1	1	100	100	100	1	1	1	100	9/16/2020
19	46	20x Washed	24	ISM	9/16/2020	1001	26.6	53.8	Arabiensis	2021-03-05	3	1	1422	1425	5	5	1	4	100	80	3	Interceptor®	Washed Inter	5	0	5	4	5	5	0	0.8	1	0.8	100	100	80	1	1	1	100	9/16/2020
25	46	20x Washed	24	ISM	9/16/2020	1003	26.4	57.6	Arabiensis	2021-03-05	5	3	1505	1508	5	5	0	5	100	100	3	Interceptor®	Washed Inter	5	0	5	5	5	5	0	1	1	1	100	100	100	1	1	1	100	9/16/2020
25	46	20x Washed	24	ISM	9/16/2020	1003	26.4	57.6	Arabiensis	2021-03-05	3	3	1504	1507	5	5	0	5	100	100	3	Interceptor®	Washed Inter	5	0	5	5	5	5	0	1	1	1	100	100	100	1	1	1	100	9/16/2020
22	46	20x Washed	24	ISM	9/16/2020	1002	26.5	56	Arabiensis	2021-03-05	3	2	1442	1445	5	5	0	5	100	100	3	Interceptor®	Washed Inter	5	0	5	5	5	5	0	1	1	1	100	100	100	1	1	1	100	9/16/2020
22	46	20x Washed	24	ISM	9/16/2020	1002	26.5	56	Arabiensis	2021-03-05	3	1	1442	1445	5	5	0	5	100	100	3	Interceptor®	Washed Inter	5	0	5	5	5	5	0	1	1	1	100	100	100	1	1	1	100	9/16/2020
25	46	20x Washed	24	ISM	9/16/2020	1003	26.4	57.6	Arabiensis	2021-03-05	5	1	1505	1508	5	5	0	5	100	100	3	Interceptor®	Washed Inter	5	0	5	5	5	5	0	1	1	1	100	100	100	1	1	1	100	9/16/2020
19	46	20x Washed	24	ISM	9/16/2020	1001	26.6	53.8	Arabiensis	2021-03-05	5	1	1423	1426	5	5	1	4	100	80	3	Interceptor®	Washed Inter	5	0	5	4	5	5	0	0.8	1	0.8	100	100	80	1	1	1	100	9/16/2020
19	46	20x Washed	24	ISM	9/16/2020	1001	26.6	53.8	Arabiensis	2021-03-05	1	4	1421	1424	5	5	1	4	100	80	3	Interceptor®	Washed Inter	5	0	5	4	5	5	0	0.8	1	0.8	100	100	80	1	1	1	100	9/16/2020
19	46	20x Washed	24	ISM	9/16/2020	1001	26.6	53.8	Arabiensis	2021-03-05	1	1	1420	1423	5	5	0	5	100	100	3	Interceptor®	Washed Inter	5	0	5	5	5	5	0	1	1	1	100	100	100	1	1	1	100	9/16/2020
22	46	20x Washed	24	ISM	9/16/2020	1002	26.5	56	Arabiensis	2021-03-05	1	4	1441	1444	5	5	0	5	100	100	3	Interceptor®	Washed Inter	5	0	5	5	5	5	0	1	1	1	100	100	100	1	1	1	100	9/16/2020
25	46	20x Washed	24	ISM	9/16/2020	1003	26.4	57.6	Arabiensis	2021-03-05	3	2	1504	1507	5	5	1	4	100	80	3	Interceptor®	Washed Inter	5	0	5	4	5	5	0	0.8	1	0.8	100	100	80	1	1	1	100	9/16/2020
25	46	20x Washed	24	ISM	9/16/2020	1003	26.4	57.6	Arabiensis	2021-03-05	2	1	1503	1506	5	5	0	5	100	100	3	Interceptor®	Washed Inter	5	0	5	5	5	5	0	1	1	1	100	100	100	1	1	1	100	9/16/2020
22	46	20x Washed	24	ISM	9/16/2020	1002	26.5	56	Arabiensis	2021-03-05	4	2	1443	1446	5	5	0	5	100	100	3	Interceptor®	Washed Inter	5	0	5	5	5	5	0	1	1	1	100	100	100	1	1	1	100	9/16/2020
25	46	20x Washed	24	ISM	9/16/2020	1003	26.4	57.6	Arabiensis	2021-03-05	1	3	1503	1506	5	5	0	5	100	100	3	Interceptor®	Washed Inter	5	0	5	5	5	5	0	1	1	1	100	100	100	1	1	1	100	9/16/2020
22	46	20x Washed	24	ISM	9/16/2020	1002	26.5	56	Arabiensis	2021-03-05	1	3	1441	1444	5	5	0	5	100	100	3	Interceptor®	Washed Inter	5	0	5	5	5	5	0	1	1	1	100	100	100	1	1	1	100	9/16/2020
22	46	20x Washed	24	ISM	9/16/2020	1002	26.5	56	Arabiensis	2021-03-05	5	1	1443	1446	5	5	0	5	100	100	3	Interceptor®	Washed Inter	5	0	5	5	5	5	0	1	1	1	100	100	100	1	1	1	100	9/16/2020
22	46	20x Washed	24	ISM	9/16/2020	1002	26.5	56	Arabiensis	2021-03-05	5	2	1443	1446	5	5	3	2	100	40	3	Interceptor®	Washed Inter	5	0	5	2	5	5	0	0.4	1	0.4	100	100	40	0	1	1	100	9/16/2020
22	46	20x Washed	24	ISM	9/16/2020	1002	26.5	56	Arabiensis	2021-03-05	5	4	1444	1447	5	5	0	5	100	100	3	Interceptor®	Washed Inter	5	0	5	5	5	5	0	1	1	1	100	100	100	1	1	1	100	9/16/2020
25	46	20x Washed	24	ISM	9/16/2020	1003	26.4	57.6	Arabiensis	2021-03-05	5	4	1505	1508	5	5	1	4	100	80	3	Interceptor®	Washed Inter	5	0	5	4	5	5	0	0.8	1	0.8	100	100	80	1	1	1	100	9/16/2020
25	46	20x Washed	24	ISM	9/16/2020	1003	26.4	57.6	Arabiensis	2021-03-05	3	1	1504	1507	5	5	0	5	100	100	3	Interceptor®	Washed Inter	5	0	5	5	5	5	0	1	1	1	100	100	100	1	1	1	100	9/16/2020
22	46	20x Washed	24	ISM	9/16/2020	1002	26.5	56	Arabiensis	2021-03-05	2	3	1442	1445	5	5	1	4	100	80	3	Interceptor®	Washed Inter	5	0	5	4	5	5	0	0.8	1	0.8	100	100	80	1	1	1	100	9/16/2020
19	46	20x Washed	24	ISM	9/16/2020	1001	26.6	53.8	Arabiensis	2021-03-05	1	3	1421	1424	5	5	1	4	100	80	3	Interceptor®	Washed Inter	5	0	5	4	5	5	0	0.8	1	0.8	100	100	80	1	1	1	100	9/16/2020
25	46	20x Washed	24	ISM	9/16/2020	1003	26.4	57.6	Arabiensis	2021-03-05	2	3	1503	1506	5	5	0	5	100	100	3	Interceptor®	Washed Inter	5	0	5	5	5	5	0	1	1	1	100	100	100	1	1	1	100	9/16/2020
19	46	20x Washed	24	ISM	9/16/2020	1001	26.6	53.8	Arabiensis	2021-03-05	2	4	1421	1424	5	5	2	3	100	60	3	Interceptor®	Washed Inter	5	0	5	3	5	5	0	0.6	1	0.6	100	100	60	0	1	1	100	9/16/2020
25	46	20x Washed	24	ISM	9/16/2020	1003	26.4	57.6	Arabiensis	2021-03-05	1	2	1502	1505	5	5	2	3	100	60	3	Interceptor®	Washed Inter	5	0	5	3	5	5	0	0.6	1	0.6	100	100	60	0	1	1	100	9/16/2020
25	46	20x Washed	24	ISM	9/16/2020	1003	26.4	57.6	Arabiensis	2021-03-05	4	2	1504	1507	5	5	0	5	100	100	3	Interceptor®	Washed Inter	5	0	5	5	5	5	0	1	1	1	100	100	100	1	1	1	100	9/16/2020
22	46	20x Washed	24	ISM	9/16/2020	1002	26.5	56	Arabiensis	2021-03-05	3	3	1442	1445	5	5	0	5	100	100	3	Interceptor®	Washed Inter	5	0	5	5	5	5	0	1	1	1	100	100	100	1	1	1	100	9/16/2020
22	46	20x Washed	24	ISM	9/16/2020	1002	26.5	56	Arabiensis	2021-03-05	4	1	1443	1446	5	5	0	5	100	100	3	Interceptor®	Washed Inter	5	0	5	5	5	5	0	1	1	1	100	100	100	1	1	1	100	9/16/2020
22	46	20x Washed	24	ISM	9/16/2020	1002	26.5	56	Arabiensis	2021-03-05	1	2	1441	1444	5	5	0	5	100	100	3	Interceptor®	Washed Inter	5	0	5	5	5	5	0	1	1	1	100	100	100	1	1	1	100	9/16/2020
26	46	20x Washed	48	ISM	9/18/2020	1003	27.7	64.4	Arabiensis	2021-03-05	2	4	0	0	5	0	0	5	0	100	0	Interceptor®	Washed Inter	5	0	5	5	5	0	0	1	0	1	0	100	100	1	0	1	100	9/18/2020
20	46	20x Washed	48	ISM	9/18/2020	1001	27.7	64.4	Arabiensis	2021-03-05	1	3	0	0	5	0	0	5	0	100	0	Interceptor®	Washed Inter	5	0	5	5	5	0	0	1	0	1	0	100	100	1	0	1	100	9/18/2020
23	46	20x Washed	48	ISM	9/18/2020	1002	27.7	64.5	Arabiensis	2021-03-05	1	4	0	0	5	0	0	5	0	100	0	Interceptor®	Washed Inter	5	0	5	5	5	0	0	1	0	1	0	100	100	1	0	1	100	9/18/2020
20	46	20x Washed	48	ISM	9/18/2020	1001	27.7	64.4	Arabiensis	2021-03-05	5	4	0	0	5	0	0	5	0	100	0	Interceptor®	Washed Inter	5	0	5	5	5	0	0	1	0	1	0	100	100	1	0	1	100	9/18/2020
23	46	20x Washed	48	ISM	9/18/2020	1002	27.7	64.5	Arabiensis	2021-03-05	4	1	0	0	5	0	0	5	0	100	0	Interceptor®	Washed Inter	5	0	5	5	5	0	0	1	0	1	0	100	100	1	0	1	100	9/18/2020
26	46	20x Washed	48	ISM	9/18/2020	1003	27.7	64.4	Arabiensis	2021-03-05	1	4	0	0	5	0	0	5	0	100	0	Interceptor®	Washed Inter	5	0	5	5	5	0	0	1	0	1	0	100	100	1	0	1	100	9/18/2020
23	46	20x Washed	48	ISM	9/18/2020	1002	27.7	64.5	Arabiensis	2021-03-05	1	1	0	0	5	0	0	5	0	100	0	Interceptor®	Washed Inter	5	0	5	5	5	0	0	1	0	1	0	100	100	1	0	1	100	9/18/2020
26	46	20x Washed	48	ISM	9/18/2020	1003	27.7	64.4	Arabiensis	2021-03-05	5	4	0	0	5	0	0	5	0	100	0	Interceptor®	Washed Inter	5	0	5	5	5	0	0	1	0	1	0	100	100	1	0	1	100	9/18/2020
23	46	20x Washed	48	ISM	9/18/2020	1002	27.7	64.5	Arabiensis	2021-03-05	3	1	0	0	5	0	0	5	0	100	0	Interceptor®	Washed Inter	5	0	5	5	5	0	0	1	0	1	0	100	100	1	0	1	100	9/18/2020
20	46	20x Washed	48	ISM	9/18/2020	1001	27.7	64.4	Arabiensis	2021-03-05	3	4	0	0	5	0	0	5	0	100	0	Interceptor®	Washed Inter	5	0	5	5	5	0	0	1	0	1	0	100	100	1	0	1	100	9/18/2020
20	46	20x Washed	48	ISM	9/18/2020	1001	27.7	64.4	Arabiensis	2021-03-05	5	2	0	0	5	0	1	4	0	80	0	Interceptor®	Washed Inter	5	0	5	4	5	0	0	0.8	0	0.8	0	100	80	1	0	1	100	9/18/2020
23	46	20x Washed	48	ISM	9/18/2020	1002	27.7	64.5	Arabiensis	2021-03-05	3	4	0	0	5	0	0	5	0	100	0	Interceptor®	Washed Inter	5	0	5	5	5	0	0	1	0	1	0	100	100	1	0	1	100	9/18/2020
23	46	20x Washed	48	ISM	9/18/2020	1002	27.7	64.5	Arabiensis	2021-03-05	1	3	0	0	5	0	0	5	0	100	0	Interceptor®	Washed Inter	5	0	5	5	5	0	0	1	0	1	0	100	100	1	0	1	100	9/18/2020
23	46	20x Washed	48	ISM	9/18/2020	1002	27.7	64.5	Arabiensis	2021-03-05	4	2	0	0	5	0	0	5	0	100	0	Interceptor®	Washed Inter	5	0	5	5	5	0	0	1	0	1	0	100	100	1	0	1	100	9/18/2020
20	46	20x Washed	48	ISM	9/18/2020	1001	27.7	64.4	Arabiensis	2021-03-05	3	3	0	0	5	0	0	5	0	100	0	Interceptor®	Washed Inter	5	0	5	5	5	0	0	1	0	1	0	100	100	1	0	1	100	9/18/2020
26	46	20x Washed	48	ISM	9/18/2020	1003	27.7	64.4	Arabiensis	2021-03-05	4	2	0	0	5	0	0	5	0	100	0	Interceptor®	Washed Inter	5	0	5	5	5	0	0	1	0	1	0	100	100	1	0	1	100	9/18/2020
20	46	20x Washed	48	ISM	9/18/2020	1001	27.7	64.4	Arabiensis	2021-03-05	2	2	0	0	5	0	0	5	0	100	0	Interceptor®	Washed Inter	5	0	5	5	5	0	0	1	0	1	0	100	100	1	0	1	100	9/18/2020
26	46	20x Washed	48	ISM	9/18/2020	1003	27.7	64.4	Arabiensis	2021-03-05	2	1	0	0	5	0	0	5	0	100	0	Interceptor®	Washed Inter	5	0	5	5	5	0	0	1	0	1	0	100	100	1	0	1	100	9/18/2020
20	46	20x Washed	48	ISM	9/18/2020	1001	27.7	64.4	Arabiensis	2021-03-05	2	4	0	0	5	0	1	4	0	80	0	Interceptor®	Washed Inter	5	0	5	4	5	0	0	0.8	0	0.8	0	100	80	1	0	1	100	9/18/2020
26	46	20x Washed	48	ISM	9/18/2020	1003	27.7	64.4	Arabiensis	2021-03-05	5	3	0	0	5	0	0	5	0	100	0	Interceptor®	Washed Inter	5	0	5	5	5	0	0	1	0	1	0	100	100	1	0	1	100	9/18/2020
20	46	20x Washed	48	ISM	9/18/2020	1001	27.7	64.4	Arabiensis	2021-03-05	3	2	0	0	5	0	0	5	0	100	0	Interceptor®	Washed Inter	5	0	5	5	5	0	0	1	0	1	0	100	100	1	0	1	100	9/18/2020
20	46	20x Washed	48	ISM	9/18/2020	1001	27.7	64.4	Arabiensis	2021-03-05	2	1	0	0	5	0	0	5	0	100	0	Interceptor®	Washed Inter	5	0	5	5	5	0	0	1	0	1	0	100	100	1	0	1	100	9/18/2020
20	46	20x Washed	48	ISM	9/18/2020	1001	27.7	64.4	Arabiensis	2021-03-05	1	2	0	0	5	0	0	5	0	100	0	Interceptor®	Washed Inter	5	0	5	5	5	0	0	1	0	1	0	100	100	1	0	1	100	9/18/2020
26	46	20x Washed	48	ISM	9/18/2020	1003	27.7	64.4	Arabiensis	2021-03-05	2	3	0	0	5	0	0	5	0	100	0	Interceptor®	Washed Inter	5	0	5	5	5	0	0	1	0	1	0	100	100	1	0	1	100	9/18/2020
23	46	20x Washed	48	ISM	9/18/2020	1002	27.7	64.5	Arabiensis	2021-03-05	1	2	0	0	5	0	0	5	0	100	0	Interceptor®	Washed Inter	5	0	5	5	5	0	0	1	0	1	0	100	100	1	0	1	100	9/18/2020
20	46	20x Washed	48	ISM	9/18/2020	1001	27.7	64.4	Arabiensis	2021-03-05	1	1	0	0	5	0	0	5	0	100	0	Interceptor®	Washed Inter	5	0	5	5	5	0	0	1	0	1	0	100	100	1	0	1	100	9/18/2020
20	46	20x Washed	48	ISM	9/18/2020	1001	27.7	64.4	Arabiensis	2021-03-05	5	1	0	0	5	0	0	5	0	100	0	Interceptor®	Washed Inter	5	0	5	5	5	0	0	1	0	1	0	100	100	1	0	1	100	9/18/2020
26	46	20x Washed	48	ISM	9/18/2020	1003	27.7	64.4	Arabiensis	2021-03-05	3	3	0	0	5	0	0	5	0	100	0	Interceptor®	Washed Inter	5	0	5	5	5	0	0	1	0	1	0	100	100	1	0	1	100	9/18/2020
26	46	20x Washed	48	ISM	9/18/2020	1003	27.7	64.4	Arabiensis	2021-03-05	2	2	0	0	5	0	0	5	0	100	0	Interceptor®	Washed Inter	5	0	5	5	5	0	0	1	0	1	0	100	100	1	0	1	100	9/18/2020
20	46	20x Washed	48	ISM	9/18/2020	1001	27.7	64.4	Arabiensis	2021-03-05	3	1	0	0	5	0	0	5	0	100	0	Interceptor®	Washed Inter	5	0	5	5	5	0	0	1	0	1	0	100	100	1	0	1	100	9/18/2020
20	46	20x Washed	48	ISM	9/18/2020	1001	27.7	64.4	Arabiensis	2021-03-05	5	3	0	0	5	0	0	5	0	100	0	Interceptor®	Washed Inter	5	0	5	5	5	0	0	1	0	1	0	100	100	1	0	1	100	9/18/2020
20	46	20x Washed	48	ISM	9/18/2020	1001	27.7	64.4	Arabiensis	2021-03-05	4	1	0	0	5	0	0	5	0	100	0	Interceptor®	Washed Inter	5	0	5	5	5	0	0	1	0	1	0	100	100	1	0	1	100	9/18/2020
23	46	20x Washed	48	ISM	9/18/2020	1002	27.7	64.5	Arabiensis	2021-03-05	2	3	0	0	5	0	0	5	0	100	0	Interceptor®	Washed Inter	5	0	5	5	5	0	0	1	0	1	0	100	100	1	0	1	100	9/18/2020
20	46	20x Washed	48	ISM	9/18/2020	1001	27.7	64.4	Arabiensis	2021-03-05	4	4	0	0	5	0	0	5	0	100	0	Interceptor®	Washed Inter	5	0	5	5	5	0	0	1	0	1	0	100	100	1	0	1	100	9/18/2020
26	46	20x Washed	48	ISM	9/18/2020	1003	27.7	64.4	Arabiensis	2021-03-05	5	2	0	0	5	0	1	4	0	80	0	Interceptor®	Washed Inter	5	0	5	4	5	0	0	0.8	0	0.8	0	100	80	1	0	1	100	9/18/2020
26	46	20x Washed	48	ISM	9/18/2020	1003	27.7	64.4	Arabiensis	2021-03-05	4	3	0	0	5	0	0	5	0	100	0	Interceptor®	Washed Inter	5	0	5	5	5	0	0	1	0	1	0	100	100	1	0	1	100	9/18/2020
23	46	20x Washed	48	ISM	9/18/2020	1002	27.7	64.5	Arabiensis	2021-03-05	5	1	0	0	5	0	0	5	0	100	0	Interceptor®	Washed Inter	5	0	5	5	5	0	0	1	0	1	0	100	100	1	0	1	100	9/18/2020
20	46	20x Washed	48	ISM	9/18/2020	1001	27.7	64.4	Arabiensis	2021-03-05	1	4	0	0	5	0	1	4	0	80	0	Interceptor®	Washed Inter	5	0	5	4	5	0	0	0.8	0	0.8	0	100	80	1	0	1	100	9/18/2020
26	46	20x Washed	48	ISM	9/18/2020	1003	27.7	64.4	Arabiensis	2021-03-05	1	1	0	0	5	0	2	3	0	60	0	Interceptor®	Washed Inter	5	0	5	3	5	0	0	0.6	0	0.6	0	100	60	0	0	0	0	9/18/2020
23	46	20x Washed	48	ISM	9/18/2020	1002	27.7	64.5	Arabiensis	2021-03-05	5	2	0	0	5	0	3	2	0	40	0	Interceptor®	Washed Inter	5	0	5	2	5	0	0	0.4	0	0.4	0	100	40	0	0	0	0	9/18/2020
26	46	20x Washed	48	ISM	9/18/2020	1003	27.7	64.4	Arabiensis	2021-03-05	1	2	0	0	5	0	0	5	0	100	0	Interceptor®	Washed Inter	5	0	5	5	5	0	0	1	0	1	0	100	100	1	0	1	100	9/18/2020
26	46	20x Washed	48	ISM	9/18/2020	1003	27.7	64.4	Arabiensis	2021-03-05	3	2	0	0	5	0	0	5	0	100	0	Interceptor®	Washed Inter	5	0	5	5	5	0	0	1	0	1	0	100	100	1	0	1	100	9/18/2020
26	46	20x Washed	48	ISM	9/18/2020	1003	27.7	64.4	Arabiensis	2021-03-05	4	1	0	0	5	0	0	5	0	100	0	Interceptor®	Washed Inter	5	0	5	5	5	0	0	1	0	1	0	100	100	1	0	1	100	9/18/2020
20	46	20x Washed	48	ISM	9/18/2020	1001	27.7	64.4	Arabiensis	2021-03-05	4	3	0	0	5	0	1	4	0	80	0	Interceptor®	Washed Inter	5	0	5	4	5	0	0	0.8	0	0.8	0	100	80	1	0	1	100	9/18/2020
26	46	20x Washed	48	ISM	9/18/2020	1003	27.7	64.4	Arabiensis	2021-03-05	3	4	0	0	5	0	0	5	0	100	0	Interceptor®	Washed Inter	5	0	5	5	5	0	0	1	0	1	0	100	100	1	0	1	100	9/18/2020
23	46	20x Washed	48	ISM	9/18/2020	1002	27.7	64.5	Arabiensis	2021-03-05	2	4	0	0	5	0	0	5	0	100	0	Interceptor®	Washed Inter	5	0	5	5	5	0	0	1	0	1	0	100	100	1	0	1	100	9/18/2020
23	46	20x Washed	48	ISM	9/18/2020	1002	27.7	64.5	Arabiensis	2021-03-05	2	2	0	0	5	0	0	5	0	100	0	Interceptor®	Washed Inter	5	0	5	5	5	0	0	1	0	1	0	100	100	1	0	1	100	9/18/2020
23	46	20x Washed	48	ISM	9/18/2020	1002	27.7	64.5	Arabiensis	2021-03-05	2	1	0	0	5	0	0	5	0	100	0	Interceptor®	Washed Inter	5	0	5	5	5	0	0	1	0	1	0	100	100	1	0	1	100	9/18/2020
26	46	20x Washed	48	ISM	9/18/2020	1003	27.7	64.4	Arabiensis	2021-03-05	1	3	0	0	5	0	0	5	0	100	0	Interceptor®	Washed Inter	5	0	5	5	5	0	0	1	0	1	0	100	100	1	0	1	100	9/18/2020
23	46	20x Washed	48	ISM	9/18/2020	1002	27.7	64.5	Arabiensis	2021-03-05	4	3	0	0	5	0	0	5	0	100	0	Interceptor®	Washed Inter	5	0	5	5	5	0	0	1	0	1	0	100	100	1	0	1	100	9/18/2020
23	46	20x Washed	48	ISM	9/18/2020	1002	27.7	64.5	Arabiensis	2021-03-05	5	3	0	0	5	0	0	5	0	100	0	Interceptor®	Washed Inter	5	0	5	5	5	0	0	1	0	1	0	100	100	1	0	1	100	9/18/2020
23	46	20x Washed	48	ISM	9/18/2020	1002	27.7	64.5	Arabiensis	2021-03-05	5	4	0	0	5	0	0	5	0	100	0	Interceptor®	Washed Inter	5	0	5	5	5	0	0	1	0	1	0	100	100	1	0	1	100	9/18/2020
26	46	20x Washed	48	ISM	9/18/2020	1003	27.7	64.4	Arabiensis	2021-03-05	3	1	0	0	5	0	0	5	0	100	0	Interceptor®	Washed Inter	5	0	5	5	5	0	0	1	0	1	0	100	100	1	0	1	100	9/18/2020
26	46	20x Washed	48	ISM	9/18/2020	1003	27.7	64.4	Arabiensis	2021-03-05	4	4	0	0	5	0	0	5	0	100	0	Interceptor®	Washed Inter	5	0	5	5	5	0	0	1	0	1	0	100	100	1	0	1	100	9/18/2020
20	46	20x Washed	48	ISM	9/18/2020	1001	27.7	64.4	Arabiensis	2021-03-05	4	2	0	0	5	0	0	5	0	100	0	Interceptor®	Washed Inter	5	0	5	5	5	0	0	1	0	1	0	100	100	1	0	1	100	9/18/2020
26	46	20x Washed	48	ISM	9/18/2020	1003	27.7	64.4	Arabiensis	2021-03-05	5	1	0	0	5	0	0	5	0	100	0	Interceptor®	Washed Inter	5	0	5	5	5	0	0	1	0	1	0	100	100	1	0	1	100	9/18/2020
20	46	20x Washed	48	ISM	9/18/2020	1001	27.7	64.4	Arabiensis	2021-03-05	2	3	0	0	5	0	0	5	0	100	0	Interceptor®	Washed Inter	5	0	5	5	5	0	0	1	0	1	0	100	100	1	0	1	100	9/18/2020
23	46	20x Washed	48	ISM	9/18/2020	1002	27.7	64.5	Arabiensis	2021-03-05	3	3	0	0	5	0	0	5	0	100	0	Interceptor®	Washed Inter	5	0	5	5	5	0	0	1	0	1	0	100	100	1	0	1	100	9/18/2020
23	46	20x Washed	48	ISM	9/18/2020	1002	27.7	64.5	Arabiensis	2021-03-05	3	2	0	0	5	0	0	5	0	100	0	Interceptor®	Washed Inter	5	0	5	5	5	0	0	1	0	1	0	100	100	1	0	1	100	9/18/2020
23	46	20x Washed	48	ISM	9/18/2020	1002	27.7	64.5	Arabiensis	2021-03-05	4	4	0	0	5	0	1	4	0	80	0	Interceptor®	Washed Inter	5	0	5	4	5	0	0	0.8	0	0.8	0	100	80	1	0	1	100	9/18/2020
27	46	20x Washed	72	ISM	9/19/2020	1003	27.6	66.5	Arabiensis	2021-03-05	3	3	0	0	5	0	0	5	0	100	0	Interceptor®	Washed Inter	5	0	5	5	5	0	0	1	0	1	0	100	100	1	0	1	100	9/19/2020
27	46	20x Washed	72	ISM	9/19/2020	1003	27.6	66.5	Arabiensis	2021-03-05	3	4	0	0	5	0	0	5	0	100	0	Interceptor®	Washed Inter	5	0	5	5	5	0	0	1	0	1	0	100	100	1	0	1	100	9/19/2020
21	46	20x Washed	72	ISM	9/19/2020	1001	27.4	65.5	Arabiensis	2021-03-05	2	1	0	0	5	0	0	5	0	100	0	Interceptor®	Washed Inter	5	0	5	5	5	0	0	1	0	1	0	100	100	1	0	1	100	9/19/2020
27	46	20x Washed	72	ISM	9/19/2020	1003	27.6	66.5	Arabiensis	2021-03-05	1	2	0	0	5	0	0	5	0	100	0	Interceptor®	Washed Inter	5	0	5	5	5	0	0	1	0	1	0	100	100	1	0	1	100	9/19/2020
24	46	20x Washed	72	ISM	9/19/2020	1002	27.5	59.5	Arabiensis	2021-03-05	4	3	0	0	5	0	0	5	0	100	0	Interceptor®	Washed Inter	5	0	5	5	5	0	0	1	0	1	0	100	100	1	0	1	100	9/19/2020
27	46	20x Washed	72	ISM	9/19/2020	1003	27.6	66.5	Arabiensis	2021-03-05	4	4	0	0	5	0	0	5	0	100	0	Interceptor®	Washed Inter	5	0	5	5	5	0	0	1	0	1	0	100	100	1	0	1	100	9/19/2020
21	46	20x Washed	72	ISM	9/19/2020	1001	27.4	65.5	Arabiensis	2021-03-05	2	4	0	0	5	0	0	5	0	100	0	Interceptor®	Washed Inter	5	0	5	5	5	0	0	1	0	1	0	100	100	1	0	1	100	9/19/2020
27	46	20x Washed	72	ISM	9/19/2020	1003	27.6	66.5	Arabiensis	2021-03-05	5	4	0	0	5	0	0	5	0	100	0	Interceptor®	Washed Inter	5	0	5	5	5	0	0	1	0	1	0	100	100	1	0	1	100	9/19/2020
24	46	20x Washed	72	ISM	9/19/2020	1002	27.5	59.5	Arabiensis	2021-03-05	2	3	0	0	5	0	0	5	0	100	0	Interceptor®	Washed Inter	5	0	5	5	5	0	0	1	0	1	0	100	100	1	0	1	100	9/19/2020
27	46	20x Washed	72	ISM	9/19/2020	1003	27.6	66.5	Arabiensis	2021-03-05	2	2	0	0	5	0	0	5	0	100	0	Interceptor®	Washed Inter	5	0	5	5	5	0	0	1	0	1	0	100	100	1	0	1	100	9/19/2020
27	46	20x Washed	72	ISM	9/19/2020	1003	27.6	66.5	Arabiensis	2021-03-05	1	4	0	0	5	0	0	5	0	100	0	Interceptor®	Washed Inter	5	0	5	5	5	0	0	1	0	1	0	100	100	1	0	1	100	9/19/2020
27	46	20x Washed	72	ISM	9/19/2020	1003	27.6	66.5	Arabiensis	2021-03-05	1	1	0	0	5	0	1	4	0	80	0	Interceptor®	Washed Inter	5	0	5	4	5	0	0	0.8	0	0.8	0	100	80	1	0	1	100	9/19/2020
21	46	20x Washed	72	ISM	9/19/2020	1001	27.4	65.5	Arabiensis	2021-03-05	5	2	0	0	5	0	0	5	0	100	0	Interceptor®	Washed Inter	5	0	5	5	5	0	0	1	0	1	0	100	100	1	0	1	100	9/19/2020
27	46	20x Washed	72	ISM	9/19/2020	1003	27.6	66.5	Arabiensis	2021-03-05	3	1	0	0	5	0	0	5	0	100	0	Interceptor®	Washed Inter	5	0	5	5	5	0	0	1	0	1	0	100	100	1	0	1	100	9/19/2020
21	46	20x Washed	72	ISM	9/19/2020	1001	27.4	65.5	Arabiensis	2021-03-05	4	2	0	0	5	0	0	5	0	100	0	Interceptor®	Washed Inter	5	0	5	5	5	0	0	1	0	1	0	100	100	1	0	1	100	9/19/2020
27	46	20x Washed	72	ISM	9/19/2020	1003	27.6	66.5	Arabiensis	2021-03-05	5	3	0	0	5	0	0	5	0	100	0	Interceptor®	Washed Inter	5	0	5	5	5	0	0	1	0	1	0	100	100	1	0	1	100	9/19/2020
27	46	20x Washed	72	ISM	9/19/2020	1003	27.6	66.5	Arabiensis	2021-03-05	5	2	0	0	5	0	1	4	0	80	0	Interceptor®	Washed Inter	5	0	5	4	5	0	0	0.8	0	0.8	0	100	80	1	0	1	100	9/19/2020
24	46	20x Washed	72	ISM	9/19/2020	1002	27.5	59.5	Arabiensis	2021-03-05	5	3	0	0	5	0	0	5	0	100	0	Interceptor®	Washed Inter	5	0	5	5	5	0	0	1	0	1	0	100	100	1	0	1	100	9/19/2020
21	46	20x Washed	72	ISM	9/19/2020	1001	27.4	65.5	Arabiensis	2021-03-05	3	3	0	0	5	0	0	5	0	100	0	Interceptor®	Washed Inter	5	0	5	5	5	0	0	1	0	1	0	100	100	1	0	1	100	9/19/2020
27	46	20x Washed	72	ISM	9/19/2020	1003	27.6	66.5	Arabiensis	2021-03-05	4	1	0	0	5	0	0	5	0	100	0	Interceptor®	Washed Inter	5	0	5	5	5	0	0	1	0	1	0	100	100	1	0	1	100	9/19/2020
27	46	20x Washed	72	ISM	9/19/2020	1003	27.6	66.5	Arabiensis	2021-03-05	2	1	0	0	5	0	0	5	0	100	0	Interceptor®	Washed Inter	5	0	5	5	5	0	0	1	0	1	0	100	100	1	0	1	100	9/19/2020
21	46	20x Washed	72	ISM	9/19/2020	1001	27.4	65.5	Arabiensis	2021-03-05	5	4	0	0	5	0	0	5	0	100	0	Interceptor®	Washed Inter	5	0	5	5	5	0	0	1	0	1	0	100	100	1	0	1	100	9/19/2020
21	46	20x Washed	72	ISM	9/19/2020	1001	27.4	65.5	Arabiensis	2021-03-05	2	2	0	0	5	0	0	5	0	100	0	Interceptor®	Washed Inter	5	0	5	5	5	0	0	1	0	1	0	100	100	1	0	1	100	9/19/2020
21	46	20x Washed	72	ISM	9/19/2020	1001	27.4	65.5	Arabiensis	2021-03-05	1	1	0	0	5	0	0	5	0	100	0	Interceptor®	Washed Inter	5	0	5	5	5	0	0	1	0	1	0	100	100	1	0	1	100	9/19/2020
27	46	20x Washed	72	ISM	9/19/2020	1003	27.6	66.5	Arabiensis	2021-03-05	5	1	0	0	5	0	0	5	0	100	0	Interceptor®	Washed Inter	5	0	5	5	5	0	0	1	0	1	0	100	100	1	0	1	100	9/19/2020
24	46	20x Washed	72	ISM	9/19/2020	1002	27.5	59.5	Arabiensis	2021-03-05	5	4	0	0	5	0	0	5	0	100	0	Interceptor®	Washed Inter	5	0	5	5	5	0	0	1	0	1	0	100	100	1	0	1	100	9/19/2020
24	46	20x Washed	72	ISM	9/19/2020	1002	27.5	59.5	Arabiensis	2021-03-05	2	2	0	0	5	0	0	5	0	100	0	Interceptor®	Washed Inter	5	0	5	5	5	0	0	1	0	1	0	100	100	1	0	1	100	9/19/2020
24	46	20x Washed	72	ISM	9/19/2020	1002	27.5	59.5	Arabiensis	2021-03-05	5	1	0	0	5	0	0	5	0	100	0	Interceptor®	Washed Inter	5	0	5	5	5	0	0	1	0	1	0	100	100	1	0	1	100	9/19/2020
24	46	20x Washed	72	ISM	9/19/2020	1002	27.5	59.5	Arabiensis	2021-03-05	4	1	0	0	5	0	0	5	0	100	0	Interceptor®	Washed Inter	5	0	5	5	5	0	0	1	0	1	0	100	100	1	0	1	100	9/19/2020
27	46	20x Washed	72	ISM	9/19/2020	1003	27.6	66.5	Arabiensis	2021-03-05	3	2	0	0	5	0	0	5	0	100	0	Interceptor®	Washed Inter	5	0	5	5	5	0	0	1	0	1	0	100	100	1	0	1	100	9/19/2020
24	46	20x Washed	72	ISM	9/19/2020	1002	27.5	59.5	Arabiensis	2021-03-05	2	4	0	0	5	0	0	5	0	100	0	Interceptor®	Washed Inter	5	0	5	5	5	0	0	1	0	1	0	100	100	1	0	1	100	9/19/2020
24	46	20x Washed	72	ISM	9/19/2020	1002	27.5	59.5	Arabiensis	2021-03-05	3	3	0	0	5	0	0	5	0	100	0	Interceptor®	Washed Inter	5	0	5	5	5	0	0	1	0	1	0	100	100	1	0	1	100	9/19/2020
21	46	20x Washed	72	ISM	9/19/2020	1001	27.4	65.5	Arabiensis	2021-03-05	1	3	0	0	5	0	0	5	0	100	0	Interceptor®	Washed Inter	5	0	5	5	5	0	0	1	0	1	0	100	100	1	0	1	100	9/19/2020
24	46	20x Washed	72	ISM	9/19/2020	1002	27.5	59.5	Arabiensis	2021-03-05	1	1	0	0	5	0	0	5	0	100	0	Interceptor®	Washed Inter	5	0	5	5	5	0	0	1	0	1	0	100	100	1	0	1	100	9/19/2020
24	46	20x Washed	72	ISM	9/19/2020	1002	27.5	59.5	Arabiensis	2021-03-05	2	1	0	0	5	0	0	5	0	100	0	Interceptor®	Washed Inter	5	0	5	5	5	0	0	1	0	1	0	100	100	1	0	1	100	9/19/2020
21	46	20x Washed	72	ISM	9/19/2020	1001	27.4	65.5	Arabiensis	2021-03-05	4	3	0	0	5	0	1	4	0	80	0	Interceptor®	Washed Inter	5	0	5	4	5	0	0	0.8	0	0.8	0	100	80	1	0	1	100	9/19/2020
24	46	20x Washed	72	ISM	9/19/2020	1002	27.5	59.5	Arabiensis	2021-03-05	1	4	0	0	5	0	0	5	0	100	0	Interceptor®	Washed Inter	5	0	5	5	5	0	0	1	0	1	0	100	100	1	0	1	100	9/19/2020
21	46	20x Washed	72	ISM	9/19/2020	1001	27.4	65.5	Arabiensis	2021-03-05	3	1	0	0	5	0	0	5	0	100	0	Interceptor®	Washed Inter	5	0	5	5	5	0	0	1	0	1	0	100	100	1	0	1	100	9/19/2020
21	46	20x Washed	72	ISM	9/19/2020	1001	27.4	65.5	Arabiensis	2021-03-05	1	2	0	0	5	0	0	5	0	100	0	Interceptor®	Washed Inter	5	0	5	5	5	0	0	1	0	1	0	100	100	1	0	1	100	9/19/2020
27	46	20x Washed	72	ISM	9/19/2020	1003	27.6	66.5	Arabiensis	2021-03-05	2	3	0	0	5	0	0	5	0	100	0	Interceptor®	Washed Inter	5	0	5	5	5	0	0	1	0	1	0	100	100	1	0	1	100	9/19/2020
27	46	20x Washed	72	ISM	9/19/2020	1003	27.6	66.5	Arabiensis	2021-03-05	2	4	0	0	5	0	0	5	0	100	0	Interceptor®	Washed Inter	5	0	5	5	5	0	0	1	0	1	0	100	100	1	0	1	100	9/19/2020
27	46	20x Washed	72	ISM	9/19/2020	1003	27.6	66.5	Arabiensis	2021-03-05	4	3	0	0	5	0	0	5	0	100	0	Interceptor®	Washed Inter	5	0	5	5	5	0	0	1	0	1	0	100	100	1	0	1	100	9/19/2020
27	46	20x Washed	72	ISM	9/19/2020	1003	27.6	66.5	Arabiensis	2021-03-05	1	3	0	0	5	0	0	5	0	100	0	Interceptor®	Washed Inter	5	0	5	5	5	0	0	1	0	1	0	100	100	1	0	1	100	9/19/2020
24	46	20x Washed	72	ISM	9/19/2020	1002	27.5	59.5	Arabiensis	2021-03-05	3	4	0	0	5	0	0	5	0	100	0	Interceptor®	Washed Inter	5	0	5	5	5	0	0	1	0	1	0	100	100	1	0	1	100	9/19/2020
21	46	20x Washed	72	ISM	9/19/2020	1001	27.4	65.5	Arabiensis	2021-03-05	4	4	0	0	5	0	0	5	0	100	0	Interceptor®	Washed Inter	5	0	5	5	5	0	0	1	0	1	0	100	100	1	0	1	100	9/19/2020
24	46	20x Washed	72	ISM	9/19/2020	1002	27.5	59.5	Arabiensis	2021-03-05	4	4	0	0	5	0	1	4	0	80	0	Interceptor®	Washed Inter	5	0	5	4	5	0	0	0.8	0	0.8	0	100	80	1	0	1	100	9/19/2020
24	46	20x Washed	72	ISM	9/19/2020	1002	27.5	59.5	Arabiensis	2021-03-05	3	2	0	0	5	0	0	5	0	100	0	Interceptor®	Washed Inter	5	0	5	5	5	0	0	1	0	1	0	100	100	1	0	1	100	9/19/2020
24	46	20x Washed	72	ISM	9/19/2020	1002	27.5	59.5	Arabiensis	2021-03-05	3	1	0	0	5	0	0	5	0	100	0	Interceptor®	Washed Inter	5	0	5	5	5	0	0	1	0	1	0	100	100	1	0	1	100	9/19/2020
21	46	20x Washed	72	ISM	9/19/2020	1001	27.4	65.5	Arabiensis	2021-03-05	1	4	0	0	5	0	1	4	0	80	0	Interceptor®	Washed Inter	5	0	5	4	5	0	0	0.8	0	0.8	0	100	80	1	0	1	100	9/19/2020
27	46	20x Washed	72	ISM	9/19/2020	1003	27.6	66.5	Arabiensis	2021-03-05	4	2	0	0	5	0	0	5	0	100	0	Interceptor®	Washed Inter	5	0	5	5	5	0	0	1	0	1	0	100	100	1	0	1	100	9/19/2020
21	46	20x Washed	72	ISM	9/19/2020	1001	27.4	65.5	Arabiensis	2021-03-05	3	4	0	0	5	0	0	5	0	100	0	Interceptor®	Washed Inter	5	0	5	5	5	0	0	1	0	1	0	100	100	1	0	1	100	9/19/2020
24	46	20x Washed	72	ISM	9/19/2020	1002	27.5	59.5	Arabiensis	2021-03-05	1	3	0	0	5	0	0	5	0	100	0	Interceptor®	Washed Inter	5	0	5	5	5	0	0	1	0	1	0	100	100	1	0	1	100	9/19/2020
21	46	20x Washed	72	ISM	9/19/2020	1001	27.4	65.5	Arabiensis	2021-03-05	5	3	0	0	5	0	0	5	0	100	0	Interceptor®	Washed Inter	5	0	5	5	5	0	0	1	0	1	0	100	100	1	0	1	100	9/19/2020
24	46	20x Washed	72	ISM	9/19/2020	1002	27.5	59.5	Arabiensis	2021-03-05	1	2	0	0	5	0	0	5	0	100	0	Interceptor®	Washed Inter	5	0	5	5	5	0	0	1	0	1	0	100	100	1	0	1	100	9/19/2020
24	46	20x Washed	72	ISM	9/19/2020	1002	27.5	59.5	Arabiensis	2021-03-05	4	2	0	0	5	0	0	5	0	100	0	Interceptor®	Washed Inter	5	0	5	5	5	0	0	1	0	1	0	100	100	1	0	1	100	9/19/2020
21	46	20x Washed	72	ISM	9/19/2020	1001	27.4	65.5	Arabiensis	2021-03-05	4	1	0	0	5	0	0	5	0	100	0	Interceptor®	Washed Inter	5	0	5	5	5	0	0	1	0	1	0	100	100	1	0	1	100	9/19/2020
24	46	20x Washed	72	ISM	9/19/2020	1002	27.5	59.5	Arabiensis	2021-03-05	5	2	0	0	5	0	3	2	0	40	0	Interceptor®	Washed Inter	5	0	5	2	5	0	0	0.4	0	0.4	0	100	40	0	0	0	0	9/19/2020
21	46	20x Washed	72	ISM	9/19/2020	1001	27.4	65.5	Arabiensis	2021-03-05	3	2	0	0	5	0	0	5	0	100	0	Interceptor®	Washed Inter	5	0	5	5	5	0	0	1	0	1	0	100	100	1	0	1	100	9/19/2020
21	46	20x Washed	72	ISM	9/19/2020	1001	27.4	65.5	Arabiensis	2021-03-05	2	3	0	0	5	0	0	5	0	100	0	Interceptor®	Washed Inter	5	0	5	5	5	0	0	1	0	1	0	100	100	1	0	1	100	9/19/2020
21	46	20x Washed	72	ISM	9/19/2020	1001	27.4	65.5	Arabiensis	2021-03-05	5	1	0	0	5	0	0	5	0	100	0	Interceptor®	Washed Inter	5	0	5	5	5	0	0	1	0	1	0	100	100	1	0	1	100	9/19/2020
31	46	20x Washed	24	ISM	9/16/2020	2002	26.6	53.8	Arabiensis	2021-03-05	2	3	1539	1542	5	5	0	5	100	100	3	Interceptor®G2	Washed IntrG2	5	0	5	5	5	5	0	1	1	1	100	100	100	1	1	1	100	9/16/2020
28	46	20x Washed	24	ISM	9/16/2020	2001	26.6	58.1	Arabiensis	2021-03-05	2	4	1521	1524	5	5	1	4	100	80	3	Interceptor®G2	Washed IntrG2	5	0	5	4	5	5	0	0.8	1	0.8	100	100	80	1	1	1	100	9/16/2020
28	46	20x Washed	24	ISM	9/16/2020	2001	26.6	58.1	Arabiensis	2021-03-05	5	3	1523	1526	5	5	4	1	100	20	3	Interceptor®G2	Washed IntrG2	5	0	5	1	5	5	0	0.2	1	0.2	100	100	20	0	1	1	100	9/16/2020
34	46	20x Washed	24	ISM	9/16/2020	2003	26.5	57.9	Arabiensis	2021-03-05	5	1	1602	1605	5	5	5	0	100	0	3	Interceptor®G2	Washed IntrG2	5	0	5	0	5	5	0	0	1	0	100		0	0	1	1	100	9/16/2020
34	46	20x Washed	24	ISM	9/16/2020	2003	26.5	57.9	Arabiensis	2021-03-05	5	3	1602	1605	5	5	0	5	100	100	3	Interceptor®G2	Washed IntrG2	5	0	5	5	5	5	0	1	1	1	100	100	100	1	1	1	100	9/16/2020
31	46	20x Washed	24	ISM	9/16/2020	2002	26.6	53.8	Arabiensis	2021-03-05	5	4	1541	1544	5	5	1	4	100	80	3	Interceptor®G2	Washed IntrG2	5	0	5	4	5	5	0	0.8	1	0.8	100	100	80	1	1	1	100	9/16/2020
34	46	20x Washed	24	ISM	9/16/2020	2003	26.5	57.9	Arabiensis	2021-03-05	5	2	1602	1605	5	5	4	1	100	20	3	Interceptor®G2	Washed IntrG2	5	0	5	1	5	5	0	0.2	1	0.2	100	100	20	0	1	1	100	9/16/2020
34	46	20x Washed	24	ISM	9/16/2020	2003	26.5	57.9	Arabiensis	2021-03-05	1	4	1600	1603	5	5	2	3	100	60	3	Interceptor®G2	Washed IntrG2	5	0	5	3	5	5	0	0.6	1	0.6	100	100	60	0	1	1	100	9/16/2020
34	46	20x Washed	24	ISM	9/16/2020	2003	26.5	57.9	Arabiensis	2021-03-05	2	1	1600	1603	5	5	5	0	100	0	3	Interceptor®G2	Washed IntrG2	5	0	5	0	5	5	0	0	1	0	100		0	0	1	1	100	9/16/2020
31	46	20x Washed	24	ISM	9/16/2020	2002	26.6	53.8	Arabiensis	2021-03-05	1	2	1538	1541	5	5	2	3	100	60	3	Interceptor®G2	Washed IntrG2	5	0	5	3	5	5	0	0.6	1	0.6	100	100	60	0	1	1	100	9/16/2020
31	46	20x Washed	24	ISM	9/16/2020	2002	26.6	53.8	Arabiensis	2021-03-05	4	1	1540	1543	5	5	2	3	100	60	3	Interceptor®G2	Washed IntrG2	5	0	5	3	5	5	0	0.6	1	0.6	100	100	60	0	1	1	100	9/16/2020
31	46	20x Washed	24	ISM	9/16/2020	2002	26.6	53.8	Arabiensis	2021-03-05	3	2	1539	1542	5	5	4	1	100	20	3	Interceptor®G2	Washed IntrG2	5	0	5	1	5	5	0	0.2	1	0.2	100	100	20	0	1	1	100	9/16/2020
34	46	20x Washed	24	ISM	9/16/2020	2003	26.5	57.9	Arabiensis	2021-03-05	4	4	1602	1605	5	5	1	4	100	80	3	Interceptor®G2	Washed IntrG2	5	0	5	4	5	5	0	0.8	1	0.8	100	100	80	1	1	1	100	9/16/2020
34	46	20x Washed	24	ISM	9/16/2020	2003	26.5	57.9	Arabiensis	2021-03-05	5	4	1602	1605	5	5	0	5	100	100	3	Interceptor®G2	Washed IntrG2	5	0	5	5	5	5	0	1	1	1	100	100	100	1	1	1	100	9/16/2020
28	46	20x Washed	24	ISM	9/16/2020	2001	26.6	58.1	Arabiensis	2021-03-05	4	2	1522	1525	5	5	1	4	100	80	3	Interceptor®G2	Washed IntrG2	5	0	5	4	5	5	0	0.8	1	0.8	100	100	80	1	1	1	100	9/16/2020
34	46	20x Washed	24	ISM	9/16/2020	2003	26.5	57.9	Arabiensis	2021-03-05	2	2	1600	1603	5	5	3	2	100	40	3	Interceptor®G2	Washed IntrG2	5	0	5	2	5	5	0	0.4	1	0.4	100	100	40	0	1	1	100	9/16/2020
31	46	20x Washed	24	ISM	9/16/2020	2002	26.6	53.8	Arabiensis	2021-03-05	3	1	1539	1542	5	5	3	2	100	40	3	Interceptor®G2	Washed IntrG2	5	0	5	2	5	5	0	0.4	1	0.4	100	100	40	0	1	1	100	9/16/2020
31	46	20x Washed	24	ISM	9/16/2020	2002	26.6	53.8	Arabiensis	2021-03-05	4	2	1540	1543	5	5	4	1	100	20	3	Interceptor®G2	Washed IntrG2	5	0	5	1	5	5	0	0.2	1	0.2	100	100	20	0	1	1	100	9/16/2020
28	46	20x Washed	24	ISM	9/16/2020	2001	26.6	58.1	Arabiensis	2021-03-05	1	1	1520	1523	5	5	4	1	100	20	3	Interceptor®G2	Washed IntrG2	5	0	5	1	5	5	0	0.2	1	0.2	100	100	20	0	1	1	100	9/16/2020
31	46	20x Washed	24	ISM	9/16/2020	2002	26.6	53.8	Arabiensis	2021-03-05	1	3	1538	1541	5	5	3	2	100	40	3	Interceptor®G2	Washed IntrG2	5	0	5	2	5	5	0	0.4	1	0.4	100	100	40	0	1	1	100	9/16/2020
31	46	20x Washed	24	ISM	9/16/2020	2002	26.6	53.8	Arabiensis	2021-03-05	1	4	1538	1541	5	5	3	2	100	40	3	Interceptor®G2	Washed IntrG2	5	0	5	2	5	5	0	0.4	1	0.4	100	100	40	0	1	1	100	9/16/2020
34	46	20x Washed	24	ISM	9/16/2020	2003	26.5	57.9	Arabiensis	2021-03-05	1	2	1559	1602	5	5	5	0	100	0	43	Interceptor®G2	Washed IntrG2	5	0	5	0	5	5	0	0	1	0	100		0	0	1	1	100	9/16/2020
31	46	20x Washed	24	ISM	9/16/2020	2002	26.6	53.8	Arabiensis	2021-03-05	5	1	1540	1543	5	5	1	4	100	80	3	Interceptor®G2	Washed IntrG2	5	0	5	4	5	5	0	0.8	1	0.8	100	100	80	1	1	1	100	9/16/2020
28	46	20x Washed	24	ISM	9/16/2020	2001	26.6	58.1	Arabiensis	2021-03-05	5	2	1522	1525	5	5	1	4	100	80	3	Interceptor®G2	Washed IntrG2	5	0	5	4	5	5	0	0.8	1	0.8	100	100	80	1	1	1	100	9/16/2020
28	46	20x Washed	24	ISM	9/16/2020	2001	26.6	58.1	Arabiensis	2021-03-05	1	4	1520	1523	5	5	1	4	100	80	3	Interceptor®G2	Washed IntrG2	5	0	5	4	5	5	0	0.8	1	0.8	100	100	80	1	1	1	100	9/16/2020
34	46	20x Washed	24	ISM	9/16/2020	2003	26.5	57.9	Arabiensis	2021-03-05	2	4	1600	1603	5	5	2	3	100	60	3	Interceptor®G2	Washed IntrG2	5	0	5	3	5	5	0	0.6	1	0.6	100	100	60	0	1	1	100	9/16/2020
28	46	20x Washed	24	ISM	9/16/2020	2001	26.6	58.1	Arabiensis	2021-03-05	3	3	1521	1524	5	5	2	3	100	60	3	Interceptor®G2	Washed IntrG2	5	0	5	3	5	5	0	0.6	1	0.6	100	100	60	0	1	1	100	9/16/2020
28	46	20x Washed	24	ISM	9/16/2020	2001	26.6	58.1	Arabiensis	2021-03-05	5	1	1522	1525	5	5	2	3	100	60	3	Interceptor®G2	Washed IntrG2	5	0	5	3	5	5	0	0.6	1	0.6	100	100	60	0	1	1	100	9/16/2020
31	46	20x Washed	24	ISM	9/16/2020	2002	26.6	53.8	Arabiensis	2021-03-05	5	3	1541	1544	5	5	4	1	100	20	3	Interceptor®G2	Washed IntrG2	5	0	5	1	5	5	0	0.2	1	0.2	100	100	20	0	1	1	100	9/16/2020
31	46	20x Washed	24	ISM	9/16/2020	2002	26.6	53.8	Arabiensis	2021-03-05	2	2	1538	1541	5	5	4	1	100	20	3	Interceptor®G2	Washed IntrG2	5	0	5	1	5	5	0	0.2	1	0.2	100	100	20	0	1	1	100	9/16/2020
28	46	20x Washed	24	ISM	9/16/2020	2001	26.6	58.1	Arabiensis	2021-03-05	4	1	1522	1525	5	5	0	5	100	100	3	Interceptor®G2	Washed IntrG2	5	0	5	5	5	5	0	1	1	1	100	100	100	1	1	1	100	9/16/2020
28	46	20x Washed	24	ISM	9/16/2020	2001	26.6	58.1	Arabiensis	2021-03-05	3	2	1521	1524	5	5	3	2	100	40	3	Interceptor®G2	Washed IntrG2	5	0	5	2	5	5	0	0.4	1	0.4	100	100	40	0	1	1	100	9/16/2020
34	46	20x Washed	24	ISM	9/16/2020	2003	26.5	57.9	Arabiensis	2021-03-05	4	3	1601	1604	5	5	2	3	100	60	3	Interceptor®G2	Washed IntrG2	5	0	5	3	5	5	0	0.6	1	0.6	100	100	60	0	1	1	100	9/16/2020
28	46	20x Washed	24	ISM	9/16/2020	2001	26.6	58.1	Arabiensis	2021-03-05	3	1	1521	1524	5	5	4	1	100	20	3	Interceptor®G2	Washed IntrG2	5	0	5	1	5	5	0	0.2	1	0.2	100	100	20	0	1	1	100	9/16/2020
34	46	20x Washed	24	ISM	9/16/2020	2003	26.5	57.9	Arabiensis	2021-03-05	4	2	1601	1604	5	5	2	3	100	60	3	Interceptor®G2	Washed IntrG2	5	0	5	3	5	5	0	0.6	1	0.6	100	100	60	0	1	1	100	9/16/2020
34	46	20x Washed	24	ISM	9/16/2020	2003	26.5	57.9	Arabiensis	2021-03-05	1	3	1559	1602	5	5	3	2	100	40	43	Interceptor®G2	Washed IntrG2	5	0	5	2	5	5	0	0.4	1	0.4	100	100	40	0	1	1	100	9/16/2020
31	46	20x Washed	24	ISM	9/16/2020	2002	26.6	53.8	Arabiensis	2021-03-05	4	3	1540	1543	5	5	4	1	100	20	3	Interceptor®G2	Washed IntrG2	5	0	5	1	5	5	0	0.2	1	0.2	100	100	20	0	1	1	100	9/16/2020
31	46	20x Washed	24	ISM	9/16/2020	2002	26.6	53.8	Arabiensis	2021-03-05	3	4	1539	1542	5	5	1	4	100	80	3	Interceptor®G2	Washed IntrG2	5	0	5	4	5	5	0	0.8	1	0.8	100	100	80	1	1	1	100	9/16/2020
31	46	20x Washed	24	ISM	9/16/2020	2002	26.6	53.8	Arabiensis	2021-03-05	2	4	1539	1542	5	5	2	3	100	60	3	Interceptor®G2	Washed IntrG2	5	0	5	3	5	5	0	0.6	1	0.6	100	100	60	0	1	1	100	9/16/2020
31	46	20x Washed	24	ISM	9/16/2020	2002	26.6	53.8	Arabiensis	2021-03-05	2	1	1538	1541	5	5	5	0	100	0	3	Interceptor®G2	Washed IntrG2	5	0	5	0	5	5	0	0	1	0	100		0	0	1	1	100	9/16/2020
31	46	20x Washed	24	ISM	9/16/2020	2002	26.6	53.8	Arabiensis	2021-03-05	5	2	1540	1543	5	5	3	2	100	40	3	Interceptor®G2	Washed IntrG2	5	0	5	2	5	5	0	0.4	1	0.4	100	100	40	0	1	1	100	9/16/2020
31	46	20x Washed	24	ISM	9/16/2020	2002	26.6	53.8	Arabiensis	2021-03-05	4	4	1540	1543	5	5	2	3	100	60	3	Interceptor®G2	Washed IntrG2	5	0	5	3	5	5	0	0.6	1	0.6	100	100	60	0	1	1	100	9/16/2020
34	46	20x Washed	24	ISM	9/16/2020	2003	26.5	57.9	Arabiensis	2021-03-05	3	3	1601	1604	5	5	1	4	100	80	3	Interceptor®G2	Washed IntrG2	5	0	5	4	5	5	0	0.8	1	0.8	100	100	80	1	1	1	100	9/16/2020
28	46	20x Washed	24	ISM	9/16/2020	2001	26.6	58.1	Arabiensis	2021-03-05	2	2	1520	1523	5	5	2	3	100	60	3	Interceptor®G2	Washed IntrG2	5	0	5	3	5	5	0	0.6	1	0.6	100	100	60	0	1	1	100	9/16/2020
31	46	20x Washed	24	ISM	9/16/2020	2002	26.6	53.8	Arabiensis	2021-03-05	3	3	1539	1542	5	5	2	3	100	60	3	Interceptor®G2	Washed IntrG2	5	0	5	3	5	5	0	0.6	1	0.6	100	100	60	0	1	1	100	9/16/2020
28	46	20x Washed	24	ISM	9/16/2020	2001	26.6	58.1	Arabiensis	2021-03-05	5	4	1523	1526	5	5	2	3	100	60	3	Interceptor®G2	Washed IntrG2	5	0	5	3	5	5	0	0.6	1	0.6	100	100	60	0	1	1	100	9/16/2020
34	46	20x Washed	24	ISM	9/16/2020	2003	26.5	57.9	Arabiensis	2021-03-05	3	1	1600	1603	5	5	2	3	100	60	3	Interceptor®G2	Washed IntrG2	5	0	5	3	5	5	0	0.6	1	0.6	100	100	60	0	1	1	100	9/16/2020
28	46	20x Washed	24	ISM	9/16/2020	2001	26.6	58.1	Arabiensis	2021-03-05	3	4	1521	1524	5	5	4	1	100	20	3	Interceptor®G2	Washed IntrG2	5	0	5	1	5	5	0	0.2	1	0.2	100	100	20	0	1	1	100	9/16/2020
34	46	20x Washed	24	ISM	9/16/2020	2003	26.5	57.9	Arabiensis	2021-03-05	3	2	1601	1604	5	5	3	2	100	40	3	Interceptor®G2	Washed IntrG2	5	0	5	2	5	5	0	0.4	1	0.4	100	100	40	0	1	1	100	9/16/2020
28	46	20x Washed	24	ISM	9/16/2020	2001	26.6	58.1	Arabiensis	2021-03-05	4	3	1522	1525	5	5	3	2	100	40	3	Interceptor®G2	Washed IntrG2	5	0	5	2	5	5	0	0.4	1	0.4	100	100	40	0	1	1	100	9/16/2020
34	46	20x Washed	24	ISM	9/16/2020	2003	26.5	57.9	Arabiensis	2021-03-05	2	3	1600	1603	5	5	3	2	100	40	3	Interceptor®G2	Washed IntrG2	5	0	5	2	5	5	0	0.4	1	0.4	100	100	40	0	1	1	100	9/16/2020
28	46	20x Washed	24	ISM	9/16/2020	2001	26.6	58.1	Arabiensis	2021-03-05	1	3	1520	1523	5	5	3	2	100	40	3	Interceptor®G2	Washed IntrG2	5	0	5	2	5	5	0	0.4	1	0.4	100	100	40	0	1	1	100	9/16/2020
34	46	20x Washed	24	ISM	9/16/2020	2003	26.5	57.9	Arabiensis	2021-03-05	1	1	1559	1602	5	5	5	0	100	0	43	Interceptor®G2	Washed IntrG2	5	0	5	0	5	5	0	0	1	0	100		0	0	1	1	100	9/16/2020
34	46	20x Washed	24	ISM	9/16/2020	2003	26.5	57.9	Arabiensis	2021-03-05	3	4	1601	1604	5	5	3	2	100	40	3	Interceptor®G2	Washed IntrG2	5	0	5	2	5	5	0	0.4	1	0.4	100	100	40	0	1	1	100	9/16/2020
34	46	20x Washed	24	ISM	9/16/2020	2003	26.5	57.9	Arabiensis	2021-03-05	4	1	1601	1604	5	5	4	1	100	20	3	Interceptor®G2	Washed IntrG2	5	0	5	1	5	5	0	0.2	1	0.2	100	100	20	0	1	1	100	9/16/2020
28	46	20x Washed	24	ISM	9/16/2020	2001	26.6	58.1	Arabiensis	2021-03-05	2	3	1521	1524	5	5	3	2	100	40	3	Interceptor®G2	Washed IntrG2	5	0	5	2	5	5	0	0.4	1	0.4	100	100	40	0	1	1	100	9/16/2020
28	46	20x Washed	24	ISM	9/16/2020	2001	26.6	58.1	Arabiensis	2021-03-05	2	1	1520	1523	5	5	2	3	100	60	3	Interceptor®G2	Washed IntrG2	5	0	5	3	5	5	0	0.6	1	0.6	100	100	60	0	1	1	100	9/16/2020
28	46	20x Washed	24	ISM	9/16/2020	2001	26.6	58.1	Arabiensis	2021-03-05	1	2	1520	1523	5	5	3	2	100	40	3	Interceptor®G2	Washed IntrG2	5	0	5	2	5	5	0	0.4	1	0.4	100	100	40	0	1	1	100	9/16/2020
31	46	20x Washed	24	ISM	9/16/2020	2002	26.6	53.8	Arabiensis	2021-03-05	1	1	1538	1541	5	5	4	1	100	20	3	Interceptor®G2	Washed IntrG2	5	0	5	1	5	5	0	0.2	1	0.2	100	100	20	0	1	1	100	9/16/2020
28	46	20x Washed	24	ISM	9/16/2020	2001	26.6	58.1	Arabiensis	2021-03-05	4	4	1522	1525	5	5	2	3	100	60	3	Interceptor®G2	Washed IntrG2	5	0	5	3	5	5	0	0.6	1	0.6	100	100	60	0	1	1	100	9/16/2020
29	46	20x Washed	48	ISM	9/18/2020	2001	27.7	65.7	Arabiensis	2021-03-05	1	1	0	0	5	0	4	1	0	20	0	Interceptor®G2	Washed IntrG2	5	0	5	1	5	0	0	0.2	0	0.2	0	100	20	0	0	0	0	9/18/2020
32	46	20x Washed	48	ISM	9/18/2020	2002	27.6	65.2	Arabiensis	2021-03-05	2	3	0	0	5	0	0	5	0	100	0	Interceptor®G2	Washed IntrG2	5	0	5	5	5	0	0	1	0	1	0	100	100	1	0	1	100	9/18/2020
35	46	20x Washed	48	ISM	9/18/2020	2003	27.7	67.1	Arabiensis	2021-03-05	4	3	0	0	5	0	2	3	0	60	0	Interceptor®G2	Washed IntrG2	5	0	5	3	5	0	0	0.6	0	0.6	0	100	60	0	0	0	0	9/18/2020
32	46	20x Washed	48	ISM	9/18/2020	2002	27.6	65.2	Arabiensis	2021-03-05	2	2	0	0	5	0	4	1	0	20	0	Interceptor®G2	Washed IntrG2	5	0	5	1	5	0	0	0.2	0	0.2	0	100	20	0	0	0	0	9/18/2020
29	46	20x Washed	48	ISM	9/18/2020	2001	27.7	65.7	Arabiensis	2021-03-05	1	2	0	0	5	0	3	2	0	40	0	Interceptor®G2	Washed IntrG2	5	0	5	2	5	0	0	0.4	0	0.4	0	100	40	0	0	0	0	9/18/2020
32	46	20x Washed	48	ISM	9/18/2020	2002	27.6	65.2	Arabiensis	2021-03-05	4	1	0	0	5	0	2	3	0	60	0	Interceptor®G2	Washed IntrG2	5	0	5	3	5	0	0	0.6	0	0.6	0	100	60	0	0	0	0	9/18/2020
35	46	20x Washed	48	ISM	9/18/2020	2003	27.7	67.1	Arabiensis	2021-03-05	3	1	0	0	5	0	2	3	0	60	0	Interceptor®G2	Washed IntrG2	5	0	5	3	5	0	0	0.6	0	0.6	0	100	60	0	0	0	0	9/18/2020
32	46	20x Washed	48	ISM	9/18/2020	2002	27.6	65.2	Arabiensis	2021-03-05	1	2	0	0	5	0	1	4	0	80	0	Interceptor®G2	Washed IntrG2	5	0	5	4	5	0	0	0.8	0	0.8	0	100	80	1	0	1	100	9/18/2020
32	46	20x Washed	48	ISM	9/18/2020	2002	27.6	65.2	Arabiensis	2021-03-05	2	4	0	0	5	0	1	4	0	80	0	Interceptor®G2	Washed IntrG2	5	0	5	4	5	0	0	0.8	0	0.8	0	100	80	1	0	1	100	9/18/2020
32	46	20x Washed	48	ISM	9/18/2020	2002	27.6	65.2	Arabiensis	2021-03-05	1	1	0	0	5	0	3	2	0	40	0	Interceptor®G2	Washed IntrG2	5	0	5	2	5	0	0	0.4	0	0.4	0	100	40	0	0	0	0	9/18/2020
35	46	20x Washed	48	ISM	9/18/2020	2003	27.7	67.1	Arabiensis	2021-03-05	1	2	0	0	5	0	4	1	0	20	0	Interceptor®G2	Washed IntrG2	5	0	5	1	5	0	0	0.2	0	0.2	0	100	20	0	0	0	0	9/18/2020
29	46	20x Washed	48	ISM	9/18/2020	2001	27.7	65.7	Arabiensis	2021-03-05	3	3	0	0	5	0	1	4	0	80	0	Interceptor®G2	Washed IntrG2	5	0	5	4	5	0	0	0.8	0	0.8	0	100	80	1	0	1	100	9/18/2020
29	46	20x Washed	48	ISM	9/18/2020	2001	27.7	65.7	Arabiensis	2021-03-05	2	3	0	0	5	0	2	3	0	60	0	Interceptor®G2	Washed IntrG2	5	0	5	3	5	0	0	0.6	0	0.6	0	100	60	0	0	0	0	9/18/2020
29	46	20x Washed	48	ISM	9/18/2020	2001	27.7	65.7	Arabiensis	2021-03-05	5	1	0	0	5	0	1	4	0	80	0	Interceptor®G2	Washed IntrG2	5	0	5	4	5	0	0	0.8	0	0.8	0	100	80	1	0	1	100	9/18/2020
29	46	20x Washed	48	ISM	9/18/2020	2001	27.7	65.7	Arabiensis	2021-03-05	4	3	0	0	5	0	2	3	0	60	0	Interceptor®G2	Washed IntrG2	5	0	5	3	5	0	0	0.6	0	0.6	0	100	60	0	0	0	0	9/18/2020
29	46	20x Washed	48	ISM	9/18/2020	2001	27.7	65.7	Arabiensis	2021-03-05	4	2	0	0	5	0	1	4	0	80	0	Interceptor®G2	Washed IntrG2	5	0	5	4	5	0	0	0.8	0	0.8	0	100	80	1	0	1	100	9/18/2020
29	46	20x Washed	48	ISM	9/18/2020	2001	27.7	65.7	Arabiensis	2021-03-05	1	4	0	0	5	0	2	3	0	60	0	Interceptor®G2	Washed IntrG2	5	0	5	3	5	0	0	0.6	0	0.6	0	100	60	0	0	0	0	9/18/2020
29	46	20x Washed	48	ISM	9/18/2020	2001	27.7	65.7	Arabiensis	2021-03-05	5	2	0	0	5	0	0	5	0	100	0	Interceptor®G2	Washed IntrG2	5	0	5	5	5	0	0	1	0	1	0	100	100	1	0	1	100	9/18/2020
35	46	20x Washed	48	ISM	9/18/2020	2003	27.7	67.1	Arabiensis	2021-03-05	5	3	0	0	5	0	0	5	0	100	0	Interceptor®G2	Washed IntrG2	5	0	5	5	5	0	0	1	0	1	0	100	100	1	0	1	100	9/18/2020
29	46	20x Washed	48	ISM	9/18/2020	2001	27.7	65.7	Arabiensis	2021-03-05	2	1	0	0	5	0	2	3	0	60	0	Interceptor®G2	Washed IntrG2	5	0	5	3	5	0	0	0.6	0	0.6	0	100	60	0	0	0	0	9/18/2020
32	46	20x Washed	48	ISM	9/18/2020	2002	27.6	65.2	Arabiensis	2021-03-05	4	2	0	0	5	0	3	2	0	40	0	Interceptor®G2	Washed IntrG2	5	0	5	2	5	0	0	0.4	0	0.4	0	100	40	0	0	0	0	9/18/2020
35	46	20x Washed	48	ISM	9/18/2020	2003	27.7	67.1	Arabiensis	2021-03-05	3	3	0	0	5	0	1	4	0	80	0	Interceptor®G2	Washed IntrG2	5	0	5	4	5	0	0	0.8	0	0.8	0	100	80	1	0	1	100	9/18/2020
29	46	20x Washed	48	ISM	9/18/2020	2001	27.7	65.7	Arabiensis	2021-03-05	1	3	0	0	5	0	3	2	0	40	0	Interceptor®G2	Washed IntrG2	5	0	5	2	5	0	0	0.4	0	0.4	0	100	40	0	0	0	0	9/18/2020
35	46	20x Washed	48	ISM	9/18/2020	2003	27.7	67.1	Arabiensis	2021-03-05	5	4	0	0	5	0	0	5	0	100	0	Interceptor®G2	Washed IntrG2	5	0	5	5	5	0	0	1	0	1	0	100	100	1	0	1	100	9/18/2020
29	46	20x Washed	48	ISM	9/18/2020	2001	27.7	65.7	Arabiensis	2021-03-05	5	3	0	0	5	0	4	1	0	20	0	Interceptor®G2	Washed IntrG2	5	0	5	1	5	0	0	0.2	0	0.2	0	100	20	0	0	0	0	9/18/2020
32	46	20x Washed	48	ISM	9/18/2020	2002	27.6	65.2	Arabiensis	2021-03-05	4	3	0	0	5	0	3	2	0	40	0	Interceptor®G2	Washed IntrG2	5	0	5	2	5	0	0	0.4	0	0.4	0	100	40	0	0	0	0	9/18/2020
29	46	20x Washed	48	ISM	9/18/2020	2001	27.7	65.7	Arabiensis	2021-03-05	3	2	0	0	5	0	2	3	0	60	0	Interceptor®G2	Washed IntrG2	5	0	5	3	5	0	0	0.6	0	0.6	0	100	60	0	0	0	0	9/18/2020
35	46	20x Washed	48	ISM	9/18/2020	2003	27.7	67.1	Arabiensis	2021-03-05	2	2	0	0	5	0	3	2	0	40	0	Interceptor®G2	Washed IntrG2	5	0	5	2	5	0	0	0.4	0	0.4	0	100	40	0	0	0	0	9/18/2020
29	46	20x Washed	48	ISM	9/18/2020	2001	27.7	65.7	Arabiensis	2021-03-05	3	4	0	0	5	0	4	1	0	20	0	Interceptor®G2	Washed IntrG2	5	0	5	1	5	0	0	0.2	0	0.2	0	100	20	0	0	0	0	9/18/2020
32	46	20x Washed	48	ISM	9/18/2020	2002	27.6	65.2	Arabiensis	2021-03-05	5	3	0	0	5	0	4	1	0	20	0	Interceptor®G2	Washed IntrG2	5	0	5	1	5	0	0	0.2	0	0.2	0	100	20	0	0	0	0	9/18/2020
32	46	20x Washed	48	ISM	9/18/2020	2002	27.6	65.2	Arabiensis	2021-03-05	1	4	0	0	5	0	3	2	0	40	0	Interceptor®G2	Washed IntrG2	5	0	5	2	5	0	0	0.4	0	0.4	0	100	40	0	0	0	0	9/18/2020
32	46	20x Washed	48	ISM	9/18/2020	2002	27.6	65.2	Arabiensis	2021-03-05	3	3	0	0	5	0	2	3	0	60	0	Interceptor®G2	Washed IntrG2	5	0	5	3	5	0	0	0.6	0	0.6	0	100	60	0	0	0	0	9/18/2020
35	46	20x Washed	48	ISM	9/18/2020	2003	27.7	67.1	Arabiensis	2021-03-05	1	4	0	0	5	0	2	3	0	60	0	Interceptor®G2	Washed IntrG2	5	0	5	3	5	0	0	0.6	0	0.6	0	100	60	0	0	0	0	9/18/2020
35	46	20x Washed	48	ISM	9/18/2020	2003	27.7	67.1	Arabiensis	2021-03-05	2	1	0	0	5	0	5	0	0	0	0	Interceptor®G2	Washed IntrG2	5	0	5	0	5	0	0	0	0	0	0		0	0	0	0	0	9/18/2020
35	46	20x Washed	48	ISM	9/18/2020	2003	27.7	67.1	Arabiensis	2021-03-05	1	1	0	0	5	0	4	1	0	20	0	Interceptor®G2	Washed IntrG2	5	0	5	1	5	0	0	0.2	0	0.2	0	100	20	0	0	0	0	9/18/2020
35	46	20x Washed	48	ISM	9/18/2020	2003	27.7	67.1	Arabiensis	2021-03-05	4	4	0	0	5	0	1	4	0	80	0	Interceptor®G2	Washed IntrG2	5	0	5	4	5	0	0	0.8	0	0.8	0	100	80	1	0	1	100	9/18/2020
35	46	20x Washed	48	ISM	9/18/2020	2003	27.7	67.1	Arabiensis	2021-03-05	3	2	0	0	5	0	3	2	0	40	0	Interceptor®G2	Washed IntrG2	5	0	5	2	5	0	0	0.4	0	0.4	0	100	40	0	0	0	0	9/18/2020
32	46	20x Washed	48	ISM	9/18/2020	2002	27.6	65.2	Arabiensis	2021-03-05	2	1	0	0	5	0	5	0	0	0	0	Interceptor®G2	Washed IntrG2	5	0	5	0	5	0	0	0	0	0	0		0	0	0	0	0	9/18/2020
32	46	20x Washed	48	ISM	9/18/2020	2002	27.6	65.2	Arabiensis	2021-03-05	4	4	0	0	5	0	1	4	0	80	0	Interceptor®G2	Washed IntrG2	5	0	5	4	5	0	0	0.8	0	0.8	0	100	80	1	0	1	100	9/18/2020
29	46	20x Washed	48	ISM	9/18/2020	2001	27.7	65.7	Arabiensis	2021-03-05	4	4	0	0	5	0	2	3	0	60	0	Interceptor®G2	Washed IntrG2	5	0	5	3	5	0	0	0.6	0	0.6	0	100	60	0	0	0	0	9/18/2020
35	46	20x Washed	48	ISM	9/18/2020	2003	27.7	67.1	Arabiensis	2021-03-05	4	2	0	0	5	0	2	3	0	60	0	Interceptor®G2	Washed IntrG2	5	0	5	3	5	0	0	0.6	0	0.6	0	100	60	0	0	0	0	9/18/2020
32	46	20x Washed	48	ISM	9/18/2020	2002	27.6	65.2	Arabiensis	2021-03-05	5	2	0	0	5	0	2	3	0	60	0	Interceptor®G2	Washed IntrG2	5	0	5	3	5	0	0	0.6	0	0.6	0	100	60	0	0	0	0	9/18/2020
35	46	20x Washed	48	ISM	9/18/2020	2003	27.7	67.1	Arabiensis	2021-03-05	5	2	0	0	5	0	3	2	0	40	0	Interceptor®G2	Washed IntrG2	5	0	5	2	5	0	0	0.4	0	0.4	0	100	40	0	0	0	0	9/18/2020
32	46	20x Washed	48	ISM	9/18/2020	2002	27.6	65.2	Arabiensis	2021-03-05	5	1	0	0	5	0	1	4	0	80	0	Interceptor®G2	Washed IntrG2	5	0	5	4	5	0	0	0.8	0	0.8	0	100	80	1	0	1	100	9/18/2020
29	46	20x Washed	48	ISM	9/18/2020	2001	27.7	65.7	Arabiensis	2021-03-05	2	4	0	0	5	0	0	5	0	100	0	Interceptor®G2	Washed IntrG2	5	0	5	5	5	0	0	1	0	1	0	100	100	1	0	1	100	9/18/2020
32	46	20x Washed	48	ISM	9/18/2020	2002	27.6	65.2	Arabiensis	2021-03-05	5	4	0	0	5	0	1	4	0	80	0	Interceptor®G2	Washed IntrG2	5	0	5	4	5	0	0	0.8	0	0.8	0	100	80	1	0	1	100	9/18/2020
35	46	20x Washed	48	ISM	9/18/2020	2003	27.7	67.1	Arabiensis	2021-03-05	1	3	0	0	5	0	3	2	0	40	0	Interceptor®G2	Washed IntrG2	5	0	5	2	5	0	0	0.4	0	0.4	0	100	40	0	0	0	0	9/18/2020
35	46	20x Washed	48	ISM	9/18/2020	2003	27.7	67.1	Arabiensis	2021-03-05	2	4	0	0	5	0	2	3	0	60	0	Interceptor®G2	Washed IntrG2	5	0	5	3	5	0	0	0.6	0	0.6	0	100	60	0	0	0	0	9/18/2020
35	46	20x Washed	48	ISM	9/18/2020	2003	27.7	67.1	Arabiensis	2021-03-05	3	4	0	0	5	0	3	2	0	40	0	Interceptor®G2	Washed IntrG2	5	0	5	2	5	0	0	0.4	0	0.4	0	100	40	0	0	0	0	9/18/2020
35	46	20x Washed	48	ISM	9/18/2020	2003	27.7	67.1	Arabiensis	2021-03-05	5	1	0	0	5	0	4	1	0	20	0	Interceptor®G2	Washed IntrG2	5	0	5	1	5	0	0	0.2	0	0.2	0	100	20	0	0	0	0	9/18/2020
32	46	20x Washed	48	ISM	9/18/2020	2002	27.6	65.2	Arabiensis	2021-03-05	1	3	0	0	5	0	2	3	0	60	0	Interceptor®G2	Washed IntrG2	5	0	5	3	5	0	0	0.6	0	0.6	0	100	60	0	0	0	0	9/18/2020
29	46	20x Washed	48	ISM	9/18/2020	2001	27.7	65.7	Arabiensis	2021-03-05	4	1	0	0	5	0	0	5	0	100	0	Interceptor®G2	Washed IntrG2	5	0	5	5	5	0	0	1	0	1	0	100	100	1	0	1	100	9/18/2020
32	46	20x Washed	48	ISM	9/18/2020	2002	27.6	65.2	Arabiensis	2021-03-05	3	1	0	0	5	0	3	2	0	40	0	Interceptor®G2	Washed IntrG2	5	0	5	2	5	0	0	0.4	0	0.4	0	100	40	0	0	0	0	9/18/2020
29	46	20x Washed	48	ISM	9/18/2020	2001	27.7	65.7	Arabiensis	2021-03-05	3	1	0	0	5	0	3	2	0	40	0	Interceptor®G2	Washed IntrG2	5	0	5	2	5	0	0	0.4	0	0.4	0	100	40	0	0	0	0	9/18/2020
35	46	20x Washed	48	ISM	9/18/2020	2003	27.7	67.1	Arabiensis	2021-03-05	4	1	0	0	5	0	4	1	0	20	0	Interceptor®G2	Washed IntrG2	5	0	5	1	5	0	0	0.2	0	0.2	0	100	20	0	0	0	0	9/18/2020
32	46	20x Washed	48	ISM	9/18/2020	2002	27.6	65.2	Arabiensis	2021-03-05	3	4	0	0	5	0	0	5	0	100	0	Interceptor®G2	Washed IntrG2	5	0	5	5	5	0	0	1	0	1	0	100	100	1	0	1	100	9/18/2020
35	46	20x Washed	48	ISM	9/18/2020	2003	27.7	67.1	Arabiensis	2021-03-05	2	3	0	0	5	0	2	3	0	60	0	Interceptor®G2	Washed IntrG2	5	0	5	3	5	0	0	0.6	0	0.6	0	100	60	0	0	0	0	9/18/2020
32	46	20x Washed	48	ISM	9/18/2020	2002	27.6	65.2	Arabiensis	2021-03-05	3	2	0	0	5	0	4	1	0	20	0	Interceptor®G2	Washed IntrG2	5	0	5	1	5	0	0	0.2	0	0.2	0	100	20	0	0	0	0	9/18/2020
29	46	20x Washed	48	ISM	9/18/2020	2001	27.7	65.7	Arabiensis	2021-03-05	2	2	0	0	5	0	1	4	0	80	0	Interceptor®G2	Washed IntrG2	5	0	5	4	5	0	0	0.8	0	0.8	0	100	80	1	0	1	100	9/18/2020
29	46	20x Washed	48	ISM	9/18/2020	2001	27.7	65.7	Arabiensis	2021-03-05	5	4	0	0	5	0	2	3	0	60	0	Interceptor®G2	Washed IntrG2	5	0	5	3	5	0	0	0.6	0	0.6	0	100	60	0	0	0	0	9/18/2020
30	46	20x Washed	72	ISM	9/19/2020	2001	27.7	64.1	Arabiensis	2021-03-05	3	4	0	0	5	0	2	3	0	60	0	Interceptor®G2	Washed IntrG2	5	0	5	3	5	0	0	0.6	0	0.6	0	100	60	0	0	0	0	9/19/2020
33	46	20x Washed	72	ISM	9/19/2020	2002	27.7	62.7	Arabiensis	2021-03-05	4	3	0	0	5	0	3	2	0	40	0	Interceptor®G2	Washed IntrG2	5	0	5	2	5	0	0	0.4	0	0.4	0	100	40	0	0	0	0	9/19/2020
30	46	20x Washed	72	ISM	9/19/2020	2001	27.7	64.1	Arabiensis	2021-03-05	2	1	0	0	5	0	2	3	0	60	0	Interceptor®G2	Washed IntrG2	5	0	5	3	5	0	0	0.6	0	0.6	0	100	60	0	0	0	0	9/19/2020
30	46	20x Washed	72	ISM	9/19/2020	2001	27.7	64.1	Arabiensis	2021-03-05	5	3	0	0	5	0	4	1	0	20	0	Interceptor®G2	Washed IntrG2	5	0	5	1	5	0	0	0.2	0	0.2	0	100	20	0	0	0	0	9/19/2020
30	46	20x Washed	72	ISM	9/19/2020	2001	27.7	64.1	Arabiensis	2021-03-05	3	3	0	0	5	0	1	4	0	80	0	Interceptor®G2	Washed IntrG2	5	0	5	4	5	0	0	0.8	0	0.8	0	100	80	1	0	1	100	9/19/2020
33	46	20x Washed	72	ISM	9/19/2020	2002	27.7	62.7	Arabiensis	2021-03-05	2	1	0	0	5	0	5	0	0	0	0	Interceptor®G2	Washed IntrG2	5	0	5	0	5	0	0	0	0	0	0		0	0	0	0	0	9/19/2020
36	46	20x Washed	72	ISM	9/19/2020	2003	27.4	64.8	Arabiensis	2021-03-05	5	4	0	0	5	0	0	5	0	100	0	Interceptor®G2	Washed IntrG2	5	0	5	5	5	0	0	1	0	1	0	100	100	1	0	1	100	9/19/2020
36	46	20x Washed	72	ISM	9/19/2020	2003	27.4	64.8	Arabiensis	2021-03-05	1	3	0	0	5	0	3	2	0	40	0	Interceptor®G2	Washed IntrG2	5	0	5	2	5	0	0	0.4	0	0.4	0	100	40	0	0	0	0	9/19/2020
30	46	20x Washed	72	ISM	9/19/2020	2001	27.7	64.1	Arabiensis	2021-03-05	4	4	0	0	5	0	2	3	0	60	0	Interceptor®G2	Washed IntrG2	5	0	5	3	5	0	0	0.6	0	0.6	0	100	60	0	0	0	0	9/19/2020
36	46	20x Washed	72	ISM	9/19/2020	2003	27.4	64.8	Arabiensis	2021-03-05	5	2	0	0	5	0	3	2	0	40	0	Interceptor®G2	Washed IntrG2	5	0	5	2	5	0	0	0.4	0	0.4	0	100	40	0	0	0	0	9/19/2020
33	46	20x Washed	72	ISM	9/19/2020	2002	27.7	62.7	Arabiensis	2021-03-05	4	4	0	0	5	0	1	4	0	80	0	Interceptor®G2	Washed IntrG2	5	0	5	4	5	0	0	0.8	0	0.8	0	100	80	1	0	1	100	9/19/2020
36	46	20x Washed	72	ISM	9/19/2020	2003	27.4	64.8	Arabiensis	2021-03-05	4	4	0	0	5	0	1	4	0	80	0	Interceptor®G2	Washed IntrG2	5	0	5	4	5	0	0	0.8	0	0.8	0	100	80	1	0	1	100	9/19/2020
33	46	20x Washed	72	ISM	9/19/2020	2002	27.7	62.7	Arabiensis	2021-03-05	3	2	0	0	5	0	3	2	0	40	0	Interceptor®G2	Washed IntrG2	5	0	5	2	5	0	0	0.4	0	0.4	0	100	40	0	0	0	0	9/19/2020
36	46	20x Washed	72	ISM	9/19/2020	2003	27.4	64.8	Arabiensis	2021-03-05	3	4	0	0	5	0	2	3	0	60	0	Interceptor®G2	Washed IntrG2	5	0	5	3	5	0	0	0.6	0	0.6	0	100	60	0	0	0	0	9/19/2020
33	46	20x Washed	72	ISM	9/19/2020	2002	27.7	62.7	Arabiensis	2021-03-05	3	4	0	0	5	0	0	5	0	100	0	Interceptor®G2	Washed IntrG2	5	0	5	5	5	0	0	1	0	1	0	100	100	1	0	1	100	9/19/2020
33	46	20x Washed	72	ISM	9/19/2020	2002	27.7	62.7	Arabiensis	2021-03-05	4	1	0	0	5	0	1	4	0	80	0	Interceptor®G2	Washed IntrG2	5	0	5	4	5	0	0	0.8	0	0.8	0	100	80	1	0	1	100	9/19/2020
33	46	20x Washed	72	ISM	9/19/2020	2002	27.7	62.7	Arabiensis	2021-03-05	5	4	0	0	5	0	1	4	0	80	0	Interceptor®G2	Washed IntrG2	5	0	5	4	5	0	0	0.8	0	0.8	0	100	80	1	0	1	100	9/19/2020
33	46	20x Washed	72	ISM	9/19/2020	2002	27.7	62.7	Arabiensis	2021-03-05	5	3	0	0	5	0	4	1	0	20	0	Interceptor®G2	Washed IntrG2	5	0	5	1	5	0	0	0.2	0	0.2	0	100	20	0	0	0	0	9/19/2020
30	46	20x Washed	72	ISM	9/19/2020	2001	27.7	64.1	Arabiensis	2021-03-05	5	4	0	0	5	0	2	3	0	60	0	Interceptor®G2	Washed IntrG2	5	0	5	3	5	0	0	0.6	0	0.6	0	100	60	0	0	0	0	9/19/2020
36	46	20x Washed	72	ISM	9/19/2020	2003	27.4	64.8	Arabiensis	2021-03-05	5	3	0	0	5	0	0	5	0	100	0	Interceptor®G2	Washed IntrG2	5	0	5	5	5	0	0	1	0	1	0	100	100	1	0	1	100	9/19/2020
30	46	20x Washed	72	ISM	9/19/2020	2001	27.7	64.1	Arabiensis	2021-03-05	4	2	0	0	5	0	1	4	0	80	0	Interceptor®G2	Washed IntrG2	5	0	5	4	5	0	0	0.8	0	0.8	0	100	80	1	0	1	100	9/19/2020
33	46	20x Washed	72	ISM	9/19/2020	2002	27.7	62.7	Arabiensis	2021-03-05	4	2	0	0	5	0	3	2	0	40	0	Interceptor®G2	Washed IntrG2	5	0	5	2	5	0	0	0.4	0	0.4	0	100	40	0	0	0	0	9/19/2020
33	46	20x Washed	72	ISM	9/19/2020	2002	27.7	62.7	Arabiensis	2021-03-05	1	1	0	0	5	0	3	2	0	40	0	Interceptor®G2	Washed IntrG2	5	0	5	2	5	0	0	0.4	0	0.4	0	100	40	0	0	0	0	9/19/2020
33	46	20x Washed	72	ISM	9/19/2020	2002	27.7	62.7	Arabiensis	2021-03-05	1	3	0	0	5	0	2	3	0	60	0	Interceptor®G2	Washed IntrG2	5	0	5	3	5	0	0	0.6	0	0.6	0	100	60	0	0	0	0	9/19/2020
30	46	20x Washed	72	ISM	9/19/2020	2001	27.7	64.1	Arabiensis	2021-03-05	3	2	0	0	5	0	2	3	0	60	0	Interceptor®G2	Washed IntrG2	5	0	5	3	5	0	0	0.6	0	0.6	0	100	60	0	0	0	0	9/19/2020
30	46	20x Washed	72	ISM	9/19/2020	2001	27.7	64.1	Arabiensis	2021-03-05	2	3	0	0	5	0	2	3	0	60	0	Interceptor®G2	Washed IntrG2	5	0	5	3	5	0	0	0.6	0	0.6	0	100	60	0	0	0	0	9/19/2020
33	46	20x Washed	72	ISM	9/19/2020	2002	27.7	62.7	Arabiensis	2021-03-05	1	4	0	0	5	0	3	2	0	40	0	Interceptor®G2	Washed IntrG2	5	0	5	2	5	0	0	0.4	0	0.4	0	100	40	0	0	0	0	9/19/2020
33	46	20x Washed	72	ISM	9/19/2020	2002	27.7	62.7	Arabiensis	2021-03-05	3	3	0	0	5	0	2	3	0	60	0	Interceptor®G2	Washed IntrG2	5	0	5	3	5	0	0	0.6	0	0.6	0	100	60	0	0	0	0	9/19/2020
36	46	20x Washed	72	ISM	9/19/2020	2003	27.4	64.8	Arabiensis	2021-03-05	5	1	0	0	5	0	4	1	0	20	0	Interceptor®G2	Washed IntrG2	5	0	5	1	5	0	0	0.2	0	0.2	0	100	20	0	0	0	0	9/19/2020
36	46	20x Washed	72	ISM	9/19/2020	2003	27.4	64.8	Arabiensis	2021-03-05	3	1	0	0	5	0	2	3	0	60	0	Interceptor®G2	Washed IntrG2	5	0	5	3	5	0	0	0.6	0	0.6	0	100	60	0	0	0	0	9/19/2020
36	46	20x Washed	72	ISM	9/19/2020	2003	27.4	64.8	Arabiensis	2021-03-05	1	4	0	0	5	0	2	3	0	60	0	Interceptor®G2	Washed IntrG2	5	0	5	3	5	0	0	0.6	0	0.6	0	100	60	0	0	0	0	9/19/2020
36	46	20x Washed	72	ISM	9/19/2020	2003	27.4	64.8	Arabiensis	2021-03-05	4	3	0	0	5	0	1	4	0	80	0	Interceptor®G2	Washed IntrG2	5	0	5	4	5	0	0	0.8	0	0.8	0	100	80	1	0	1	100	9/19/2020
30	46	20x Washed	72	ISM	9/19/2020	2001	27.7	64.1	Arabiensis	2021-03-05	1	2	0	0	5	0	2	3	0	60	0	Interceptor®G2	Washed IntrG2	5	0	5	3	5	0	0	0.6	0	0.6	0	100	60	0	0	0	0	9/19/2020
30	46	20x Washed	72	ISM	9/19/2020	2001	27.7	64.1	Arabiensis	2021-03-05	1	3	0	0	5	0	3	2	0	40	0	Interceptor®G2	Washed IntrG2	5	0	5	2	5	0	0	0.4	0	0.4	0	100	40	0	0	0	0	9/19/2020
30	46	20x Washed	72	ISM	9/19/2020	2001	27.7	64.1	Arabiensis	2021-03-05	4	1	0	0	5	0	0	5	0	100	0	Interceptor®G2	Washed IntrG2	5	0	5	5	5	0	0	1	0	1	0	100	100	1	0	1	100	9/19/2020
33	46	20x Washed	72	ISM	9/19/2020	2002	27.7	62.7	Arabiensis	2021-03-05	2	4	0	0	5	0	1	4	0	80	0	Interceptor®G2	Washed IntrG2	5	0	5	4	5	0	0	0.8	0	0.8	0	100	80	1	0	1	100	9/19/2020
30	46	20x Washed	72	ISM	9/19/2020	2001	27.7	64.1	Arabiensis	2021-03-05	4	3	0	0	5	0	2	3	0	60	0	Interceptor®G2	Washed IntrG2	5	0	5	3	5	0	0	0.6	0	0.6	0	100	60	0	0	0	0	9/19/2020
30	46	20x Washed	72	ISM	9/19/2020	2001	27.7	64.1	Arabiensis	2021-03-05	2	4	0	0	5	0	0	5	0	100	0	Interceptor®G2	Washed IntrG2	5	0	5	5	5	0	0	1	0	1	0	100	100	1	0	1	100	9/19/2020
36	46	20x Washed	72	ISM	9/19/2020	2003	27.4	64.8	Arabiensis	2021-03-05	1	2	0	0	5	0	3	2	0	40	0	Interceptor®G2	Washed IntrG2	5	0	5	2	5	0	0	0.4	0	0.4	0	100	40	0	0	0	0	9/19/2020
36	46	20x Washed	72	ISM	9/19/2020	2003	27.4	64.8	Arabiensis	2021-03-05	4	1	0	0	5	0	2	3	0	60	0	Interceptor®G2	Washed IntrG2	5	0	5	3	5	0	0	0.6	0	0.6	0	100	60	0	0	0	0	9/19/2020
36	46	20x Washed	72	ISM	9/19/2020	2003	27.4	64.8	Arabiensis	2021-03-05	2	2	0	0	5	0	3	2	0	40	0	Interceptor®G2	Washed IntrG2	5	0	5	2	5	0	0	0.4	0	0.4	0	100	40	0	0	0	0	9/19/2020
33	46	20x Washed	72	ISM	9/19/2020	2002	27.7	62.7	Arabiensis	2021-03-05	2	2	0	0	5	0	4	1	0	20	0	Interceptor®G2	Washed IntrG2	5	0	5	1	5	0	0	0.2	0	0.2	0	100	20	0	0	0	0	9/19/2020
33	46	20x Washed	72	ISM	9/19/2020	2002	27.7	62.7	Arabiensis	2021-03-05	3	1	0	0	5	0	3	2	0	40	0	Interceptor®G2	Washed IntrG2	5	0	5	2	5	0	0	0.4	0	0.4	0	100	40	0	0	0	0	9/19/2020
30	46	20x Washed	72	ISM	9/19/2020	2001	27.7	64.1	Arabiensis	2021-03-05	2	2	0	0	5	0	1	4	0	80	0	Interceptor®G2	Washed IntrG2	5	0	5	4	5	0	0	0.8	0	0.8	0	100	80	1	0	1	100	9/19/2020
33	46	20x Washed	72	ISM	9/19/2020	2002	27.7	62.7	Arabiensis	2021-03-05	5	2	0	0	5	0	2	3	0	60	0	Interceptor®G2	Washed IntrG2	5	0	5	3	5	0	0	0.6	0	0.6	0	100	60	0	0	0	0	9/19/2020
30	46	20x Washed	72	ISM	9/19/2020	2001	27.7	64.1	Arabiensis	2021-03-05	1	4	0	0	5	0	2	3	0	60	0	Interceptor®G2	Washed IntrG2	5	0	5	3	5	0	0	0.6	0	0.6	0	100	60	0	0	0	0	9/19/2020
36	46	20x Washed	72	ISM	9/19/2020	2003	27.4	64.8	Arabiensis	2021-03-05	3	3	0	0	5	0	1	4	0	80	0	Interceptor®G2	Washed IntrG2	5	0	5	4	5	0	0	0.8	0	0.8	0	100	80	1	0	1	100	9/19/2020
36	46	20x Washed	72	ISM	9/19/2020	2003	27.4	64.8	Arabiensis	2021-03-05	1	1	0	0	5	0	3	2	0	40	0	Interceptor®G2	Washed IntrG2	5	0	5	2	5	0	0	0.4	0	0.4	0	100	40	0	0	0	0	9/19/2020
36	46	20x Washed	72	ISM	9/19/2020	2003	27.4	64.8	Arabiensis	2021-03-05	2	3	0	0	5	0	2	3	0	60	0	Interceptor®G2	Washed IntrG2	5	0	5	3	5	0	0	0.6	0	0.6	0	100	60	0	0	0	0	9/19/2020
36	46	20x Washed	72	ISM	9/19/2020	2003	27.4	64.8	Arabiensis	2021-03-05	4	2	0	0	5	0	2	3	0	60	0	Interceptor®G2	Washed IntrG2	5	0	5	3	5	0	0	0.6	0	0.6	0	100	60	0	0	0	0	9/19/2020
33	46	20x Washed	72	ISM	9/19/2020	2002	27.7	62.7	Arabiensis	2021-03-05	2	3	0	0	5	0	0	5	0	100	0	Interceptor®G2	Washed IntrG2	5	0	5	5	5	0	0	1	0	1	0	100	100	1	0	1	100	9/19/2020
33	46	20x Washed	72	ISM	9/19/2020	2002	27.7	62.7	Arabiensis	2021-03-05	1	2	0	0	5	0	1	4	0	80	0	Interceptor®G2	Washed IntrG2	5	0	5	4	5	0	0	0.8	0	0.8	0	100	80	1	0	1	100	9/19/2020
36	46	20x Washed	72	ISM	9/19/2020	2003	27.4	64.8	Arabiensis	2021-03-05	3	2	0	0	5	0	1	4	0	80	0	Interceptor®G2	Washed IntrG2	5	0	5	4	5	0	0	0.8	0	0.8	0	100	80	1	0	1	100	9/19/2020
30	46	20x Washed	72	ISM	9/19/2020	2001	27.7	64.1	Arabiensis	2021-03-05	3	1	0	0	5	0	2	3	0	60	0	Interceptor®G2	Washed IntrG2	5	0	5	3	5	0	0	0.6	0	0.6	0	100	60	0	0	0	0	9/19/2020
36	46	20x Washed	72	ISM	9/19/2020	2003	27.4	64.8	Arabiensis	2021-03-05	2	4	0	0	5	0	2	3	0	60	0	Interceptor®G2	Washed IntrG2	5	0	5	3	5	0	0	0.6	0	0.6	0	100	60	0	0	0	0	9/19/2020
30	46	20x Washed	72	ISM	9/19/2020	2001	27.7	64.1	Arabiensis	2021-03-05	1	1	0	0	5	0	4	1	0	20	0	Interceptor®G2	Washed IntrG2	5	0	5	1	5	0	0	0.2	0	0.2	0	100	20	0	0	0	0	9/19/2020
33	46	20x Washed	72	ISM	9/19/2020	2002	27.7	62.7	Arabiensis	2021-03-05	5	1	0	0	5	0	1	4	0	80	0	Interceptor®G2	Washed IntrG2	5	0	5	4	5	0	0	0.8	0	0.8	0	100	80	1	0	1	100	9/19/2020
36	46	20x Washed	72	ISM	9/19/2020	2003	27.4	64.8	Arabiensis	2021-03-05	2	1	0	0	5	0	4	1	0	20	0	Interceptor®G2	Washed IntrG2	5	0	5	1	5	0	0	0.2	0	0.2	0	100	20	0	0	0	0	9/19/2020
30	46	20x Washed	72	ISM	9/19/2020	2001	27.7	64.1	Arabiensis	2021-03-05	5	1	0	0	5	0	1	4	0	80	0	Interceptor®G2	Washed IntrG2	5	0	5	4	5	0	0	0.8	0	0.8	0	100	80	1	0	1	100	9/19/2020
30	46	20x Washed	72	ISM	9/19/2020	2001	27.7	64.1	Arabiensis	2021-03-05	5	2	0	0	5	0	0	5	0	100	0	Interceptor®G2	Washed IntrG2	5	0	5	5	5	0	0	1	0	1	0	100	100	1	0	1	100	9/19/2020
43	46	Unwashed	24	ISM	9/17/2020	1003	26	57.9	An.Gambie K	2021-03-05	2	2	1421	1424	5	5	0	5	100	100	3	Interceptor®	Unw Inter	5	0	5	5	5	5	0	1	1	1	100	100	100	1	1	1	100	9/17/2020
37	46	Unwashed	24	ISM	9/17/2020	1001	26.2	52.4	An.Gambie K	2021-03-05	2	4	1346	1349	5	5	0	5	100	100	3	Interceptor®	Unw Inter	5	0	5	5	5	5	0	1	1	1	100	100	100	1	1	1	100	9/17/2020
40	46	Unwashed	24	ISM	9/17/2020	1002	26.2	52.2	An.Gambie K	2021-03-05	4	3	1404	1407	5	5	0	5	100	100	3	Interceptor®	Unw Inter	5	0	5	5	5	5	0	1	1	1	100	100	100	1	1	1	100	9/17/2020
40	46	Unwashed	24	ISM	9/17/2020	1002	26.2	52.2	An.Gambie K	2021-03-05	3	4	1404	1407	5	5	0	5	100	100	3	Interceptor®	Unw Inter	5	0	5	5	5	5	0	1	1	1	100	100	100	1	1	1	100	9/17/2020
40	46	Unwashed	24	ISM	9/17/2020	1002	26.2	52.2	An.Gambie K	2021-03-05	1	3	1402	1405	5	5	1	4	100	80	3	Interceptor®	Unw Inter	5	0	5	4	5	5	0	0.8	1	0.8	100	100	80	1	1	1	100	9/17/2020
37	46	Unwashed	24	ISM	9/17/2020	1001	26.2	52.4	An.Gambie K	2021-03-05	1	1	1345	1348	5	5	1	4	100	80	3	Interceptor®	Unw Inter	5	0	5	4	5	5	0	0.8	1	0.8	100	100	80	1	1	1	100	9/17/2020
43	46	Unwashed	24	ISM	9/17/2020	1003	26	57.9	An.Gambie K	2021-03-05	3	2	1421	1424	5	5	1	4	100	80	3	Interceptor®	Unw Inter	5	0	5	4	5	5	0	0.8	1	0.8	100	100	80	1	1	1	100	9/17/2020
43	46	Unwashed	24	ISM	9/17/2020	1003	26	57.9	An.Gambie K	2021-03-05	1	1	1420	1423	5	5	2	3	100	60	3	Interceptor®	Unw Inter	5	0	5	3	5	5	0	0.6	1	0.6	100	100	60	0	1	1	100	9/17/2020
43	46	Unwashed	24	ISM	9/17/2020	1003	26	57.9	An.Gambie K	2021-03-05	5	3	1423	1426	5	5	0	5	100	100	3	Interceptor®	Unw Inter	5	0	5	5	5	5	0	1	1	1	100	100	100	1	1	1	100	9/17/2020
43	46	Unwashed	24	ISM	9/17/2020	1003	26	57.9	An.Gambie K	2021-03-05	4	3	1422	1425	5	5	0	5	100	100	3	Interceptor®	Unw Inter	5	0	5	5	5	5	0	1	1	1	100	100	100	1	1	1	100	9/17/2020
40	46	Unwashed	24	ISM	9/17/2020	1002	26.2	52.2	An.Gambie K	2021-03-05	2	3	1402	1405	5	5	2	3	100	60	3	Interceptor®	Unw Inter	5	0	5	3	5	5	0	0.6	1	0.6	100	100	60	0	1	1	100	9/17/2020
37	46	Unwashed	24	ISM	9/17/2020	1001	26.2	52.4	An.Gambie K	2021-03-05	5	4	1348	1351	5	5	1	4	100	80	3	Interceptor®	Unw Inter	5	0	5	4	5	5	0	0.8	1	0.8	100	100	80	1	1	1	100	9/17/2020
43	46	Unwashed	24	ISM	9/17/2020	1003	26	57.9	An.Gambie K	2021-03-05	5	4	1423	1426	5	5	0	5	100	100	3	Interceptor®	Unw Inter	5	0	5	5	5	5	0	1	1	1	100	100	100	1	1	1	100	9/17/2020
40	46	Unwashed	24	ISM	9/17/2020	1002	26.2	52.2	An.Gambie K	2021-03-05	5	1	1405	1408	5	5	1	4	100	80	3	Interceptor®	Unw Inter	5	0	5	4	5	5	0	0.8	1	0.8	100	100	80	1	1	1	100	9/17/2020
43	46	Unwashed	24	ISM	9/17/2020	1003	26	57.9	An.Gambie K	2021-03-05	3	4	1422	1425	5	5	0	5	100	100	3	Interceptor®	Unw Inter	5	0	5	5	5	5	0	1	1	1	100	100	100	1	1	1	100	9/17/2020
37	46	Unwashed	24	ISM	9/17/2020	1001	26.2	52.4	An.Gambie K	2021-03-05	4	1	1347	1350	5	5	3	2	100	40	3	Interceptor®	Unw Inter	5	0	5	2	5	5	0	0.4	1	0.4	100	100	40	0	1	1	100	9/17/2020
43	46	Unwashed	24	ISM	9/17/2020	1003	26	57.9	An.Gambie K	2021-03-05	4	2	1422	1425	5	5	0	5	100	100	3	Interceptor®	Unw Inter	5	0	5	5	5	5	0	1	1	1	100	100	100	1	1	1	100	9/17/2020
43	46	Unwashed	24	ISM	9/17/2020	1003	26	57.9	An.Gambie K	2021-03-05	2	4	1421	1424	5	5	1	4	100	80	3	Interceptor®	Unw Inter	5	0	5	4	5	5	0	0.8	1	0.8	100	100	80	1	1	1	100	9/17/2020
43	46	Unwashed	24	ISM	9/17/2020	1003	26	57.9	An.Gambie K	2021-03-05	3	1	1421	1424	5	5	2	3	100	60	3	Interceptor®	Unw Inter	5	0	5	3	5	5	0	0.6	1	0.6	100	100	60	0	1	1	100	9/17/2020
40	46	Unwashed	24	ISM	9/17/2020	1002	26.2	52.2	An.Gambie K	2021-03-05	2	2	1402	1405	5	5	2	3	100	60	3	Interceptor®	Unw Inter	5	0	5	3	5	5	0	0.6	1	0.6	100	100	60	0	1	1	100	9/17/2020
37	46	Unwashed	24	ISM	9/17/2020	1001	26.2	52.4	An.Gambie K	2021-03-05	5	3	1348	1351	5	5	1	4	100	80	3	Interceptor®	Unw Inter	5	0	5	4	5	5	0	0.8	1	0.8	100	100	80	1	1	1	100	9/17/2020
40	46	Unwashed	24	ISM	9/17/2020	1002	26.2	52.2	An.Gambie K	2021-03-05	3	2	1403	1406	5	5	0	5	100	100	3	Interceptor®	Unw Inter	5	0	5	5	5	5	0	1	1	1	100	100	100	1	1	1	100	9/17/2020
37	46	Unwashed	24	ISM	9/17/2020	1001	26.2	52.4	An.Gambie K	2021-03-05	5	1	1348	1351	5	5	0	5	100	100	3	Interceptor®	Unw Inter	5	0	5	5	5	5	0	1	1	1	100	100	100	1	1	1	100	9/17/2020
40	46	Unwashed	24	ISM	9/17/2020	1002	26.2	52.2	An.Gambie K	2021-03-05	4	1	1404	1407	5	5	0	5	100	100	3	Interceptor®	Unw Inter	5	0	5	5	5	5	0	1	1	1	100	100	100	1	1	1	100	9/17/2020
43	46	Unwashed	24	ISM	9/17/2020	1003	26	57.9	An.Gambie K	2021-03-05	5	2	1423	1426	5	5	1	4	100	80	3	Interceptor®	Unw Inter	5	0	5	4	5	5	0	0.8	1	0.8	100	100	80	1	1	1	100	9/17/2020
43	46	Unwashed	24	ISM	9/17/2020	1003	26	57.9	An.Gambie K	2021-03-05	2	1	1420	1423	5	5	1	4	100	80	3	Interceptor®	Unw Inter	5	0	5	4	5	5	0	0.8	1	0.8	100	100	80	1	1	1	100	9/17/2020
37	46	Unwashed	24	ISM	9/17/2020	1001	26.2	52.4	An.Gambie K	2021-03-05	4	3	1347	1350	5	5	1	4	100	80	3	Interceptor®	Unw Inter	5	0	5	4	5	5	0	0.8	1	0.8	100	100	80	1	1	1	100	9/17/2020
37	46	Unwashed	24	ISM	9/17/2020	1001	26.2	52.4	An.Gambie K	2021-03-05	3	1	1346	1349	5	5	0	5	100	100	3	Interceptor®	Unw Inter	5	0	5	5	5	5	0	1	1	1	100	100	100	1	1	1	100	9/17/2020
37	46	Unwashed	24	ISM	9/17/2020	1001	26.2	52.4	An.Gambie K	2021-03-05	2	3	1346	1349	5	5	0	5	100	100	3	Interceptor®	Unw Inter	5	0	5	5	5	5	0	1	1	1	100	100	100	1	1	1	100	9/17/2020
37	46	Unwashed	24	ISM	9/17/2020	1001	26.2	52.4	An.Gambie K	2021-03-05	3	3	1347	1350	5	5	0	5	100	100	3	Interceptor®	Unw Inter	5	0	5	5	5	5	0	1	1	1	100	100	100	1	1	1	100	9/17/2020
37	46	Unwashed	24	ISM	9/17/2020	1001	26.2	52.4	An.Gambie K	2021-03-05	4	4	1347	1350	5	5	1	4	100	80	3	Interceptor®	Unw Inter	5	0	5	4	5	5	0	0.8	1	0.8	100	100	80	1	1	1	100	9/17/2020
37	46	Unwashed	24	ISM	9/17/2020	1001	26.2	52.4	An.Gambie K	2021-03-05	1	3	1345	1348	5	5	1	4	100	80	3	Interceptor®	Unw Inter	5	0	5	4	5	5	0	0.8	1	0.8	100	100	80	1	1	1	100	9/17/2020
40	46	Unwashed	24	ISM	9/17/2020	1002	26.2	52.2	An.Gambie K	2021-03-05	3	1	1403	1406	5	5	0	5	100	100	3	Interceptor®	Unw Inter	5	0	5	5	5	5	0	1	1	1	100	100	100	1	1	1	100	9/17/2020
43	46	Unwashed	24	ISM	9/17/2020	1003	26	57.9	An.Gambie K	2021-03-05	2	3	1421	1424	5	5	0	5	100	100	3	Interceptor®	Unw Inter	5	0	5	5	5	5	0	1	1	1	100	100	100	1	1	1	100	9/17/2020
43	46	Unwashed	24	ISM	9/17/2020	1003	26	57.9	An.Gambie K	2021-03-05	4	4	1422	1425	5	5	0	5	100	100	3	Interceptor®	Unw Inter	5	0	5	5	5	5	0	1	1	1	100	100	100	1	1	1	100	9/17/2020
37	46	Unwashed	24	ISM	9/17/2020	1001	26.2	52.4	An.Gambie K	2021-03-05	3	4	1347	1350	5	5	0	5	100	100	3	Interceptor®	Unw Inter	5	0	5	5	5	5	0	1	1	1	100	100	100	1	1	1	100	9/17/2020
43	46	Unwashed	24	ISM	9/17/2020	1003	26	57.9	An.Gambie K	2021-03-05	1	2	1420	1423	5	5	2	3	100	60	3	Interceptor®	Unw Inter	5	0	5	3	5	5	0	0.6	1	0.6	100	100	60	0	1	1	100	9/17/2020
43	46	Unwashed	24	ISM	9/17/2020	1003	26	57.9	An.Gambie K	2021-03-05	4	1	1422	1425	5	5	0	5	100	100	3	Interceptor®	Unw Inter	5	0	5	5	5	5	0	1	1	1	100	100	100	1	1	1	100	9/17/2020
37	46	Unwashed	24	ISM	9/17/2020	1001	26.2	52.4	An.Gambie K	2021-03-05	2	2	1346	1349	5	5	1	4	100	80	3	Interceptor®	Unw Inter	5	0	5	4	5	5	0	0.8	1	0.8	100	100	80	1	1	1	100	9/17/2020
40	46	Unwashed	24	ISM	9/17/2020	1002	26.2	52.2	An.Gambie K	2021-03-05	5	4	1405	1408	5	5	3	2	100	40	3	Interceptor®	Unw Inter	5	0	5	2	5	5	0	0.4	1	0.4	100	100	40	0	1	1	100	9/17/2020
40	46	Unwashed	24	ISM	9/17/2020	1002	26.2	52.2	An.Gambie K	2021-03-05	5	3	1405	1408	5	5	1	4	100	80	3	Interceptor®	Unw Inter	5	0	5	4	5	5	0	0.8	1	0.8	100	100	80	1	1	1	100	9/17/2020
37	46	Unwashed	24	ISM	9/17/2020	1001	26.2	52.4	An.Gambie K	2021-03-05	3	2	1347	1350	5	5	0	5	100	100	3	Interceptor®	Unw Inter	5	0	5	5	5	5	0	1	1	1	100	100	100	1	1	1	100	9/17/2020
37	46	Unwashed	24	ISM	9/17/2020	1001	26.2	52.4	An.Gambie K	2021-03-05	1	4	1346	1349	5	5	2	3	100	60	3	Interceptor®	Unw Inter	5	0	5	3	5	5	0	0.6	1	0.6	100	100	60	0	1	1	100	9/17/2020
40	46	Unwashed	24	ISM	9/17/2020	1002	26.2	52.2	An.Gambie K	2021-03-05	1	4	1402	1405	5	5	1	4	100	80	3	Interceptor®	Unw Inter	5	0	5	4	5	5	0	0.8	1	0.8	100	100	80	1	1	1	100	9/17/2020
37	46	Unwashed	24	ISM	9/17/2020	1001	26.2	52.4	An.Gambie K	2021-03-05	4	2	1347	1350	5	5	0	5	100	100	3	Interceptor®	Unw Inter	5	0	5	5	5	5	0	1	1	1	100	100	100	1	1	1	100	9/17/2020
37	46	Unwashed	24	ISM	9/17/2020	1001	26.2	52.4	An.Gambie K	2021-03-05	2	1	1346	1349	5	5	3	2	100	40	3	Interceptor®	Unw Inter	5	0	5	2	5	5	0	0.4	1	0.4	100	100	40	0	1	1	100	9/17/2020
40	46	Unwashed	24	ISM	9/17/2020	1002	26.2	52.2	An.Gambie K	2021-03-05	5	2	1405	1408	5	5	2	3	100	60	3	Interceptor®	Unw Inter	5	0	5	3	5	5	0	0.6	1	0.6	100	100	60	0	1	1	100	9/17/2020
40	46	Unwashed	24	ISM	9/17/2020	1002	26.2	52.2	An.Gambie K	2021-03-05	2	1	1402	1405	5	5	2	3	100	60	3	Interceptor®	Unw Inter	5	0	5	3	5	5	0	0.6	1	0.6	100	100	60	0	1	1	100	9/17/2020
40	46	Unwashed	24	ISM	9/17/2020	1002	26.2	52.2	An.Gambie K	2021-03-05	2	4	1402	1405	5	5	1	4	100	80	3	Interceptor®	Unw Inter	5	0	5	4	5	5	0	0.8	1	0.8	100	100	80	1	1	1	100	9/17/2020
43	46	Unwashed	24	ISM	9/17/2020	1003	26	57.9	An.Gambie K	2021-03-05	5	1	1422	1425	5	5	0	5	100	100	3	Interceptor®	Unw Inter	5	0	5	5	5	5	0	1	1	1	100	100	100	1	1	1	100	9/17/2020
37	46	Unwashed	24	ISM	9/17/2020	1001	26.2	52.4	An.Gambie K	2021-03-05	1	2	1345	1348	5	5	0	5	100	100	3	Interceptor®	Unw Inter	5	0	5	5	5	5	0	1	1	1	100	100	100	1	1	1	100	9/17/2020
40	46	Unwashed	24	ISM	9/17/2020	1002	26.2	52.2	An.Gambie K	2021-03-05	4	4	1404	1407	5	5	0	5	100	100	3	Interceptor®	Unw Inter	5	0	5	5	5	5	0	1	1	1	100	100	100	1	1	1	100	9/17/2020
40	46	Unwashed	24	ISM	9/17/2020	1002	26.2	52.2	An.Gambie K	2021-03-05	4	2	1404	1407	5	5	2	3	100	60	3	Interceptor®	Unw Inter	5	0	5	3	5	5	0	0.6	1	0.6	100	100	60	0	1	1	100	9/17/2020
40	46	Unwashed	24	ISM	9/17/2020	1002	26.2	52.2	An.Gambie K	2021-03-05	1	1	1401	1404	5	5	2	3	100	60	3	Interceptor®	Unw Inter	5	0	5	3	5	5	0	0.6	1	0.6	100	100	60	0	1	1	100	9/17/2020
37	46	Unwashed	24	ISM	9/17/2020	1001	26.2	52.4	An.Gambie K	2021-03-05	5	2	1348	1351	5	5	0	5	100	100	3	Interceptor®	Unw Inter	5	0	5	5	5	5	0	1	1	1	100	100	100	1	1	1	100	9/17/2020
40	46	Unwashed	24	ISM	9/17/2020	1002	26.2	52.2	An.Gambie K	2021-03-05	3	3	1403	1406	5	5	0	5	100	100	3	Interceptor®	Unw Inter	5	0	5	5	5	5	0	1	1	1	100	100	100	1	1	1	100	9/17/2020
43	46	Unwashed	24	ISM	9/17/2020	1003	26	57.9	An.Gambie K	2021-03-05	1	3	1420	1423	5	5	1	4	100	80	3	Interceptor®	Unw Inter	5	0	5	4	5	5	0	0.8	1	0.8	100	100	80	1	1	1	100	9/17/2020
40	46	Unwashed	24	ISM	9/17/2020	1002	26.2	52.2	An.Gambie K	2021-03-05	1	2	1401	1404	5	5	1	4	100	80	3	Interceptor®	Unw Inter	5	0	5	4	5	5	0	0.8	1	0.8	100	100	80	1	1	1	100	9/17/2020
43	46	Unwashed	24	ISM	9/17/2020	1003	26	57.9	An.Gambie K	2021-03-05	1	4	1420	1423	5	5	2	3	100	60	3	Interceptor®	Unw Inter	5	0	5	3	5	5	0	0.6	1	0.6	100	100	60	0	1	1	100	9/17/2020
43	46	Unwashed	24	ISM	9/17/2020	1003	26	57.9	An.Gambie K	2021-03-05	3	3	1421	1424	5	5	1	4	100	80	3	Interceptor®	Unw Inter	5	0	5	4	5	5	0	0.8	1	0.8	100	100	80	1	1	1	100	9/17/2020
44	46	Unwashed	48	ISM	9/19/2020	1003	27.7	66.5	An.Gambie K	2021-03-05	3	4	0	0	5	0	0	5	0	100	0	Interceptor®	Unw Inter	5	0	5	5	5	0	0	1	0	1	0	100	100	1	0	1	100	9/19/2020
38	46	Unwashed	48	ISM	9/19/2020	1001	27.8	63.8	An.Gambie K	2021-03-05	2	4	0	0	5	0	0	5	0	100	0	Interceptor®	Unw Inter	5	0	5	5	5	0	0	1	0	1	0	100	100	1	0	1	100	9/19/2020
41	46	Unwashed	48	ISM	9/19/2020	1002	27.8	65.7	An.Gambie K	2021-03-05	3	4	0	0	5	0	0	5	0	100	0	Interceptor®	Unw Inter	5	0	5	5	5	0	0	1	0	1	0	100	100	1	0	1	100	9/19/2020
38	46	Unwashed	48	ISM	9/19/2020	1001	27.8	63.8	An.Gambie K	2021-03-05	4	4	0	0	5	0	0	5	0	100	0	Interceptor®	Unw Inter	5	0	5	5	5	0	0	1	0	1	0	100	100	1	0	1	100	9/19/2020
38	46	Unwashed	48	ISM	9/19/2020	1001	27.8	63.8	An.Gambie K	2021-03-05	3	2	0	0	5	0	0	5	0	100	0	Interceptor®	Unw Inter	5	0	5	5	5	0	0	1	0	1	0	100	100	1	0	1	100	9/19/2020
41	46	Unwashed	48	ISM	9/19/2020	1002	27.8	65.7	An.Gambie K	2021-03-05	2	3	0	0	5	0	2	3	0	60	0	Interceptor®	Unw Inter	5	0	5	3	5	0	0	0.6	0	0.6	0	100	60	0	0	0	0	9/19/2020
41	46	Unwashed	48	ISM	9/19/2020	1002	27.8	65.7	An.Gambie K	2021-03-05	3	3	0	0	5	0	0	5	0	100	0	Interceptor®	Unw Inter	5	0	5	5	5	0	0	1	0	1	0	100	100	1	0	1	100	9/19/2020
44	46	Unwashed	48	ISM	9/19/2020	1003	27.7	66.5	An.Gambie K	2021-03-05	3	2	0	0	5	0	1	4	0	80	0	Interceptor®	Unw Inter	5	0	5	4	5	0	0	0.8	0	0.8	0	100	80	1	0	1	100	9/19/2020
44	46	Unwashed	48	ISM	9/19/2020	1003	27.7	66.5	An.Gambie K	2021-03-05	5	4	0	0	5	0	0	5	0	100	0	Interceptor®	Unw Inter	5	0	5	5	5	0	0	1	0	1	0	100	100	1	0	1	100	9/19/2020
44	46	Unwashed	48	ISM	9/19/2020	1003	27.7	66.5	An.Gambie K	2021-03-05	4	2	0	0	5	0	0	5	0	100	0	Interceptor®	Unw Inter	5	0	5	5	5	0	0	1	0	1	0	100	100	1	0	1	100	9/19/2020
44	46	Unwashed	48	ISM	9/19/2020	1003	27.7	66.5	An.Gambie K	2021-03-05	2	3	0	0	5	0	0	5	0	100	0	Interceptor®	Unw Inter	5	0	5	5	5	0	0	1	0	1	0	100	100	1	0	1	100	9/19/2020
38	46	Unwashed	48	ISM	9/19/2020	1001	27.8	63.8	An.Gambie K	2021-03-05	1	4	0	0	5	0	3	2	0	40	0	Interceptor®	Unw Inter	5	0	5	2	5	0	0	0.4	0	0.4	0	100	40	0	0	0	0	9/19/2020
41	46	Unwashed	48	ISM	9/19/2020	1002	27.8	65.7	An.Gambie K	2021-03-05	5	3	0	0	5	0	1	4	0	80	0	Interceptor®	Unw Inter	5	0	5	4	5	0	0	0.8	0	0.8	0	100	80	1	0	1	100	9/19/2020
41	46	Unwashed	48	ISM	9/19/2020	1002	27.8	65.7	An.Gambie K	2021-03-05	4	1	0	0	5	0	0	5	0	100	0	Interceptor®	Unw Inter	5	0	5	5	5	0	0	1	0	1	0	100	100	1	0	1	100	9/19/2020
38	46	Unwashed	48	ISM	9/19/2020	1001	27.8	63.8	An.Gambie K	2021-03-05	5	2	0	0	5	0	0	5	0	100	0	Interceptor®	Unw Inter	5	0	5	5	5	0	0	1	0	1	0	100	100	1	0	1	100	9/19/2020
44	46	Unwashed	48	ISM	9/19/2020	1003	27.7	66.5	An.Gambie K	2021-03-05	2	1	0	0	5	0	1	4	0	80	0	Interceptor®	Unw Inter	5	0	5	4	5	0	0	0.8	0	0.8	0	100	80	1	0	1	100	9/19/2020
38	46	Unwashed	48	ISM	9/19/2020	1001	27.8	63.8	An.Gambie K	2021-03-05	4	1	0	0	5	0	1	4	0	80	0	Interceptor®	Unw Inter	5	0	5	4	5	0	0	0.8	0	0.8	0	100	80	1	0	1	100	9/19/2020
38	46	Unwashed	48	ISM	9/19/2020	1001	27.8	63.8	An.Gambie K	2021-03-05	5	4	0	0	5	0	0	5	0	100	0	Interceptor®	Unw Inter	5	0	5	5	5	0	0	1	0	1	0	100	100	1	0	1	100	9/19/2020
41	46	Unwashed	48	ISM	9/19/2020	1002	27.8	65.7	An.Gambie K	2021-03-05	5	1	0	0	5	0	1	4	0	80	0	Interceptor®	Unw Inter	5	0	5	4	5	0	0	0.8	0	0.8	0	100	80	1	0	1	100	9/19/2020
41	46	Unwashed	48	ISM	9/19/2020	1002	27.8	65.7	An.Gambie K	2021-03-05	5	4	0	0	5	0	3	2	0	40	0	Interceptor®	Unw Inter	5	0	5	2	5	0	0	0.4	0	0.4	0	100	40	0	0	0	0	9/19/2020
44	46	Unwashed	48	ISM	9/19/2020	1003	27.7	66.5	An.Gambie K	2021-03-05	2	2	0	0	5	0	0	5	0	100	0	Interceptor®	Unw Inter	5	0	5	5	5	0	0	1	0	1	0	100	100	1	0	1	100	9/19/2020
44	46	Unwashed	48	ISM	9/19/2020	1003	27.7	66.5	An.Gambie K	2021-03-05	1	3	0	0	5	0	1	4	0	80	0	Interceptor®	Unw Inter	5	0	5	4	5	0	0	0.8	0	0.8	0	100	80	1	0	1	100	9/19/2020
41	46	Unwashed	48	ISM	9/19/2020	1002	27.8	65.7	An.Gambie K	2021-03-05	2	2	0	0	5	0	2	3	0	60	0	Interceptor®	Unw Inter	5	0	5	3	5	0	0	0.6	0	0.6	0	100	60	0	0	0	0	9/19/2020
41	46	Unwashed	48	ISM	9/19/2020	1002	27.8	65.7	An.Gambie K	2021-03-05	1	3	0	0	5	0	1	4	0	80	0	Interceptor®	Unw Inter	5	0	5	4	5	0	0	0.8	0	0.8	0	100	80	1	0	1	100	9/19/2020
38	46	Unwashed	48	ISM	9/19/2020	1001	27.8	63.8	An.Gambie K	2021-03-05	3	4	0	0	5	0	0	5	0	100	0	Interceptor®	Unw Inter	5	0	5	5	5	0	0	1	0	1	0	100	100	1	0	1	100	9/19/2020
44	46	Unwashed	48	ISM	9/19/2020	1003	27.7	66.5	An.Gambie K	2021-03-05	1	1	0	0	5	0	2	3	0	60	0	Interceptor®	Unw Inter	5	0	5	3	5	0	0	0.6	0	0.6	0	100	60	0	0	0	0	9/19/2020
38	46	Unwashed	48	ISM	9/19/2020	1001	27.8	63.8	An.Gambie K	2021-03-05	5	3	0	0	5	0	0	5	0	100	0	Interceptor®	Unw Inter	5	0	5	5	5	0	0	1	0	1	0	100	100	1	0	1	100	9/19/2020
38	46	Unwashed	48	ISM	9/19/2020	1001	27.8	63.8	An.Gambie K	2021-03-05	3	3	0	0	5	0	0	5	0	100	0	Interceptor®	Unw Inter	5	0	5	5	5	0	0	1	0	1	0	100	100	1	0	1	100	9/19/2020
38	46	Unwashed	48	ISM	9/19/2020	1001	27.8	63.8	An.Gambie K	2021-03-05	2	2	0	0	5	0	1	4	0	80	0	Interceptor®	Unw Inter	5	0	5	4	5	0	0	0.8	0	0.8	0	100	80	1	0	1	100	9/19/2020
44	46	Unwashed	48	ISM	9/19/2020	1003	27.7	66.5	An.Gambie K	2021-03-05	5	2	0	0	5	0	1	4	0	80	0	Interceptor®	Unw Inter	5	0	5	4	5	0	0	0.8	0	0.8	0	100	80	1	0	1	100	9/19/2020
38	46	Unwashed	48	ISM	9/19/2020	1001	27.8	63.8	An.Gambie K	2021-03-05	2	3	0	0	5	0	0	5	0	100	0	Interceptor®	Unw Inter	5	0	5	5	5	0	0	1	0	1	0	100	100	1	0	1	100	9/19/2020
44	46	Unwashed	48	ISM	9/19/2020	1003	27.7	66.5	An.Gambie K	2021-03-05	4	3	0	0	5	0	0	5	0	100	0	Interceptor®	Unw Inter	5	0	5	5	5	0	0	1	0	1	0	100	100	1	0	1	100	9/19/2020
44	46	Unwashed	48	ISM	9/19/2020	1003	27.7	66.5	An.Gambie K	2021-03-05	5	3	0	0	5	0	0	5	0	100	0	Interceptor®	Unw Inter	5	0	5	5	5	0	0	1	0	1	0	100	100	1	0	1	100	9/19/2020
41	46	Unwashed	48	ISM	9/19/2020	1002	27.8	65.7	An.Gambie K	2021-03-05	1	4	0	0	5	0	1	4	0	80	0	Interceptor®	Unw Inter	5	0	5	4	5	0	0	0.8	0	0.8	0	100	80	1	0	1	100	9/19/2020
44	46	Unwashed	48	ISM	9/19/2020	1003	27.7	66.5	An.Gambie K	2021-03-05	4	1	0	0	5	0	0	5	0	100	0	Interceptor®	Unw Inter	5	0	5	5	5	0	0	1	0	1	0	100	100	1	0	1	100	9/19/2020
44	46	Unwashed	48	ISM	9/19/2020	1003	27.7	66.5	An.Gambie K	2021-03-05	3	1	0	0	5	0	1	4	0	80	0	Interceptor®	Unw Inter	5	0	5	4	5	0	0	0.8	0	0.8	0	100	80	1	0	1	100	9/19/2020
44	46	Unwashed	48	ISM	9/19/2020	1003	27.7	66.5	An.Gambie K	2021-03-05	5	1	0	0	5	0	0	5	0	100	0	Interceptor®	Unw Inter	5	0	5	5	5	0	0	1	0	1	0	100	100	1	0	1	100	9/19/2020
44	46	Unwashed	48	ISM	9/19/2020	1003	27.7	66.5	An.Gambie K	2021-03-05	1	2	0	0	5	0	2	3	0	60	0	Interceptor®	Unw Inter	5	0	5	3	5	0	0	0.6	0	0.6	0	100	60	0	0	0	0	9/19/2020
41	46	Unwashed	48	ISM	9/19/2020	1002	27.8	65.7	An.Gambie K	2021-03-05	2	1	0	0	5	0	2	3	0	60	0	Interceptor®	Unw Inter	5	0	5	3	5	0	0	0.6	0	0.6	0	100	60	0	0	0	0	9/19/2020
38	46	Unwashed	48	ISM	9/19/2020	1001	27.8	63.8	An.Gambie K	2021-03-05	5	1	0	0	5	0	0	5	0	100	0	Interceptor®	Unw Inter	5	0	5	5	5	0	0	1	0	1	0	100	100	1	0	1	100	9/19/2020
44	46	Unwashed	48	ISM	9/19/2020	1003	27.7	66.5	An.Gambie K	2021-03-05	3	3	0	0	5	0	1	4	0	80	0	Interceptor®	Unw Inter	5	0	5	4	5	0	0	0.8	0	0.8	0	100	80	1	0	1	100	9/19/2020
38	46	Unwashed	48	ISM	9/19/2020	1001	27.8	63.8	An.Gambie K	2021-03-05	1	1	0	0	5	0	1	4	0	80	0	Interceptor®	Unw Inter	5	0	5	4	5	0	0	0.8	0	0.8	0	100	80	1	0	1	100	9/19/2020
41	46	Unwashed	48	ISM	9/19/2020	1002	27.8	65.7	An.Gambie K	2021-03-05	1	2	0	0	5	0	1	4	0	80	0	Interceptor®	Unw Inter	5	0	5	4	5	0	0	0.8	0	0.8	0	100	80	1	0	1	100	9/19/2020
41	46	Unwashed	48	ISM	9/19/2020	1002	27.8	65.7	An.Gambie K	2021-03-05	3	1	0	0	5	0	0	5	0	100	0	Interceptor®	Unw Inter	5	0	5	5	5	0	0	1	0	1	0	100	100	1	0	1	100	9/19/2020
44	46	Unwashed	48	ISM	9/19/2020	1003	27.7	66.5	An.Gambie K	2021-03-05	2	4	0	0	5	0	1	4	0	80	0	Interceptor®	Unw Inter	5	0	5	4	5	0	0	0.8	0	0.8	0	100	80	1	0	1	100	9/19/2020
41	46	Unwashed	48	ISM	9/19/2020	1002	27.8	65.7	An.Gambie K	2021-03-05	2	4	0	0	5	0	1	4	0	80	0	Interceptor®	Unw Inter	5	0	5	4	5	0	0	0.8	0	0.8	0	100	80	1	0	1	100	9/19/2020
38	46	Unwashed	48	ISM	9/19/2020	1001	27.8	63.8	An.Gambie K	2021-03-05	4	2	0	0	5	0	0	5	0	100	0	Interceptor®	Unw Inter	5	0	5	5	5	0	0	1	0	1	0	100	100	1	0	1	100	9/19/2020
38	46	Unwashed	48	ISM	9/19/2020	1001	27.8	63.8	An.Gambie K	2021-03-05	2	1	0	0	5	0	3	2	0	40	0	Interceptor®	Unw Inter	5	0	5	2	5	0	0	0.4	0	0.4	0	100	40	0	0	0	0	9/19/2020
41	46	Unwashed	48	ISM	9/19/2020	1002	27.8	65.7	An.Gambie K	2021-03-05	5	2	0	0	5	0	2	3	0	60	0	Interceptor®	Unw Inter	5	0	5	3	5	0	0	0.6	0	0.6	0	100	60	0	0	0	0	9/19/2020
41	46	Unwashed	48	ISM	9/19/2020	1002	27.8	65.7	An.Gambie K	2021-03-05	4	3	0	0	5	0	0	5	0	100	0	Interceptor®	Unw Inter	5	0	5	5	5	0	0	1	0	1	0	100	100	1	0	1	100	9/19/2020
44	46	Unwashed	48	ISM	9/19/2020	1003	27.7	66.5	An.Gambie K	2021-03-05	1	4	0	0	5	0	2	3	0	60	0	Interceptor®	Unw Inter	5	0	5	3	5	0	0	0.6	0	0.6	0	100	60	0	0	0	0	9/19/2020
38	46	Unwashed	48	ISM	9/19/2020	1001	27.8	63.8	An.Gambie K	2021-03-05	3	1	0	0	5	0	0	5	0	100	0	Interceptor®	Unw Inter	5	0	5	5	5	0	0	1	0	1	0	100	100	1	0	1	100	9/19/2020
41	46	Unwashed	48	ISM	9/19/2020	1002	27.8	65.7	An.Gambie K	2021-03-05	1	1	0	0	5	0	2	3	0	60	0	Interceptor®	Unw Inter	5	0	5	3	5	0	0	0.6	0	0.6	0	100	60	0	0	0	0	9/19/2020
44	46	Unwashed	48	ISM	9/19/2020	1003	27.7	66.5	An.Gambie K	2021-03-05	4	4	0	0	5	0	0	5	0	100	0	Interceptor®	Unw Inter	5	0	5	5	5	0	0	1	0	1	0	100	100	1	0	1	100	9/19/2020
38	46	Unwashed	48	ISM	9/19/2020	1001	27.8	63.8	An.Gambie K	2021-03-05	1	2	0	0	5	0	0	5	0	100	0	Interceptor®	Unw Inter	5	0	5	5	5	0	0	1	0	1	0	100	100	1	0	1	100	9/19/2020
38	46	Unwashed	48	ISM	9/19/2020	1001	27.8	63.8	An.Gambie K	2021-03-05	1	3	0	0	5	0	1	4	0	80	0	Interceptor®	Unw Inter	5	0	5	4	5	0	0	0.8	0	0.8	0	100	80	1	0	1	100	9/19/2020
41	46	Unwashed	48	ISM	9/19/2020	1002	27.8	65.7	An.Gambie K	2021-03-05	3	2	0	0	5	0	0	5	0	100	0	Interceptor®	Unw Inter	5	0	5	5	5	0	0	1	0	1	0	100	100	1	0	1	100	9/19/2020
41	46	Unwashed	48	ISM	9/19/2020	1002	27.8	65.7	An.Gambie K	2021-03-05	4	2	0	0	5	0	2	3	0	60	0	Interceptor®	Unw Inter	5	0	5	3	5	0	0	0.6	0	0.6	0	100	60	0	0	0	0	9/19/2020
38	46	Unwashed	48	ISM	9/19/2020	1001	27.8	63.8	An.Gambie K	2021-03-05	4	3	0	0	5	0	1	4	0	80	0	Interceptor®	Unw Inter	5	0	5	4	5	0	0	0.8	0	0.8	0	100	80	1	0	1	100	9/19/2020
41	46	Unwashed	48	ISM	9/19/2020	1002	27.8	65.7	An.Gambie K	2021-03-05	4	4	0	0	5	0	0	5	0	100	0	Interceptor®	Unw Inter	5	0	5	5	5	0	0	1	0	1	0	100	100	1	0	1	100	9/19/2020
45	46	Unwashed	72	ISM	9/20/2020	1003	27.8	73.4	An.Gambie K	2021-03-05	4	2	0	0	5	0	0	5	0	100	0	Interceptor®	Unw Inter	5	0	5	5	5	0	0	1	0	1	0	100	100	1	0	1	100	9/20/2020
45	46	Unwashed	72	ISM	9/20/2020	1003	27.8	73.4	An.Gambie K	2021-03-05	5	3	0	0	5	0	0	5	0	100	0	Interceptor®	Unw Inter	5	0	5	5	5	0	0	1	0	1	0	100	100	1	0	1	100	9/20/2020
39	46	Unwashed	72	ISM	9/20/2020	1001	27.8	73.4	An.Gambie K	2021-03-05	4	3	0	0	5	0	1	4	0	80	0	Interceptor®	Unw Inter	5	0	5	4	5	0	0	0.8	0	0.8	0	100	80	1	0	1	100	9/20/2020
39	46	Unwashed	72	ISM	9/20/2020	1001	27.8	73.4	An.Gambie K	2021-03-05	2	1	0	0	5	0	3	2	0	40	0	Interceptor®	Unw Inter	5	0	5	2	5	0	0	0.4	0	0.4	0	100	40	0	0	0	0	9/20/2020
45	46	Unwashed	72	ISM	9/20/2020	1003	27.8	73.4	An.Gambie K	2021-03-05	4	4	0	0	5	0	0	5	0	100	0	Interceptor®	Unw Inter	5	0	5	5	5	0	0	1	0	1	0	100	100	1	0	1	100	9/20/2020
39	46	Unwashed	72	ISM	9/20/2020	1001	27.8	73.4	An.Gambie K	2021-03-05	1	4	0	0	5	0	2	3	0	60	0	Interceptor®	Unw Inter	5	0	5	3	5	0	0	0.6	0	0.6	0	100	60	0	0	0	0	9/20/2020
39	46	Unwashed	72	ISM	9/20/2020	1001	27.8	73.4	An.Gambie K	2021-03-05	3	1	0	0	5	0	0	5	0	100	0	Interceptor®	Unw Inter	5	0	5	5	5	0	0	1	0	1	0	100	100	1	0	1	100	9/20/2020
42	46	Unwashed	72	ISM	9/20/2020	1002	27.7	71.9	An.Gambie K	2021-03-05	2	2	0	0	5	0	2	3	0	60	0	Interceptor®	Unw Inter	5	0	5	3	5	0	0	0.6	0	0.6	0	100	60	0	0	0	0	9/20/2020
42	46	Unwashed	72	ISM	9/20/2020	1002	27.7	71.9	An.Gambie K	2021-03-05	1	3	0	0	5	0	1	4	0	80	0	Interceptor®	Unw Inter	5	0	5	4	5	0	0	0.8	0	0.8	0	100	80	1	0	1	100	9/20/2020
39	46	Unwashed	72	ISM	9/20/2020	1001	27.8	73.4	An.Gambie K	2021-03-05	3	2	0	0	5	0	0	5	0	100	0	Interceptor®	Unw Inter	5	0	5	5	5	0	0	1	0	1	0	100	100	1	0	1	100	9/20/2020
45	46	Unwashed	72	ISM	9/20/2020	1003	27.8	73.4	An.Gambie K	2021-03-05	2	1	0	0	5	0	0	5	0	100	0	Interceptor®	Unw Inter	5	0	5	5	5	0	0	1	0	1	0	100	100	1	0	1	100	9/20/2020
45	46	Unwashed	72	ISM	9/20/2020	1003	27.8	73.4	An.Gambie K	2021-03-05	3	2	0	0	5	0	0	5	0	100	0	Interceptor®	Unw Inter	5	0	5	5	5	0	0	1	0	1	0	100	100	1	0	1	100	9/20/2020
45	46	Unwashed	72	ISM	9/20/2020	1003	27.8	73.4	An.Gambie K	2021-03-05	5	2	0	0	5	0	0	5	0	100	0	Interceptor®	Unw Inter	5	0	5	5	5	0	0	1	0	1	0	100	100	1	0	1	100	9/20/2020
45	46	Unwashed	72	ISM	9/20/2020	1003	27.8	73.4	An.Gambie K	2021-03-05	2	4	0	0	5	0	1	4	0	80	0	Interceptor®	Unw Inter	5	0	5	4	5	0	0	0.8	0	0.8	0	100	80	1	0	1	100	9/20/2020
42	46	Unwashed	72	ISM	9/20/2020	1002	27.7	71.9	An.Gambie K	2021-03-05	1	1	0	0	5	0	2	3	0	60	0	Interceptor®	Unw Inter	5	0	5	3	5	0	0	0.6	0	0.6	0	100	60	0	0	0	0	9/20/2020
42	46	Unwashed	72	ISM	9/20/2020	1002	27.7	71.9	An.Gambie K	2021-03-05	3	4	0	0	5	0	0	5	0	100	0	Interceptor®	Unw Inter	5	0	5	5	5	0	0	1	0	1	0	100	100	1	0	1	100	9/20/2020
39	46	Unwashed	72	ISM	9/20/2020	1001	27.8	73.4	An.Gambie K	2021-03-05	2	3	0	0	5	0	0	5	0	100	0	Interceptor®	Unw Inter	5	0	5	5	5	0	0	1	0	1	0	100	100	1	0	1	100	9/20/2020
45	46	Unwashed	72	ISM	9/20/2020	1003	27.8	73.4	An.Gambie K	2021-03-05	5	1	0	0	5	0	0	5	0	100	0	Interceptor®	Unw Inter	5	0	5	5	5	0	0	1	0	1	0	100	100	1	0	1	100	9/20/2020
42	46	Unwashed	72	ISM	9/20/2020	1002	27.7	71.9	An.Gambie K	2021-03-05	2	4	0	0	5	0	1	4	0	80	0	Interceptor®	Unw Inter	5	0	5	4	5	0	0	0.8	0	0.8	0	100	80	1	0	1	100	9/20/2020
39	46	Unwashed	72	ISM	9/20/2020	1001	27.8	73.4	An.Gambie K	2021-03-05	1	3	0	0	5	0	1	4	0	80	0	Interceptor®	Unw Inter	5	0	5	4	5	0	0	0.8	0	0.8	0	100	80	1	0	1	100	9/20/2020
42	46	Unwashed	72	ISM	9/20/2020	1002	27.7	71.9	An.Gambie K	2021-03-05	5	4	0	0	5	0	1	4	0	80	0	Interceptor®	Unw Inter	5	0	5	4	5	0	0	0.8	0	0.8	0	100	80	1	0	1	100	9/20/2020
42	46	Unwashed	72	ISM	9/20/2020	1002	27.7	71.9	An.Gambie K	2021-03-05	5	1	0	0	5	0	1	4	0	80	0	Interceptor®	Unw Inter	5	0	5	4	5	0	0	0.8	0	0.8	0	100	80	1	0	1	100	9/20/2020
42	46	Unwashed	72	ISM	9/20/2020	1002	27.7	71.9	An.Gambie K	2021-03-05	5	3	0	0	5	0	0	5	0	100	0	Interceptor®	Unw Inter	5	0	5	5	5	0	0	1	0	1	0	100	100	1	0	1	100	9/20/2020
45	46	Unwashed	72	ISM	9/20/2020	1003	27.8	73.4	An.Gambie K	2021-03-05	1	3	0	0	5	0	0	5	0	100	0	Interceptor®	Unw Inter	5	0	5	5	5	0	0	1	0	1	0	100	100	1	0	1	100	9/20/2020
39	46	Unwashed	72	ISM	9/20/2020	1001	27.8	73.4	An.Gambie K	2021-03-05	4	1	0	0	5	0	1	4	0	80	0	Interceptor®	Unw Inter	5	0	5	4	5	0	0	0.8	0	0.8	0	100	80	1	0	1	100	9/20/2020
45	46	Unwashed	72	ISM	9/20/2020	1003	27.8	73.4	An.Gambie K	2021-03-05	2	3	0	0	5	0	0	5	0	100	0	Interceptor®	Unw Inter	5	0	5	5	5	0	0	1	0	1	0	100	100	1	0	1	100	9/20/2020
39	46	Unwashed	72	ISM	9/20/2020	1001	27.8	73.4	An.Gambie K	2021-03-05	3	3	0	0	5	0	0	5	0	100	0	Interceptor®	Unw Inter	5	0	5	5	5	0	0	1	0	1	0	100	100	1	0	1	100	9/20/2020
39	46	Unwashed	72	ISM	9/20/2020	1001	27.8	73.4	An.Gambie K	2021-03-05	5	1	0	0	5	0	0	5	0	100	0	Interceptor®	Unw Inter	5	0	5	5	5	0	0	1	0	1	0	100	100	1	0	1	100	9/20/2020
39	46	Unwashed	72	ISM	9/20/2020	1001	27.8	73.4	An.Gambie K	2021-03-05	2	4	0	0	5	0	0	5	0	100	0	Interceptor®	Unw Inter	5	0	5	5	5	0	0	1	0	1	0	100	100	1	0	1	100	9/20/2020
45	46	Unwashed	72	ISM	9/20/2020	1003	27.8	73.4	An.Gambie K	2021-03-05	3	3	0	0	5	0	1	4	0	80	0	Interceptor®	Unw Inter	5	0	5	4	5	0	0	0.8	0	0.8	0	100	80	1	0	1	100	9/20/2020
39	46	Unwashed	72	ISM	9/20/2020	1001	27.8	73.4	An.Gambie K	2021-03-05	1	2	0	0	5	0	0	5	0	100	0	Interceptor®	Unw Inter	5	0	5	5	5	0	0	1	0	1	0	100	100	1	0	1	100	9/20/2020
39	46	Unwashed	72	ISM	9/20/2020	1001	27.8	73.4	An.Gambie K	2021-03-05	1	1	0	0	5	0	1	4	0	80	0	Interceptor®	Unw Inter	5	0	5	4	5	0	0	0.8	0	0.8	0	100	80	1	0	1	100	9/20/2020
42	46	Unwashed	72	ISM	9/20/2020	1002	27.7	71.9	An.Gambie K	2021-03-05	3	2	0	0	5	0	0	5	0	100	0	Interceptor®	Unw Inter	5	0	5	5	5	0	0	1	0	1	0	100	100	1	0	1	100	9/20/2020
39	46	Unwashed	72	ISM	9/20/2020	1001	27.8	73.4	An.Gambie K	2021-03-05	5	3	0	0	5	0	0	5	0	100	0	Interceptor®	Unw Inter	5	0	5	5	5	0	0	1	0	1	0	100	100	1	0	1	100	9/20/2020
42	46	Unwashed	72	ISM	9/20/2020	1002	27.7	71.9	An.Gambie K	2021-03-05	4	3	0	0	5	0	0	5	0	100	0	Interceptor®	Unw Inter	5	0	5	5	5	0	0	1	0	1	0	100	100	1	0	1	100	9/20/2020
45	46	Unwashed	72	ISM	9/20/2020	1003	27.8	73.4	An.Gambie K	2021-03-05	2	2	0	0	5	0	0	5	0	100	0	Interceptor®	Unw Inter	5	0	5	5	5	0	0	1	0	1	0	100	100	1	0	1	100	9/20/2020
39	46	Unwashed	72	ISM	9/20/2020	1001	27.8	73.4	An.Gambie K	2021-03-05	2	2	0	0	5	0	1	4	0	80	0	Interceptor®	Unw Inter	5	0	5	4	5	0	0	0.8	0	0.8	0	100	80	1	0	1	100	9/20/2020
42	46	Unwashed	72	ISM	9/20/2020	1002	27.7	71.9	An.Gambie K	2021-03-05	2	3	0	0	5	0	2	3	0	60	0	Interceptor®	Unw Inter	5	0	5	3	5	0	0	0.6	0	0.6	0	100	60	0	0	0	0	9/20/2020
39	46	Unwashed	72	ISM	9/20/2020	1001	27.8	73.4	An.Gambie K	2021-03-05	5	4	0	0	5	0	0	5	0	100	0	Interceptor®	Unw Inter	5	0	5	5	5	0	0	1	0	1	0	100	100	1	0	1	100	9/20/2020
42	46	Unwashed	72	ISM	9/20/2020	1002	27.7	71.9	An.Gambie K	2021-03-05	2	1	0	0	5	0	2	3	0	60	0	Interceptor®	Unw Inter	5	0	5	3	5	0	0	0.6	0	0.6	0	100	60	0	0	0	0	9/20/2020
45	46	Unwashed	72	ISM	9/20/2020	1003	27.8	73.4	An.Gambie K	2021-03-05	4	1	0	0	5	0	0	5	0	100	0	Interceptor®	Unw Inter	5	0	5	5	5	0	0	1	0	1	0	100	100	1	0	1	100	9/20/2020
39	46	Unwashed	72	ISM	9/20/2020	1001	27.8	73.4	An.Gambie K	2021-03-05	4	4	0	0	5	0	0	5	0	100	0	Interceptor®	Unw Inter	5	0	5	5	5	0	0	1	0	1	0	100	100	1	0	1	100	9/20/2020
45	46	Unwashed	72	ISM	9/20/2020	1003	27.8	73.4	An.Gambie K	2021-03-05	3	4	0	0	5	0	0	5	0	100	0	Interceptor®	Unw Inter	5	0	5	5	5	0	0	1	0	1	0	100	100	1	0	1	100	9/20/2020
42	46	Unwashed	72	ISM	9/20/2020	1002	27.7	71.9	An.Gambie K	2021-03-05	1	4	0	0	5	0	1	4	0	80	0	Interceptor®	Unw Inter	5	0	5	4	5	0	0	0.8	0	0.8	0	100	80	1	0	1	100	9/20/2020
39	46	Unwashed	72	ISM	9/20/2020	1001	27.8	73.4	An.Gambie K	2021-03-05	5	2	0	0	5	0	0	5	0	100	0	Interceptor®	Unw Inter	5	0	5	5	5	0	0	1	0	1	0	100	100	1	0	1	100	9/20/2020
42	46	Unwashed	72	ISM	9/20/2020	1002	27.7	71.9	An.Gambie K	2021-03-05	4	4	0	0	5	0	0	5	0	100	0	Interceptor®	Unw Inter	5	0	5	5	5	0	0	1	0	1	0	100	100	1	0	1	100	9/20/2020
42	46	Unwashed	72	ISM	9/20/2020	1002	27.7	71.9	An.Gambie K	2021-03-05	5	2	0	0	5	0	2	3	0	60	0	Interceptor®	Unw Inter	5	0	5	3	5	0	0	0.6	0	0.6	0	100	60	0	0	0	0	9/20/2020
42	46	Unwashed	72	ISM	9/20/2020	1002	27.7	71.9	An.Gambie K	2021-03-05	3	1	0	0	5	0	0	5	0	100	0	Interceptor®	Unw Inter	5	0	5	5	5	0	0	1	0	1	0	100	100	1	0	1	100	9/20/2020
45	46	Unwashed	72	ISM	9/20/2020	1003	27.8	73.4	An.Gambie K	2021-03-05	1	4	0	0	5	0	0	5	0	100	0	Interceptor®	Unw Inter	5	0	5	5	5	0	0	1	0	1	0	100	100	1	0	1	100	9/20/2020
42	46	Unwashed	72	ISM	9/20/2020	1002	27.7	71.9	An.Gambie K	2021-03-05	4	2	0	0	5	0	2	3	0	60	0	Interceptor®	Unw Inter	5	0	5	3	5	0	0	0.6	0	0.6	0	100	60	0	0	0	0	9/20/2020
39	46	Unwashed	72	ISM	9/20/2020	1001	27.8	73.4	An.Gambie K	2021-03-05	4	2	0	0	5	0	0	5	0	100	0	Interceptor®	Unw Inter	5	0	5	5	5	0	0	1	0	1	0	100	100	1	0	1	100	9/20/2020
42	46	Unwashed	72	ISM	9/20/2020	1002	27.7	71.9	An.Gambie K	2021-03-05	4	1	0	0	5	0	0	5	0	100	0	Interceptor®	Unw Inter	5	0	5	5	5	0	0	1	0	1	0	100	100	1	0	1	100	9/20/2020
42	46	Unwashed	72	ISM	9/20/2020	1002	27.7	71.9	An.Gambie K	2021-03-05	1	2	0	0	5	0	1	4	0	80	0	Interceptor®	Unw Inter	5	0	5	4	5	0	0	0.8	0	0.8	0	100	80	1	0	1	100	9/20/2020
45	46	Unwashed	72	ISM	9/20/2020	1003	27.8	73.4	An.Gambie K	2021-03-05	5	4	0	0	5	0	0	5	0	100	0	Interceptor®	Unw Inter	5	0	5	5	5	0	0	1	0	1	0	100	100	1	0	1	100	9/20/2020
45	46	Unwashed	72	ISM	9/20/2020	1003	27.8	73.4	An.Gambie K	2021-03-05	3	1	0	0	5	0	1	4	0	80	0	Interceptor®	Unw Inter	5	0	5	4	5	0	0	0.8	0	0.8	0	100	80	1	0	1	100	9/20/2020
42	46	Unwashed	72	ISM	9/20/2020	1002	27.7	71.9	An.Gambie K	2021-03-05	3	3	0	0	5	0	0	5	0	100	0	Interceptor®	Unw Inter	5	0	5	5	5	0	0	1	0	1	0	100	100	1	0	1	100	9/20/2020
45	46	Unwashed	72	ISM	9/20/2020	1003	27.8	73.4	An.Gambie K	2021-03-05	1	1	0	0	5	0	2	3	0	60	0	Interceptor®	Unw Inter	5	0	5	3	5	0	0	0.6	0	0.6	0	100	60	0	0	0	0	9/20/2020
45	46	Unwashed	72	ISM	9/20/2020	1003	27.8	73.4	An.Gambie K	2021-03-05	4	3	0	0	5	0	0	5	0	100	0	Interceptor®	Unw Inter	5	0	5	5	5	0	0	1	0	1	0	100	100	1	0	1	100	9/20/2020
45	46	Unwashed	72	ISM	9/20/2020	1003	27.8	73.4	An.Gambie K	2021-03-05	1	2	0	0	5	0	2	3	0	60	0	Interceptor®	Unw Inter	5	0	5	3	5	0	0	0.6	0	0.6	0	100	60	0	0	0	0	9/20/2020
39	46	Unwashed	72	ISM	9/20/2020	1001	27.8	73.4	An.Gambie K	2021-03-05	3	4	0	0	5	0	0	5	0	100	0	Interceptor®	Unw Inter	5	0	5	5	5	0	0	1	0	1	0	100	100	1	0	1	100	9/20/2020
52	46	Unwashed	24	ISM	9/17/2020	2003	26.2	51.1	An.Gambie K	2021-03-05	1	4	1521	1524	5	5	3	2	100	40	3	Interceptor®G2	Unw InterG2	5	0	5	2	5	5	0	0.4	1	0.4	100	100	40	0	1	1	100	9/17/2020
49	46	Unwashed	24	ISM	9/17/2020	2002	26.2	52.7	An.Gambie K	2021-03-05	3	3	1503	1506	5	5	5	0	100	0	3	Interceptor®G2	Unw InterG2	5	0	5	0	5	5	0	0	1	0	100		0	0	1	1	100	9/17/2020
52	46	Unwashed	24	ISM	9/17/2020	2003	26.2	51.1	An.Gambie K	2021-03-05	5	3	1524	1527	5	5	4	1	100	20	3	Interceptor®G2	Unw InterG2	5	0	5	1	5	5	0	0.2	1	0.2	100	100	20	0	1	1	100	9/17/2020
49	46	Unwashed	24	ISM	9/17/2020	2002	26.2	52.7	An.Gambie K	2021-03-05	2	3	1503	1506	5	5	3	2	100	40	3	Interceptor®G2	Unw InterG2	5	0	5	2	5	5	0	0.4	1	0.4	100	100	40	0	1	1	100	9/17/2020
52	46	Unwashed	24	ISM	9/17/2020	2003	26.2	51.1	An.Gambie K	2021-03-05	1	2	1521	1524	5	5	2	3	100	60	3	Interceptor®G2	Unw InterG2	5	0	5	3	5	5	0	0.6	1	0.6	100	100	60	0	1	1	100	9/17/2020
46	46	Unwashed	24	ISM	9/17/2020	2001	26.2	50.8	An.Gambie K	2021-03-05	1	3	1441	1444	5	5	4	1	100	20	3	Interceptor®G2	Unw InterG2	5	0	5	1	5	5	0	0.2	1	0.2	100	100	20	0	1	1	100	9/17/2020
52	46	Unwashed	24	ISM	9/17/2020	2003	26.2	51.1	An.Gambie K	2021-03-05	3	2	1522	1525	5	5	4	1	100	20	3	Interceptor®G2	Unw InterG2	5	0	5	1	5	5	0	0.2	1	0.2	100	100	20	0	1	1	100	9/17/2020
52	46	Unwashed	24	ISM	9/17/2020	2003	26.2	51.1	An.Gambie K	2021-03-05	3	1	1522	1525	5	5	3	2	100	40	3	Interceptor®G2	Unw InterG2	5	0	5	2	5	5	0	0.4	1	0.4	100	100	40	0	1	1	100	9/17/2020
49	46	Unwashed	24	ISM	9/17/2020	2002	26.2	52.7	An.Gambie K	2021-03-05	2	4	1503	1506	5	5	5	0	100	0	3	Interceptor®G2	Unw InterG2	5	0	5	0	5	5	0	0	1	0	100		0	0	1	1	100	9/17/2020
52	46	Unwashed	24	ISM	9/17/2020	2003	26.2	51.1	An.Gambie K	2021-03-05	4	4	1523	1526	5	5	4	1	100	20	3	Interceptor®G2	Unw InterG2	5	0	5	1	5	5	0	0.2	1	0.2	100	100	20	0	1	1	100	9/17/2020
52	46	Unwashed	24	ISM	9/17/2020	2003	26.2	51.1	An.Gambie K	2021-03-05	1	1	1521	1524	5	5	4	1	100	20	3	Interceptor®G2	Unw InterG2	5	0	5	1	5	5	0	0.2	1	0.2	100	100	20	0	1	1	100	9/17/2020
49	46	Unwashed	24	ISM	9/17/2020	2002	26.2	52.7	An.Gambie K	2021-03-05	1	1	1502	1505	5	5	4	1	100	20	3	Interceptor®G2	Unw InterG2	5	0	5	1	5	5	0	0.2	1	0.2	100	100	20	0	1	1	100	9/17/2020
46	46	Unwashed	24	ISM	9/17/2020	2001	26.2	50.8	An.Gambie K	2021-03-05	3	1	1442	1445	5	5	2	3	100	60	3	Interceptor®G2	Unw InterG2	5	0	5	3	5	5	0	0.6	1	0.6	100	100	60	0	1	1	100	9/17/2020
46	46	Unwashed	24	ISM	9/17/2020	2001	26.2	50.8	An.Gambie K	2021-03-05	5	1	1443	1446	5	5	3	2	100	40	3	Interceptor®G2	Unw InterG2	5	0	5	2	5	5	0	0.4	1	0.4	100	100	40	0	1	1	100	9/17/2020
46	46	Unwashed	24	ISM	9/17/2020	2001	26.2	50.8	An.Gambie K	2021-03-05	5	2	1443	1446	5	5	3	2	100	40	3	Interceptor®G2	Unw InterG2	5	0	5	2	5	5	0	0.4	1	0.4	100	100	40	0	1	1	100	9/17/2020
52	46	Unwashed	24	ISM	9/17/2020	2003	26.2	51.1	An.Gambie K	2021-03-05	4	2	1523	1526	5	5	3	2	100	40	3	Interceptor®G2	Unw InterG2	5	0	5	2	5	5	0	0.4	1	0.4	100	100	40	0	1	1	100	9/17/2020
46	46	Unwashed	24	ISM	9/17/2020	2001	26.2	50.8	An.Gambie K	2021-03-05	5	3	1443	1446	5	5	3	2	100	40	3	Interceptor®G2	Unw InterG2	5	0	5	2	5	5	0	0.4	1	0.4	100	100	40	0	1	1	100	9/17/2020
52	46	Unwashed	24	ISM	9/17/2020	2003	26.2	51.1	An.Gambie K	2021-03-05	2	1	1521	1524	5	5	5	0	100	0	3	Interceptor®G2	Unw InterG2	5	0	5	0	5	5	0	0	1	0	100		0	0	1	1	100	9/17/2020
52	46	Unwashed	24	ISM	9/17/2020	2003	26.2	51.1	An.Gambie K	2021-03-05	2	4	1522	1525	5	5	5	0	100	0	3	Interceptor®G2	Unw InterG2	5	0	5	0	5	5	0	0	1	0	100		0	0	1	1	100	9/17/2020
49	46	Unwashed	24	ISM	9/17/2020	2002	26.2	52.7	An.Gambie K	2021-03-05	4	4	1504	1507	5	5	3	2	100	40	3	Interceptor®G2	Unw InterG2	5	0	5	2	5	5	0	0.4	1	0.4	100	100	40	0	1	1	100	9/17/2020
46	46	Unwashed	24	ISM	9/17/2020	2001	26.2	50.8	An.Gambie K	2021-03-05	1	1	1440	1443	5	5	2	3	100	60	3	Interceptor®G2	Unw InterG2	5	0	5	3	5	5	0	0.6	1	0.6	100	100	60	0	1	1	100	9/17/2020
49	46	Unwashed	24	ISM	9/17/2020	2002	26.2	52.7	An.Gambie K	2021-03-05	2	1	1502	1505	5	5	3	2	100	40	3	Interceptor®G2	Unw InterG2	5	0	5	2	5	5	0	0.4	1	0.4	100	100	40	0	1	1	100	9/17/2020
46	46	Unwashed	24	ISM	9/17/2020	2001	26.2	50.8	An.Gambie K	2021-03-05	4	3	1443	1446	5	5	5	0	100	0	3	Interceptor®G2	Unw InterG2	5	0	5	0	5	5	0	0	1	0	100		0	0	1	1	100	9/17/2020
49	46	Unwashed	24	ISM	9/17/2020	2002	26.2	52.7	An.Gambie K	2021-03-05	4	1	1504	1507	5	5	3	2	100	40	3	Interceptor®G2	Unw InterG2	5	0	5	2	5	5	0	0.4	1	0.4	100	100	40	0	1	1	100	9/17/2020
52	46	Unwashed	24	ISM	9/17/2020	2003	26.2	51.1	An.Gambie K	2021-03-05	3	4	1522	1525	5	5	5	0	100	0	3	Interceptor®G2	Unw InterG2	5	0	5	0	5	5	0	0	1	0	100		0	0	1	1	100	9/17/2020
52	46	Unwashed	24	ISM	9/17/2020	2003	26.2	51.1	An.Gambie K	2021-03-05	2	3	1522	1525	5	5	4	1	100	20	3	Interceptor®G2	Unw InterG2	5	0	5	1	5	5	0	0.2	1	0.2	100	100	20	0	1	1	100	9/17/2020
46	46	Unwashed	24	ISM	9/17/2020	2001	26.2	50.8	An.Gambie K	2021-03-05	3	3	1442	1445	5	5	2	3	100	60	3	Interceptor®G2	Unw InterG2	5	0	5	3	5	5	0	0.6	1	0.6	100	100	60	0	1	1	100	9/17/2020
49	46	Unwashed	24	ISM	9/17/2020	2002	26.2	52.7	An.Gambie K	2021-03-05	1	2	1502	1505	5	5	4	1	100	20	3	Interceptor®G2	Unw InterG2	5	0	5	1	5	5	0	0.2	1	0.2	100	100	20	0	1	1	100	9/17/2020
52	46	Unwashed	24	ISM	9/17/2020	2003	26.2	51.1	An.Gambie K	2021-03-05	4	3	1523	1526	5	5	2	3	100	60	3	Interceptor®G2	Unw InterG2	5	0	5	3	5	5	0	0.6	1	0.6	100	100	60	0	1	1	100	9/17/2020
52	46	Unwashed	24	ISM	9/17/2020	2003	26.2	51.1	An.Gambie K	2021-03-05	4	1	1523	1526	5	5	4	1	100	20	3	Interceptor®G2	Unw InterG2	5	0	5	1	5	5	0	0.2	1	0.2	100	100	20	0	1	1	100	9/17/2020
46	46	Unwashed	24	ISM	9/17/2020	2001	26.2	50.8	An.Gambie K	2021-03-05	5	4	1444	1447	5	5	3	2	100	40	3	Interceptor®G2	Unw InterG2	5	0	5	2	5	5	0	0.4	1	0.4	100	100	40	0	1	1	100	9/17/2020
46	46	Unwashed	24	ISM	9/17/2020	2001	26.2	50.8	An.Gambie K	2021-03-05	2	3	1441	1444	5	5	3	2	100	40	3	Interceptor®G2	Unw InterG2	5	0	5	2	5	5	0	0.4	1	0.4	100	100	40	0	1	1	100	9/17/2020
46	46	Unwashed	24	ISM	9/17/2020	2001	26.2	50.8	An.Gambie K	2021-03-05	1	4	1441	1444	5	5	2	3	100	60	3	Interceptor®G2	Unw InterG2	5	0	5	3	5	5	0	0.6	1	0.6	100	100	60	0	1	1	100	9/17/2020
49	46	Unwashed	24	ISM	9/17/2020	2002	26.2	52.7	An.Gambie K	2021-03-05	5	4	1505	1508	5	5	3	2	100	40	3	Interceptor®G2	Unw InterG2	5	0	5	2	5	5	0	0.4	1	0.4	100	100	40	0	1	1	100	9/17/2020
52	46	Unwashed	24	ISM	9/17/2020	2003	26.2	51.1	An.Gambie K	2021-03-05	2	2	1521	1524	5	5	5	0	100	0	3	Interceptor®G2	Unw InterG2	5	0	5	0	5	5	0	0	1	0	100		0	0	1	1	100	9/17/2020
49	46	Unwashed	24	ISM	9/17/2020	2002	26.2	52.7	An.Gambie K	2021-03-05	5	1	1504	1507	5	5	3	2	100	40	3	Interceptor®G2	Unw InterG2	5	0	5	2	5	5	0	0.4	1	0.4	100	100	40	0	1	1	100	9/17/2020
52	46	Unwashed	24	ISM	9/17/2020	2003	26.2	51.1	An.Gambie K	2021-03-05	1	3	1521	1524	5	5	4	1	100	20	3	Interceptor®G2	Unw InterG2	5	0	5	1	5	5	0	0.2	1	0.2	100	100	20	0	1	1	100	9/17/2020
46	46	Unwashed	24	ISM	9/17/2020	2001	26.2	50.8	An.Gambie K	2021-03-05	2	1	1441	1444	5	5	4	1	100	20	3	Interceptor®G2	Unw InterG2	5	0	5	1	5	5	0	0.2	1	0.2	100	100	20	0	1	1	100	9/17/2020
46	46	Unwashed	24	ISM	9/17/2020	2001	26.2	50.8	An.Gambie K	2021-03-05	1	2	1441	1444	5	5	2	3	100	60	3	Interceptor®G2	Unw InterG2	5	0	5	3	5	5	0	0.6	1	0.6	100	100	60	0	1	1	100	9/17/2020
49	46	Unwashed	24	ISM	9/17/2020	2002	26.2	52.7	An.Gambie K	2021-03-05	4	3	1504	1507	5	5	3	2	100	40	3	Interceptor®G2	Unw InterG2	5	0	5	2	5	5	0	0.4	1	0.4	100	100	40	0	1	1	100	9/17/2020
49	46	Unwashed	24	ISM	9/17/2020	2002	26.2	52.7	An.Gambie K	2021-03-05	3	1	1503	1506	5	5	3	2	100	40	3	Interceptor®G2	Unw InterG2	5	0	5	2	5	5	0	0.4	1	0.4	100	100	40	0	1	1	100	9/17/2020
46	46	Unwashed	24	ISM	9/17/2020	2001	26.2	50.8	An.Gambie K	2021-03-05	3	2	1442	1445	5	5	3	2	100	40	3	Interceptor®G2	Unw InterG2	5	0	5	2	5	5	0	0.4	1	0.4	100	100	40	0	1	1	100	9/17/2020
49	46	Unwashed	24	ISM	9/17/2020	2002	26.2	52.7	An.Gambie K	2021-03-05	4	2	1504	1507	5	5	5	0	100	0	3	Interceptor®G2	Unw InterG2	5	0	5	0	5	5	0	0	1	0	100		0	0	1	1	100	9/17/2020
49	46	Unwashed	24	ISM	9/17/2020	2002	26.2	52.7	An.Gambie K	2021-03-05	1	4	1502	1505	5	5	4	1	100	20	3	Interceptor®G2	Unw InterG2	5	0	5	1	5	5	0	0.2	1	0.2	100	100	20	0	1	1	100	9/17/2020
49	46	Unwashed	24	ISM	9/17/2020	2002	26.2	52.7	An.Gambie K	2021-03-05	5	2	1505	1508	5	5	3	2	100	40	3	Interceptor®G2	Unw InterG2	5	0	5	2	5	5	0	0.4	1	0.4	100	100	40	0	1	1	100	9/17/2020
46	46	Unwashed	24	ISM	9/17/2020	2001	26.2	50.8	An.Gambie K	2021-03-05	4	4	1443	1446	5	5	2	3	100	60	3	Interceptor®G2	Unw InterG2	5	0	5	3	5	5	0	0.6	1	0.6	100	100	60	0	1	1	100	9/17/2020
52	46	Unwashed	24	ISM	9/17/2020	2003	26.2	51.1	An.Gambie K	2021-03-05	5	2	1523	1526	5	5	3	2	100	40	3	Interceptor®G2	Unw InterG2	5	0	5	2	5	5	0	0.4	1	0.4	100	100	40	0	1	1	100	9/17/2020
46	46	Unwashed	24	ISM	9/17/2020	2001	26.2	50.8	An.Gambie K	2021-03-05	2	4	1442	1445	5	5	3	2	100	40	3	Interceptor®G2	Unw InterG2	5	0	5	2	5	5	0	0.4	1	0.4	100	100	40	0	1	1	100	9/17/2020
49	46	Unwashed	24	ISM	9/17/2020	2002	26.2	52.7	An.Gambie K	2021-03-05	3	4	1504	1507	5	5	3	2	100	40	3	Interceptor®G2	Unw InterG2	5	0	5	2	5	5	0	0.4	1	0.4	100	100	40	0	1	1	100	9/17/2020
46	46	Unwashed	24	ISM	9/17/2020	2001	26.2	50.8	An.Gambie K	2021-03-05	3	4	1442	1445	5	5	4	1	100	20	3	Interceptor®G2	Unw InterG2	5	0	5	1	5	5	0	0.2	1	0.2	100	100	20	0	1	1	100	9/17/2020
52	46	Unwashed	24	ISM	9/17/2020	2003	26.2	51.1	An.Gambie K	2021-03-05	3	3	1522	1525	5	5	5	0	100	0	3	Interceptor®G2	Unw InterG2	5	0	5	0	5	5	0	0	1	0	100		0	0	1	1	100	9/17/2020
52	46	Unwashed	24	ISM	9/17/2020	2003	26.2	51.1	An.Gambie K	2021-03-05	5	4	1524	1527	5	5	5	0	100	0	3	Interceptor®G2	Unw InterG2	5	0	5	0	5	5	0	0	1	0	100		0	0	1	1	100	9/17/2020
46	46	Unwashed	24	ISM	9/17/2020	2001	26.2	50.8	An.Gambie K	2021-03-05	4	1	1442	1445	5	5	2	3	100	60	3	Interceptor®G2	Unw InterG2	5	0	5	3	5	5	0	0.6	1	0.6	100	100	60	0	1	1	100	9/17/2020
46	46	Unwashed	24	ISM	9/17/2020	2001	26.2	50.8	An.Gambie K	2021-03-05	4	2	1443	1446	5	5	2	3	100	60	3	Interceptor®G2	Unw InterG2	5	0	5	3	5	5	0	0.6	1	0.6	100	100	60	0	1	1	100	9/17/2020
49	46	Unwashed	24	ISM	9/17/2020	2002	26.2	52.7	An.Gambie K	2021-03-05	2	2	1502	1505	5	5	3	2	100	40	3	Interceptor®G2	Unw InterG2	5	0	5	2	5	5	0	0.4	1	0.4	100	100	40	0	1	1	100	9/17/2020
49	46	Unwashed	24	ISM	9/17/2020	2002	26.2	52.7	An.Gambie K	2021-03-05	5	3	1505	1508	5	5	5	0	100	0	3	Interceptor®G2	Unw InterG2	5	0	5	0	5	5	0	0	1	0	100		0	0	1	1	100	9/17/2020
46	46	Unwashed	24	ISM	9/17/2020	2001	26.2	50.8	An.Gambie K	2021-03-05	2	2	1441	1444	5	5	2	3	100	60	3	Interceptor®G2	Unw InterG2	5	0	5	3	5	5	0	0.6	1	0.6	100	100	60	0	1	1	100	9/17/2020
52	46	Unwashed	24	ISM	9/17/2020	2003	26.2	51.1	An.Gambie K	2021-03-05	5	1	1523	1526	5	5	5	0	100	0	3	Interceptor®G2	Unw InterG2	5	0	5	0	5	5	0	0	1	0	100		0	0	1	1	100	9/17/2020
49	46	Unwashed	24	ISM	9/17/2020	2002	26.2	52.7	An.Gambie K	2021-03-05	1	3	1502	1505	5	5	2	3	100	60	3	Interceptor®G2	Unw InterG2	5	0	5	3	5	5	0	0.6	1	0.6	100	100	60	0	1	1	100	9/17/2020
49	46	Unwashed	24	ISM	9/17/2020	2002	26.2	52.7	An.Gambie K	2021-03-05	3	2	1503	1506	5	5	5	0	100	0	3	Interceptor®G2	Unw InterG2	5	0	5	0	5	5	0	0	1	0	100		0	0	1	1	100	9/17/2020
47	46	Unwashed	48	ISM	9/19/2020	2001	27.7	67.1	An.Gambie K	2021-03-05	5	2	0	0	5	0	3	2	0	40	0	Interceptor®G2	Unw InterG2	5	0	5	2	5	0	0	0.4	0	0.4	0	100	40	0	0	0	0	9/19/2020
50	46	Unwashed	48	ISM	9/19/2020	2002	28	66.8	An.Gambie K	2021-03-05	5	4	0	0	5	0	2	3	0	60	0	Interceptor®G2	Unw InterG2	5	0	5	3	5	0	0	0.6	0	0.6	0	100	60	0	0	0	0	9/19/2020
53	46	Unwashed	48	ISM	9/19/2020	2003	28.6	66	An.Gambie K	2021-03-05	4	3	0	0	5	0	2	3	0	60	0	Interceptor®G2	Unw InterG2	5	0	5	3	5	0	0	0.6	0	0.6	0	100	60	0	0	0	0	9/19/2020
50	46	Unwashed	48	ISM	9/19/2020	2002	28	66.8	An.Gambie K	2021-03-05	1	2	0	0	5	0	3	2	0	40	0	Interceptor®G2	Unw InterG2	5	0	5	2	5	0	0	0.4	0	0.4	0	100	40	0	0	0	0	9/19/2020
50	46	Unwashed	48	ISM	9/19/2020	2002	28	66.8	An.Gambie K	2021-03-05	3	2	0	0	5	0	4	1	0	20	0	Interceptor®G2	Unw InterG2	5	0	5	1	5	0	0	0.2	0	0.2	0	100	20	0	0	0	0	9/19/2020
50	46	Unwashed	48	ISM	9/19/2020	2002	28	66.8	An.Gambie K	2021-03-05	3	4	0	0	5	0	3	2	0	40	0	Interceptor®G2	Unw InterG2	5	0	5	2	5	0	0	0.4	0	0.4	0	100	40	0	0	0	0	9/19/2020
53	46	Unwashed	48	ISM	9/19/2020	2003	28.6	66	An.Gambie K	2021-03-05	4	1	0	0	5	0	4	1	0	20	0	Interceptor®G2	Unw InterG2	5	0	5	1	5	0	0	0.2	0	0.2	0	100	20	0	0	0	0	9/19/2020
47	46	Unwashed	48	ISM	9/19/2020	2001	27.7	67.1	An.Gambie K	2021-03-05	3	2	0	0	5	0	3	2	0	40	0	Interceptor®G2	Unw InterG2	5	0	5	2	5	0	0	0.4	0	0.4	0	100	40	0	0	0	0	9/19/2020
53	46	Unwashed	48	ISM	9/19/2020	2003	28.6	66	An.Gambie K	2021-03-05	1	3	0	0	5	0	4	1	0	20	0	Interceptor®G2	Unw InterG2	5	0	5	1	5	0	0	0.2	0	0.2	0	100	20	0	0	0	0	9/19/2020
47	46	Unwashed	48	ISM	9/19/2020	2001	27.7	67.1	An.Gambie K	2021-03-05	2	1	0	0	5	0	4	1	0	20	0	Interceptor®G2	Unw InterG2	5	0	5	1	5	0	0	0.2	0	0.2	0	100	20	0	0	0	0	9/19/2020
50	46	Unwashed	48	ISM	9/19/2020	2002	28	66.8	An.Gambie K	2021-03-05	3	3	0	0	5	0	5	0	0	0	0	Interceptor®G2	Unw InterG2	5	0	5	0	5	0	0	0	0	0	0		0	0	0	0	0	9/19/2020
50	46	Unwashed	48	ISM	9/19/2020	2002	28	66.8	An.Gambie K	2021-03-05	5	1	0	0	5	0	2	3	0	60	0	Interceptor®G2	Unw InterG2	5	0	5	3	5	0	0	0.6	0	0.6	0	100	60	0	0	0	0	9/19/2020
50	46	Unwashed	48	ISM	9/19/2020	2002	28	66.8	An.Gambie K	2021-03-05	1	1	0	0	5	0	3	2	0	40	0	Interceptor®G2	Unw InterG2	5	0	5	2	5	0	0	0.4	0	0.4	0	100	40	0	0	0	0	9/19/2020
53	46	Unwashed	48	ISM	9/19/2020	2003	28.6	66	An.Gambie K	2021-03-05	1	4	0	0	5	0	3	2	0	40	0	Interceptor®G2	Unw InterG2	5	0	5	2	5	0	0	0.4	0	0.4	0	100	40	0	0	0	0	9/19/2020
47	46	Unwashed	48	ISM	9/19/2020	2001	27.7	67.1	An.Gambie K	2021-03-05	3	1	0	0	5	0	2	3	0	60	0	Interceptor®G2	Unw InterG2	5	0	5	3	5	0	0	0.6	0	0.6	0	100	60	0	0	0	0	9/19/2020
50	46	Unwashed	48	ISM	9/19/2020	2002	28	66.8	An.Gambie K	2021-03-05	2	3	0	0	5	0	3	2	0	40	0	Interceptor®G2	Unw InterG2	5	0	5	2	5	0	0	0.4	0	0.4	0	100	40	0	0	0	0	9/19/2020
53	46	Unwashed	48	ISM	9/19/2020	2003	28.6	66	An.Gambie K	2021-03-05	3	1	0	0	5	0	3	2	0	40	0	Interceptor®G2	Unw InterG2	5	0	5	2	5	0	0	0.4	0	0.4	0	100	40	0	0	0	0	9/19/2020
47	46	Unwashed	48	ISM	9/19/2020	2001	27.7	67.1	An.Gambie K	2021-03-05	4	4	0	0	5	0	2	3	0	60	0	Interceptor®G2	Unw InterG2	5	0	5	3	5	0	0	0.6	0	0.6	0	100	60	0	0	0	0	9/19/2020
47	46	Unwashed	48	ISM	9/19/2020	2001	27.7	67.1	An.Gambie K	2021-03-05	3	4	0	0	5	0	5	0	0	0	0	Interceptor®G2	Unw InterG2	5	0	5	0	5	0	0	0	0	0	0		0	0	0	0	0	9/19/2020
53	46	Unwashed	48	ISM	9/19/2020	2003	28.6	66	An.Gambie K	2021-03-05	2	4	0	0	5	0	5	0	0	0	0	Interceptor®G2	Unw InterG2	5	0	5	0	5	0	0	0	0	0	0		0	0	0	0	0	9/19/2020
53	46	Unwashed	48	ISM	9/19/2020	2003	28.6	66	An.Gambie K	2021-03-05	5	1	0	0	5	0	4	1	0	20	0	Interceptor®G2	Unw InterG2	5	0	5	1	5	0	0	0.2	0	0.2	0	100	20	0	0	0	0	9/19/2020
47	46	Unwashed	48	ISM	9/19/2020	2001	27.7	67.1	An.Gambie K	2021-03-05	2	2	0	0	5	0	3	2	0	40	0	Interceptor®G2	Unw InterG2	5	0	5	2	5	0	0	0.4	0	0.4	0	100	40	0	0	0	0	9/19/2020
50	46	Unwashed	48	ISM	9/19/2020	2002	28	66.8	An.Gambie K	2021-03-05	4	4	0	0	5	0	3	2	0	40	0	Interceptor®G2	Unw InterG2	5	0	5	2	5	0	0	0.4	0	0.4	0	100	40	0	0	0	0	9/19/2020
47	46	Unwashed	48	ISM	9/19/2020	2001	27.7	67.1	An.Gambie K	2021-03-05	1	3	0	0	5	0	5	0	0	0	0	Interceptor®G2	Unw InterG2	5	0	5	0	5	0	0	0	0	0	0		0	0	0	0	0	9/19/2020
47	46	Unwashed	48	ISM	9/19/2020	2001	27.7	67.1	An.Gambie K	2021-03-05	1	4	0	0	5	0	3	2	0	40	0	Interceptor®G2	Unw InterG2	5	0	5	2	5	0	0	0.4	0	0.4	0	100	40	0	0	0	0	9/19/2020
53	46	Unwashed	48	ISM	9/19/2020	2003	28.6	66	An.Gambie K	2021-03-05	4	4	0	0	5	0	4	1	0	20	0	Interceptor®G2	Unw InterG2	5	0	5	1	5	0	0	0.2	0	0.2	0	100	20	0	0	0	0	9/19/2020
53	46	Unwashed	48	ISM	9/19/2020	2003	28.6	66	An.Gambie K	2021-03-05	4	2	0	0	5	0	3	2	0	40	0	Interceptor®G2	Unw InterG2	5	0	5	2	5	0	0	0.4	0	0.4	0	100	40	0	0	0	0	9/19/2020
53	46	Unwashed	48	ISM	9/19/2020	2003	28.6	66	An.Gambie K	2021-03-05	1	1	0	0	5	0	3	2	0	40	0	Interceptor®G2	Unw InterG2	5	0	5	2	5	0	0	0.4	0	0.4	0	100	40	0	0	0	0	9/19/2020
47	46	Unwashed	48	ISM	9/19/2020	2001	27.7	67.1	An.Gambie K	2021-03-05	3	3	0	0	5	0	2	3	0	60	0	Interceptor®G2	Unw InterG2	5	0	5	3	5	0	0	0.6	0	0.6	0	100	60	0	0	0	0	9/19/2020
53	46	Unwashed	48	ISM	9/19/2020	2003	28.6	66	An.Gambie K	2021-03-05	5	4	0	0	5	0	5	0	0	0	0	Interceptor®G2	Unw InterG2	5	0	5	0	5	0	0	0	0	0	0		0	0	0	0	0	9/19/2020
50	46	Unwashed	48	ISM	9/19/2020	2002	28	66.8	An.Gambie K	2021-03-05	1	4	0	0	5	0	4	1	0	20	0	Interceptor®G2	Unw InterG2	5	0	5	1	5	0	0	0.2	0	0.2	0	100	20	0	0	0	0	9/19/2020
50	46	Unwashed	48	ISM	9/19/2020	2002	28	66.8	An.Gambie K	2021-03-05	5	2	0	0	5	0	3	2	0	40	0	Interceptor®G2	Unw InterG2	5	0	5	2	5	0	0	0.4	0	0.4	0	100	40	0	0	0	0	9/19/2020
53	46	Unwashed	48	ISM	9/19/2020	2003	28.6	66	An.Gambie K	2021-03-05	2	1	0	0	5	0	5	0	0	0	0	Interceptor®G2	Unw InterG2	5	0	5	0	5	0	0	0	0	0	0		0	0	0	0	0	9/19/2020
47	46	Unwashed	48	ISM	9/19/2020	2001	27.7	67.1	An.Gambie K	2021-03-05	2	4	0	0	5	0	3	2	0	40	0	Interceptor®G2	Unw InterG2	5	0	5	2	5	0	0	0.4	0	0.4	0	100	40	0	0	0	0	9/19/2020
50	46	Unwashed	48	ISM	9/19/2020	2002	28	66.8	An.Gambie K	2021-03-05	4	2	0	0	5	0	5	0	0	0	0	Interceptor®G2	Unw InterG2	5	0	5	0	5	0	0	0	0	0	0		0	0	0	0	0	9/19/2020
47	46	Unwashed	48	ISM	9/19/2020	2001	27.7	67.1	An.Gambie K	2021-03-05	5	4	0	0	5	0	2	3	0	60	0	Interceptor®G2	Unw InterG2	5	0	5	3	5	0	0	0.6	0	0.6	0	100	60	0	0	0	0	9/19/2020
47	46	Unwashed	48	ISM	9/19/2020	2001	27.7	67.1	An.Gambie K	2021-03-05	5	3	0	0	5	0	2	3	0	60	0	Interceptor®G2	Unw InterG2	5	0	5	3	5	0	0	0.6	0	0.6	0	100	60	0	0	0	0	9/19/2020
50	46	Unwashed	48	ISM	9/19/2020	2002	28	66.8	An.Gambie K	2021-03-05	4	1	0	0	5	0	3	2	0	40	0	Interceptor®G2	Unw InterG2	5	0	5	2	5	0	0	0.4	0	0.4	0	100	40	0	0	0	0	9/19/2020
53	46	Unwashed	48	ISM	9/19/2020	2003	28.6	66	An.Gambie K	2021-03-05	5	2	0	0	5	0	3	2	0	40	0	Interceptor®G2	Unw InterG2	5	0	5	2	5	0	0	0.4	0	0.4	0	100	40	0	0	0	0	9/19/2020
53	46	Unwashed	48	ISM	9/19/2020	2003	28.6	66	An.Gambie K	2021-03-05	2	3	0	0	5	0	3	2	0	40	0	Interceptor®G2	Unw InterG2	5	0	5	2	5	0	0	0.4	0	0.4	0	100	40	0	0	0	0	9/19/2020
50	46	Unwashed	48	ISM	9/19/2020	2002	28	66.8	An.Gambie K	2021-03-05	2	2	0	0	5	0	3	2	0	40	0	Interceptor®G2	Unw InterG2	5	0	5	2	5	0	0	0.4	0	0.4	0	100	40	0	0	0	0	9/19/2020
50	46	Unwashed	48	ISM	9/19/2020	2002	28	66.8	An.Gambie K	2021-03-05	5	3	0	0	5	0	4	1	0	20	0	Interceptor®G2	Unw InterG2	5	0	5	1	5	0	0	0.2	0	0.2	0	100	20	0	0	0	0	9/19/2020
47	46	Unwashed	48	ISM	9/19/2020	2001	27.7	67.1	An.Gambie K	2021-03-05	5	1	0	0	5	0	3	2	0	40	0	Interceptor®G2	Unw InterG2	5	0	5	2	5	0	0	0.4	0	0.4	0	100	40	0	0	0	0	9/19/2020
53	46	Unwashed	48	ISM	9/19/2020	2003	28.6	66	An.Gambie K	2021-03-05	2	2	0	0	5	0	5	0	0	0	0	Interceptor®G2	Unw InterG2	5	0	5	0	5	0	0	0	0	0	0		0	0	0	0	0	9/19/2020
50	46	Unwashed	48	ISM	9/19/2020	2002	28	66.8	An.Gambie K	2021-03-05	4	3	0	0	5	0	4	1	0	20	0	Interceptor®G2	Unw InterG2	5	0	5	1	5	0	0	0.2	0	0.2	0	100	20	0	0	0	0	9/19/2020
47	46	Unwashed	48	ISM	9/19/2020	2001	27.7	67.1	An.Gambie K	2021-03-05	4	1	0	0	5	0	3	2	0	40	0	Interceptor®G2	Unw InterG2	5	0	5	2	5	0	0	0.4	0	0.4	0	100	40	0	0	0	0	9/19/2020
53	46	Unwashed	48	ISM	9/19/2020	2003	28.6	66	An.Gambie K	2021-03-05	3	3	0	0	5	0	5	0	0	0	0	Interceptor®G2	Unw InterG2	5	0	5	0	5	0	0	0	0	0	0		0	0	0	0	0	9/19/2020
53	46	Unwashed	48	ISM	9/19/2020	2003	28.6	66	An.Gambie K	2021-03-05	1	2	0	0	5	0	2	3	0	60	0	Interceptor®G2	Unw InterG2	5	0	5	3	5	0	0	0.6	0	0.6	0	100	60	0	0	0	0	9/19/2020
50	46	Unwashed	48	ISM	9/19/2020	2002	28	66.8	An.Gambie K	2021-03-05	3	1	0	0	5	0	3	2	0	40	0	Interceptor®G2	Unw InterG2	5	0	5	2	5	0	0	0.4	0	0.4	0	100	40	0	0	0	0	9/19/2020
47	46	Unwashed	48	ISM	9/19/2020	2001	27.7	67.1	An.Gambie K	2021-03-05	4	2	0	0	5	0	2	3	0	60	0	Interceptor®G2	Unw InterG2	5	0	5	3	5	0	0	0.6	0	0.6	0	100	60	0	0	0	0	9/19/2020
53	46	Unwashed	48	ISM	9/19/2020	2003	28.6	66	An.Gambie K	2021-03-05	3	4	0	0	5	0	5	0	0	0	0	Interceptor®G2	Unw InterG2	5	0	5	0	5	0	0	0	0	0	0		0	0	0	0	0	9/19/2020
47	46	Unwashed	48	ISM	9/19/2020	2001	27.7	67.1	An.Gambie K	2021-03-05	1	1	0	0	5	0	4	1	0	20	0	Interceptor®G2	Unw InterG2	5	0	5	1	5	0	0	0.2	0	0.2	0	100	20	0	0	0	0	9/19/2020
53	46	Unwashed	48	ISM	9/19/2020	2003	28.6	66	An.Gambie K	2021-03-05	3	2	0	0	5	0	3	2	0	40	0	Interceptor®G2	Unw InterG2	5	0	5	2	5	0	0	0.4	0	0.4	0	100	40	0	0	0	0	9/19/2020
47	46	Unwashed	48	ISM	9/19/2020	2001	27.7	67.1	An.Gambie K	2021-03-05	4	3	0	0	5	0	5	0	0	0	0	Interceptor®G2	Unw InterG2	5	0	5	0	5	0	0	0	0	0	0		0	0	0	0	0	9/19/2020
47	46	Unwashed	48	ISM	9/19/2020	2001	27.7	67.1	An.Gambie K	2021-03-05	1	2	0	0	5	0	2	3	0	60	0	Interceptor®G2	Unw InterG2	5	0	5	3	5	0	0	0.6	0	0.6	0	100	60	0	0	0	0	9/19/2020
50	46	Unwashed	48	ISM	9/19/2020	2002	28	66.8	An.Gambie K	2021-03-05	1	3	0	0	5	0	2	3	0	60	0	Interceptor®G2	Unw InterG2	5	0	5	3	5	0	0	0.6	0	0.6	0	100	60	0	0	0	0	9/19/2020
50	46	Unwashed	48	ISM	9/19/2020	2002	28	66.8	An.Gambie K	2021-03-05	2	1	0	0	5	0	3	2	0	40	0	Interceptor®G2	Unw InterG2	5	0	5	2	5	0	0	0.4	0	0.4	0	100	40	0	0	0	0	9/19/2020
50	46	Unwashed	48	ISM	9/19/2020	2002	28	66.8	An.Gambie K	2021-03-05	2	4	0	0	5	0	4	1	0	20	0	Interceptor®G2	Unw InterG2	5	0	5	1	5	0	0	0.2	0	0.2	0	100	20	0	0	0	0	9/19/2020
47	46	Unwashed	48	ISM	9/19/2020	2001	27.7	67.1	An.Gambie K	2021-03-05	2	3	0	0	5	0	3	2	0	40	0	Interceptor®G2	Unw InterG2	5	0	5	2	5	0	0	0.4	0	0.4	0	100	40	0	0	0	0	9/19/2020
53	46	Unwashed	48	ISM	9/19/2020	2003	28.6	66	An.Gambie K	2021-03-05	5	3	0	0	5	0	4	1	0	20	0	Interceptor®G2	Unw InterG2	5	0	5	1	5	0	0	0.2	0	0.2	0	100	20	0	0	0	0	9/19/2020
54	46	Unwashed	72	ISM	9/20/2020	2003	27.5	71.7	An.Gambie K	2021-03-05	4	4	0	0	5	0	3	2	0	40	0	Interceptor®G2	Unw InterG2	5	0	5	2	5	0	0	0.4	0	0.4	0	100	40	0	0	0	0	9/20/2020
48	46	Unwashed	72	ISM	9/20/2020	2001	27	72.3	An.Gambie K	2021-03-05	3	1	0	0	5	0	3	2	0	40	0	Interceptor®G2	Unw InterG2	5	0	5	2	5	0	0	0.4	0	0.4	0	100	40	0	0	0	0	9/20/2020
51	46	Unwashed	72	ISM	9/20/2020	2002	27.3	65.5	An.Gambie K	2021-03-05	3	4	0	0	5	0	2	3	0	60	0	Interceptor®G2	Unw InterG2	5	0	5	3	5	0	0	0.6	0	0.6	0	100	60	0	0	0	0	9/20/2020
48	46	Unwashed	72	ISM	9/20/2020	2001	27	72.3	An.Gambie K	2021-03-05	4	2	0	0	5	0	2	3	0	60	0	Interceptor®G2	Unw InterG2	5	0	5	3	5	0	0	0.6	0	0.6	0	100	60	0	0	0	0	9/20/2020
54	46	Unwashed	72	ISM	9/20/2020	2003	27.5	71.7	An.Gambie K	2021-03-05	3	1	0	0	5	0	2	3	0	60	0	Interceptor®G2	Unw InterG2	5	0	5	3	5	0	0	0.6	0	0.6	0	100	60	0	0	0	0	9/20/2020
51	46	Unwashed	72	ISM	9/20/2020	2002	27.3	65.5	An.Gambie K	2021-03-05	5	2	0	0	5	0	3	2	0	40	0	Interceptor®G2	Unw InterG2	5	0	5	2	5	0	0	0.4	0	0.4	0	100	40	0	0	0	0	9/20/2020
51	46	Unwashed	72	ISM	9/20/2020	2002	27.3	65.5	An.Gambie K	2021-03-05	3	3	0	0	5	0	4	1	0	20	0	Interceptor®G2	Unw InterG2	5	0	5	1	5	0	0	0.2	0	0.2	0	100	20	0	0	0	0	9/20/2020
51	46	Unwashed	72	ISM	9/20/2020	2002	27.3	65.5	An.Gambie K	2021-03-05	1	4	0	0	5	0	3	2	0	40	0	Interceptor®G2	Unw InterG2	5	0	5	2	5	0	0	0.4	0	0.4	0	100	40	0	0	0	0	9/20/2020
51	46	Unwashed	72	ISM	9/20/2020	2002	27.3	65.5	An.Gambie K	2021-03-05	1	2	0	0	5	0	2	3	0	60	0	Interceptor®G2	Unw InterG2	5	0	5	3	5	0	0	0.6	0	0.6	0	100	60	0	0	0	0	9/20/2020
51	46	Unwashed	72	ISM	9/20/2020	2002	27.3	65.5	An.Gambie K	2021-03-05	1	1	0	0	5	0	3	2	0	40	0	Interceptor®G2	Unw InterG2	5	0	5	2	5	0	0	0.4	0	0.4	0	100	40	0	0	0	0	9/20/2020
48	46	Unwashed	72	ISM	9/20/2020	2001	27	72.3	An.Gambie K	2021-03-05	3	3	0	0	5	0	2	3	0	60	0	Interceptor®G2	Unw InterG2	5	0	5	3	5	0	0	0.6	0	0.6	0	100	60	0	0	0	0	9/20/2020
48	46	Unwashed	72	ISM	9/20/2020	2001	27	72.3	An.Gambie K	2021-03-05	1	3	0	0	5	0	5	0	0	0	0	Interceptor®G2	Unw InterG2	5	0	5	0	5	0	0	0	0	0	0		0	0	0	0	0	9/20/2020
54	46	Unwashed	72	ISM	9/20/2020	2003	27.5	71.7	An.Gambie K	2021-03-05	3	3	0	0	5	0	4	1	0	20	0	Interceptor®G2	Unw InterG2	5	0	5	1	5	0	0	0.2	0	0.2	0	100	20	0	0	0	0	9/20/2020
51	46	Unwashed	72	ISM	9/20/2020	2002	27.3	65.5	An.Gambie K	2021-03-05	5	4	0	0	5	0	2	3	0	60	0	Interceptor®G2	Unw InterG2	5	0	5	3	5	0	0	0.6	0	0.6	0	100	60	0	0	0	0	9/20/2020
51	46	Unwashed	72	ISM	9/20/2020	2002	27.3	65.5	An.Gambie K	2021-03-05	4	3	0	0	5	0	3	2	0	40	0	Interceptor®G2	Unw InterG2	5	0	5	2	5	0	0	0.4	0	0.4	0	100	40	0	0	0	0	9/20/2020
54	46	Unwashed	72	ISM	9/20/2020	2003	27.5	71.7	An.Gambie K	2021-03-05	1	2	0	0	5	0	2	3	0	60	0	Interceptor®G2	Unw InterG2	5	0	5	3	5	0	0	0.6	0	0.6	0	100	60	0	0	0	0	9/20/2020
54	46	Unwashed	72	ISM	9/20/2020	2003	27.5	71.7	An.Gambie K	2021-03-05	5	2	0	0	5	0	3	2	0	40	0	Interceptor®G2	Unw InterG2	5	0	5	2	5	0	0	0.4	0	0.4	0	100	40	0	0	0	0	9/20/2020
54	46	Unwashed	72	ISM	9/20/2020	2003	27.5	71.7	An.Gambie K	2021-03-05	5	3	0	0	5	0	3	2	0	40	0	Interceptor®G2	Unw InterG2	5	0	5	2	5	0	0	0.4	0	0.4	0	100	40	0	0	0	0	9/20/2020
51	46	Unwashed	72	ISM	9/20/2020	2002	27.3	65.5	An.Gambie K	2021-03-05	4	4	0	0	5	0	3	2	0	40	0	Interceptor®G2	Unw InterG2	5	0	5	2	5	0	0	0.4	0	0.4	0	100	40	0	0	0	0	9/20/2020
51	46	Unwashed	72	ISM	9/20/2020	2002	27.3	65.5	An.Gambie K	2021-03-05	1	3	0	0	5	0	2	3	0	60	0	Interceptor®G2	Unw InterG2	5	0	5	3	5	0	0	0.6	0	0.6	0	100	60	0	0	0	0	9/20/2020
48	46	Unwashed	72	ISM	9/20/2020	2001	27	72.3	An.Gambie K	2021-03-05	5	2	0	0	5	0	2	3	0	60	0	Interceptor®G2	Unw InterG2	5	0	5	3	5	0	0	0.6	0	0.6	0	100	60	0	0	0	0	9/20/2020
48	46	Unwashed	72	ISM	9/20/2020	2001	27	72.3	An.Gambie K	2021-03-05	1	1	0	0	5	0	4	1	0	20	0	Interceptor®G2	Unw InterG2	5	0	5	1	5	0	0	0.2	0	0.2	0	100	20	0	0	0	0	9/20/2020
48	46	Unwashed	72	ISM	9/20/2020	2001	27	72.3	An.Gambie K	2021-03-05	2	4	0	0	5	0	3	2	0	40	0	Interceptor®G2	Unw InterG2	5	0	5	2	5	0	0	0.4	0	0.4	0	100	40	0	0	0	0	9/20/2020
51	46	Unwashed	72	ISM	9/20/2020	2002	27.3	65.5	An.Gambie K	2021-03-05	4	2	0	0	5	0	4	1	0	20	0	Interceptor®G2	Unw InterG2	5	0	5	1	5	0	0	0.2	0	0.2	0	100	20	0	0	0	0	9/20/2020
48	46	Unwashed	72	ISM	9/20/2020	2001	27	72.3	An.Gambie K	2021-03-05	5	3	0	0	5	0	2	3	0	60	0	Interceptor®G2	Unw InterG2	5	0	5	3	5	0	0	0.6	0	0.6	0	100	60	0	0	0	0	9/20/2020
51	46	Unwashed	72	ISM	9/20/2020	2002	27.3	65.5	An.Gambie K	2021-03-05	5	1	0	0	5	0	1	4	0	80	0	Interceptor®G2	Unw InterG2	5	0	5	4	5	0	0	0.8	0	0.8	0	100	80	1	0	1	100	9/20/2020
51	46	Unwashed	72	ISM	9/20/2020	2002	27.3	65.5	An.Gambie K	2021-03-05	2	4	0	0	5	0	4	1	0	20	0	Interceptor®G2	Unw InterG2	5	0	5	1	5	0	0	0.2	0	0.2	0	100	20	0	0	0	0	9/20/2020
48	46	Unwashed	72	ISM	9/20/2020	2001	27	72.3	An.Gambie K	2021-03-05	3	4	0	0	5	0	3	2	0	40	0	Interceptor®G2	Unw InterG2	5	0	5	2	5	0	0	0.4	0	0.4	0	100	40	0	0	0	0	9/20/2020
48	46	Unwashed	72	ISM	9/20/2020	2001	27	72.3	An.Gambie K	2021-03-05	5	4	0	0	5	0	2	3	0	60	0	Interceptor®G2	Unw InterG2	5	0	5	3	5	0	0	0.6	0	0.6	0	100	60	0	0	0	0	9/20/2020
51	46	Unwashed	72	ISM	9/20/2020	2002	27.3	65.5	An.Gambie K	2021-03-05	3	1	0	0	5	0	3	2	0	40	0	Interceptor®G2	Unw InterG2	5	0	5	2	5	0	0	0.4	0	0.4	0	100	40	0	0	0	0	9/20/2020
51	46	Unwashed	72	ISM	9/20/2020	2002	27.3	65.5	An.Gambie K	2021-03-05	2	1	0	0	5	0	3	2	0	40	0	Interceptor®G2	Unw InterG2	5	0	5	2	5	0	0	0.4	0	0.4	0	100	40	0	0	0	0	9/20/2020
54	46	Unwashed	72	ISM	9/20/2020	2003	27.5	71.7	An.Gambie K	2021-03-05	4	2	0	0	5	0	2	3	0	60	0	Interceptor®G2	Unw InterG2	5	0	5	3	5	0	0	0.6	0	0.6	0	100	60	0	0	0	0	9/20/2020
54	46	Unwashed	72	ISM	9/20/2020	2003	27.5	71.7	An.Gambie K	2021-03-05	1	3	0	0	5	0	4	1	0	20	0	Interceptor®G2	Unw InterG2	5	0	5	1	5	0	0	0.2	0	0.2	0	100	20	0	0	0	0	9/20/2020
48	46	Unwashed	72	ISM	9/20/2020	2001	27	72.3	An.Gambie K	2021-03-05	4	1	0	0	5	0	2	3	0	60	0	Interceptor®G2	Unw InterG2	5	0	5	3	5	0	0	0.6	0	0.6	0	100	60	0	0	0	0	9/20/2020
48	46	Unwashed	72	ISM	9/20/2020	2001	27	72.3	An.Gambie K	2021-03-05	3	2	0	0	5	0	3	2	0	40	0	Interceptor®G2	Unw InterG2	5	0	5	2	5	0	0	0.4	0	0.4	0	100	40	0	0	0	0	9/20/2020
51	46	Unwashed	72	ISM	9/20/2020	2002	27.3	65.5	An.Gambie K	2021-03-05	2	2	0	0	5	0	4	1	0	20	0	Interceptor®G2	Unw InterG2	5	0	5	1	5	0	0	0.2	0	0.2	0	100	20	0	0	0	0	9/20/2020
51	46	Unwashed	72	ISM	9/20/2020	2002	27.3	65.5	An.Gambie K	2021-03-05	4	1	0	0	5	0	3	2	0	40	0	Interceptor®G2	Unw InterG2	5	0	5	2	5	0	0	0.4	0	0.4	0	100	40	0	0	0	0	9/20/2020
54	46	Unwashed	72	ISM	9/20/2020	2003	27.5	71.7	An.Gambie K	2021-03-05	2	2	0	0	5	0	4	1	0	20	0	Interceptor®G2	Unw InterG2	5	0	5	1	5	0	0	0.2	0	0.2	0	100	20	0	0	0	0	9/20/2020
48	46	Unwashed	72	ISM	9/20/2020	2001	27	72.3	An.Gambie K	2021-03-05	1	4	0	0	5	0	3	2	0	40	0	Interceptor®G2	Unw InterG2	5	0	5	2	5	0	0	0.4	0	0.4	0	100	40	0	0	0	0	9/20/2020
51	46	Unwashed	72	ISM	9/20/2020	2002	27.3	65.5	An.Gambie K	2021-03-05	3	2	0	0	5	0	4	1	0	20	0	Interceptor®G2	Unw InterG2	5	0	5	1	5	0	0	0.2	0	0.2	0	100	20	0	0	0	0	9/20/2020
54	46	Unwashed	72	ISM	9/20/2020	2003	27.5	71.7	An.Gambie K	2021-03-05	4	1	0	0	5	0	3	2	0	40	0	Interceptor®G2	Unw InterG2	5	0	5	2	5	0	0	0.4	0	0.4	0	100	40	0	0	0	0	9/20/2020
48	46	Unwashed	72	ISM	9/20/2020	2001	27	72.3	An.Gambie K	2021-03-05	2	1	0	0	5	0	4	1	0	20	0	Interceptor®G2	Unw InterG2	5	0	5	1	5	0	0	0.2	0	0.2	0	100	20	0	0	0	0	9/20/2020
48	46	Unwashed	72	ISM	9/20/2020	2001	27	72.3	An.Gambie K	2021-03-05	2	3	0	0	5	0	4	1	0	20	0	Interceptor®G2	Unw InterG2	5	0	5	1	5	0	0	0.2	0	0.2	0	100	20	0	0	0	0	9/20/2020
54	46	Unwashed	72	ISM	9/20/2020	2003	27.5	71.7	An.Gambie K	2021-03-05	3	4	0	0	5	0	4	1	0	20	0	Interceptor®G2	Unw InterG2	5	0	5	1	5	0	0	0.2	0	0.2	0	100	20	0	0	0	0	9/20/2020
54	46	Unwashed	72	ISM	9/20/2020	2003	27.5	71.7	An.Gambie K	2021-03-05	5	4	0	0	5	0	4	1	0	20	0	Interceptor®G2	Unw InterG2	5	0	5	1	5	0	0	0.2	0	0.2	0	100	20	0	0	0	0	9/20/2020
48	46	Unwashed	72	ISM	9/20/2020	2001	27	72.3	An.Gambie K	2021-03-05	1	2	0	0	5	0	1	4	0	80	0	Interceptor®G2	Unw InterG2	5	0	5	4	5	0	0	0.8	0	0.8	0	100	80	1	0	1	100	9/20/2020
54	46	Unwashed	72	ISM	9/20/2020	2003	27.5	71.7	An.Gambie K	2021-03-05	5	1	0	0	5	0	2	3	0	60	0	Interceptor®G2	Unw InterG2	5	0	5	3	5	0	0	0.6	0	0.6	0	100	60	0	0	0	0	9/20/2020
54	46	Unwashed	72	ISM	9/20/2020	2003	27.5	71.7	An.Gambie K	2021-03-05	2	4	0	0	5	0	3	2	0	40	0	Interceptor®G2	Unw InterG2	5	0	5	2	5	0	0	0.4	0	0.4	0	100	40	0	0	0	0	9/20/2020
51	46	Unwashed	72	ISM	9/20/2020	2002	27.3	65.5	An.Gambie K	2021-03-05	5	3	0	0	5	0	3	2	0	40	0	Interceptor®G2	Unw InterG2	5	0	5	2	5	0	0	0.4	0	0.4	0	100	40	0	0	0	0	9/20/2020
48	46	Unwashed	72	ISM	9/20/2020	2001	27	72.3	An.Gambie K	2021-03-05	5	1	0	0	5	0	3	2	0	40	0	Interceptor®G2	Unw InterG2	5	0	5	2	5	0	0	0.4	0	0.4	0	100	40	0	0	0	0	9/20/2020
54	46	Unwashed	72	ISM	9/20/2020	2003	27.5	71.7	An.Gambie K	2021-03-05	2	1	0	0	5	0	3	2	0	40	0	Interceptor®G2	Unw InterG2	5	0	5	2	5	0	0	0.4	0	0.4	0	100	40	0	0	0	0	9/20/2020
54	46	Unwashed	72	ISM	9/20/2020	2003	27.5	71.7	An.Gambie K	2021-03-05	3	2	0	0	5	0	3	2	0	40	0	Interceptor®G2	Unw InterG2	5	0	5	2	5	0	0	0.4	0	0.4	0	100	40	0	0	0	0	9/20/2020
54	46	Unwashed	72	ISM	9/20/2020	2003	27.5	71.7	An.Gambie K	2021-03-05	1	1	0	0	5	0	2	3	0	60	0	Interceptor®G2	Unw InterG2	5	0	5	3	5	0	0	0.6	0	0.6	0	100	60	0	0	0	0	9/20/2020
48	46	Unwashed	72	ISM	9/20/2020	2001	27	72.3	An.Gambie K	2021-03-05	2	2	0	0	5	0	2	3	0	60	0	Interceptor®G2	Unw InterG2	5	0	5	3	5	0	0	0.6	0	0.6	0	100	60	0	0	0	0	9/20/2020
54	46	Unwashed	72	ISM	9/20/2020	2003	27.5	71.7	An.Gambie K	2021-03-05	2	3	0	0	5	0	3	2	0	40	0	Interceptor®G2	Unw InterG2	5	0	5	2	5	0	0	0.4	0	0.4	0	100	40	0	0	0	0	9/20/2020
48	46	Unwashed	72	ISM	9/20/2020	2001	27	72.3	An.Gambie K	2021-03-05	4	4	0	0	5	0	2	3	0	60	0	Interceptor®G2	Unw InterG2	5	0	5	3	5	0	0	0.6	0	0.6	0	100	60	0	0	0	0	9/20/2020
51	46	Unwashed	72	ISM	9/20/2020	2002	27.3	65.5	An.Gambie K	2021-03-05	2	3	0	0	5	0	3	2	0	40	0	Interceptor®G2	Unw InterG2	5	0	5	2	5	0	0	0.4	0	0.4	0	100	40	0	0	0	0	9/20/2020
48	46	Unwashed	72	ISM	9/20/2020	2001	27	72.3	An.Gambie K	2021-03-05	4	3	0	0	5	0	4	1	0	20	0	Interceptor®G2	Unw InterG2	5	0	5	1	5	0	0	0.2	0	0.2	0	100	20	0	0	0	0	9/20/2020
54	46	Unwashed	72	ISM	9/20/2020	2003	27.5	71.7	An.Gambie K	2021-03-05	4	3	0	0	5	0	2	3	0	60	0	Interceptor®G2	Unw InterG2	5	0	5	3	5	0	0	0.6	0	0.6	0	100	60	0	0	0	0	9/20/2020
54	46	Unwashed	72	ISM	9/20/2020	2003	27.5	71.7	An.Gambie K	2021-03-05	1	4	0	0	5	0	3	2	0	40	0	Interceptor®G2	Unw InterG2	5	0	5	2	5	0	0	0.4	0	0.4	0	100	40	0	0	0	0	9/20/2020
1	46	20x Washed	24	ISM	9/16/2020	1001	26.4	58.9	An.Gambie K	2021-03-05	4	1	1415	1418	5	5	3	2	100	20	3	Interceptor®	Washed Inter	5	0	5	2	5	5	0	0.4	1	0.4	100	100	40	0	1	1	100	9/16/2020
7	46	20x Washed	24	ISM	9/16/2020	1003	26.5	58.1	An.Gambie K	2021-03-05	5	3	1455	1458	5	5	1	4	100	80	3	Interceptor®	Washed Inter	5	0	5	4	5	5	0	0.8	1	0.8	100	100	80	1	1	1	100	9/16/2020
1	46	20x Washed	24	ISM	9/16/2020	1001	26.4	58.9	An.Gambie K	2021-03-05	5	1	1415	1418	5	5	0	5	100	100	3	Interceptor®	Washed Inter	5	0	5	5	5	5	0	1	1	1	100	100	100	1	1	1	100	9/16/2020
4	46	20x Washed	24	ISM	9/16/2020	1002	26.6	58.7	An.Gambie K	2021-03-05	4	2	1434	1437	5	5	3	2	100	40	3	Interceptor®	Washed Inter	5	0	5	2	5	5	0	0.4	1	0.4	100	100	40	0	1	1	100	9/16/2020
7	46	20x Washed	24	ISM	9/16/2020	1003	26.5	58.1	An.Gambie K	2021-03-05	3	4	1454	1457	5	5	1	4	100	80	3	Interceptor®	Washed Inter	5	0	5	4	5	5	0	0.8	1	0.8	100	100	80	1	1	1	100	9/16/2020
1	46	20x Washed	24	ISM	9/16/2020	1001	26.4	58.9	An.Gambie K	2021-03-05	3	3	1414	1417	5	5	1	4	100	80	3	Interceptor®	Washed Inter	5	0	5	4	5	5	0	0.8	1	0.8	100	100	80	1	1	1	100	9/16/2020
4	46	20x Washed	24	ISM	9/16/2020	1002	26.6	58.7	An.Gambie K	2021-03-05	3	2	1433	1436	5	5	2	3	100	60	3	Interceptor®	Washed Inter	5	0	5	3	5	5	0	0.6	1	0.6	100	100	60	0	1	1	100	9/16/2020
4	46	20x Washed	24	ISM	9/16/2020	1002	26.6	58.7	An.Gambie K	2021-03-05	3	4	1434	1437	5	5	1	4	100	80	3	Interceptor®	Washed Inter	5	0	5	4	5	5	0	0.8	1	0.8	100	100	80	1	1	1	100	9/16/2020
7	46	20x Washed	24	ISM	9/16/2020	1003	26.5	58.1	An.Gambie K	2021-03-05	3	1	1454	1457	5	5	2	3	100	60	3	Interceptor®	Washed Inter	5	0	5	3	5	5	0	0.6	1	0.6	100	100	60	0	1	1	100	9/16/2020
7	46	20x Washed	24	ISM	9/16/2020	1003	26.5	58.1	An.Gambie K	2021-03-05	1	2	1452	1455	5	5	5	0	100	0	3	Interceptor®	Washed Inter	5	0	5	0	5	5	0	0	1	0	100		0	0	1	1	100	9/16/2020
7	46	20x Washed	24	ISM	9/16/2020	1003	26.5	58.1	An.Gambie K	2021-03-05	4	4	1455	1458	5	5	2	3	100	60	3	Interceptor®	Washed Inter	5	0	5	3	5	5	0	0.6	1	0.6	100	100	60	0	1	1	100	9/16/2020
4	46	20x Washed	24	ISM	9/16/2020	1002	26.6	58.7	An.Gambie K	2021-03-05	1	1	1432	1435	5	5	2	3	100	60	3	Interceptor®	Washed Inter	5	0	5	3	5	5	0	0.6	1	0.6	100	100	60	0	1	1	100	9/16/2020
1	46	20x Washed	24	ISM	9/16/2020	1001	26.4	58.9	An.Gambie K	2021-03-05	4	3	1415	1418	5	5	0	5	100	100	3	Interceptor®	Washed Inter	5	0	5	5	5	5	0	1	1	1	100	100	100	1	1	1	100	9/16/2020
7	46	20x Washed	24	ISM	9/16/2020	1003	26.5	58.1	An.Gambie K	2021-03-05	1	4	1453	1456	5	5	4	1	100	20	3	Interceptor®	Washed Inter	5	0	5	1	5	5	0	0.2	1	0.2	100	100	20	0	1	1	100	9/16/2020
1	46	20x Washed	24	ISM	9/16/2020	1001	26.4	58.9	An.Gambie K	2021-03-05	4	4	1415	1418	5	5	3	2	100	20	3	Interceptor®	Washed Inter	5	0	5	2	5	5	0	0.4	1	0.4	100	100	40	0	1	1	100	9/16/2020
1	46	20x Washed	24	ISM	9/16/2020	1001	26.4	58.9	An.Gambie K	2021-03-05	4	2	1415	1418	5	5	0	5	100	100	3	Interceptor®	Washed Inter	5	0	5	5	5	5	0	1	1	1	100	100	100	1	1	1	100	9/16/2020
4	46	20x Washed	24	ISM	9/16/2020	1002	26.6	58.7	An.Gambie K	2021-03-05	2	2	1433	1436	5	5	2	3	100	60	3	Interceptor®	Washed Inter	5	0	5	3	5	5	0	0.6	1	0.6	100	100	60	0	1	1	100	9/16/2020
7	46	20x Washed	24	ISM	9/16/2020	1003	26.5	58.1	An.Gambie K	2021-03-05	4	3	1455	1458	5	5	1	4	100	80	3	Interceptor®	Washed Inter	5	0	5	4	5	5	0	0.8	1	0.8	100	100	80	1	1	1	100	9/16/2020
1	46	20x Washed	24	ISM	9/16/2020	1001	26.4	58.9	An.Gambie K	2021-03-05	2	2	1413	1416	5	5	2	3	100	60	3	Interceptor®	Washed Inter	5	0	5	3	5	5	0	0.6	1	0.6	100	100	60	0	1	1	100	9/16/2020
4	46	20x Washed	24	ISM	9/16/2020	1002	26.6	58.7	An.Gambie K	2021-03-05	3	3	1434	1437	5	5	3	2	100	40	3	Interceptor®	Washed Inter	5	0	5	2	5	5	0	0.4	1	0.4	100	100	40	0	1	1	100	9/16/2020
4	46	20x Washed	24	ISM	9/16/2020	1002	26.6	58.7	An.Gambie K	2021-03-05	1	2	1432	1435	5	5	1	4	100	80	3	Interceptor®	Washed Inter	5	0	5	4	5	5	0	0.8	1	0.8	100	100	80	1	1	1	100	9/16/2020
1	46	20x Washed	24	ISM	9/16/2020	1001	26.4	58.9	An.Gambie K	2021-03-05	1	4	1413	1416	5	5	0	5	100	100	3	Interceptor®	Washed Inter	5	0	5	5	5	5	0	1	1	1	100	100	100	1	1	1	100	9/16/2020
4	46	20x Washed	24	ISM	9/16/2020	1002	26.6	58.7	An.Gambie K	2021-03-05	5	3	1435	1438	5	5	1	4	100	80	3	Interceptor®	Washed Inter	5	0	5	4	5	5	0	0.8	1	0.8	100	100	80	1	1	1	100	9/16/2020
4	46	20x Washed	24	ISM	9/16/2020	1002	26.6	58.7	An.Gambie K	2021-03-05	4	1	1434	1437	5	5	1	4	100	80	3	Interceptor®	Washed Inter	5	0	5	4	5	5	0	0.8	1	0.8	100	100	80	1	1	1	100	9/16/2020
1	46	20x Washed	24	ISM	9/16/2020	1001	26.4	58.9	An.Gambie K	2021-03-05	5	3	1416	1419	5	5	0	5	100	100	3	Interceptor®	Washed Inter	5	0	5	5	5	5	0	1	1	1	100	100	100	1	1	1	100	9/16/2020
4	46	20x Washed	24	ISM	9/16/2020	1002	26.6	58.7	An.Gambie K	2021-03-05	2	4	1433	1436	5	5	4	1	100	20	3	Interceptor®	Washed Inter	5	0	5	1	5	5	0	0.2	1	0.2	100	100	20	0	1	1	100	9/16/2020
1	46	20x Washed	24	ISM	9/16/2020	1001	26.4	58.9	An.Gambie K	2021-03-05	2	4	1414	1417	5	5	0	5	100	100	3	Interceptor®	Washed Inter	5	0	5	5	5	5	0	1	1	1	100	100	100	1	1	1	100	9/16/2020
7	46	20x Washed	24	ISM	9/16/2020	1003	26.5	58.1	An.Gambie K	2021-03-05	3	2	1454	1457	5	5	2	3	100	60	3	Interceptor®	Washed Inter	5	0	5	3	5	5	0	0.6	1	0.6	100	100	60	0	1	1	100	9/16/2020
7	46	20x Washed	24	ISM	9/16/2020	1003	26.5	58.1	An.Gambie K	2021-03-05	5	4	1455	1458	5	5	0	5	100	100	3	Interceptor®	Washed Inter	5	0	5	5	5	5	0	1	1	1	100	100	100	1	1	1	100	9/16/2020
7	46	20x Washed	24	ISM	9/16/2020	1003	26.5	58.1	An.Gambie K	2021-03-05	1	1	1452	1455	5	5	4	1	100	20	3	Interceptor®	Washed Inter	5	0	5	1	5	5	0	0.2	1	0.2	100	100	20	0	1	1	100	9/16/2020
7	46	20x Washed	24	ISM	9/16/2020	1003	26.5	58.1	An.Gambie K	2021-03-05	2	2	1453	1456	5	5	2	3	100	60	3	Interceptor®	Washed Inter	5	0	5	3	5	5	0	0.6	1	0.6	100	100	60	0	1	1	100	9/16/2020
7	46	20x Washed	24	ISM	9/16/2020	1003	26.5	58.1	An.Gambie K	2021-03-05	5	2	1455	1458	5	5	0	5	100	100	3	Interceptor®	Washed Inter	5	0	5	5	5	5	0	1	1	1	100	100	100	1	1	1	100	9/16/2020
7	46	20x Washed	24	ISM	9/16/2020	1003	26.5	58.1	An.Gambie K	2021-03-05	3	3	1454	1457	5	5	2	3	100	60	3	Interceptor®	Washed Inter	5	0	5	3	5	5	0	0.6	1	0.6	100	100	60	0	1	1	100	9/16/2020
4	46	20x Washed	24	ISM	9/16/2020	1002	26.6	58.7	An.Gambie K	2021-03-05	5	2	1435	1438	5	5	2	3	100	60	3	Interceptor®	Washed Inter	5	0	5	3	5	5	0	0.6	1	0.6	100	100	60	0	1	1	100	9/16/2020
4	46	20x Washed	24	ISM	9/16/2020	1002	26.6	58.7	An.Gambie K	2021-03-05	1	3	1432	1435	5	5	2	3	100	60	3	Interceptor®	Washed Inter	5	0	5	3	5	5	0	0.6	1	0.6	100	100	60	0	1	1	100	9/16/2020
4	46	20x Washed	24	ISM	9/16/2020	1002	26.6	58.7	An.Gambie K	2021-03-05	4	4	1435	1438	5	5	5	0	100	0	3	Interceptor®	Washed Inter	5	0	5	0	5	5	0	0	1	0	100		0	0	1	1	100	9/16/2020
7	46	20x Washed	24	ISM	9/16/2020	1003	26.5	58.1	An.Gambie K	2021-03-05	1	3	1453	1456	5	5	3	2	100	40	3	Interceptor®	Washed Inter	5	0	5	2	5	5	0	0.4	1	0.4	100	100	40	0	1	1	100	9/16/2020
7	46	20x Washed	24	ISM	9/16/2020	1003	26.5	58.1	An.Gambie K	2021-03-05	5	1	1455	1458	5	5	2	3	100	60	3	Interceptor®	Washed Inter	5	0	5	3	5	5	0	0.6	1	0.6	100	100	60	0	1	1	100	9/16/2020
1	46	20x Washed	24	ISM	9/16/2020	1001	26.4	58.9	An.Gambie K	2021-03-05	2	1	1413	1416	5	5	2	3	100	60	3	Interceptor®	Washed Inter	5	0	5	3	5	5	0	0.6	1	0.6	100	100	60	0	1	1	100	9/16/2020
4	46	20x Washed	24	ISM	9/16/2020	1002	26.6	58.7	An.Gambie K	2021-03-05	2	3	1433	1436	5	5	5	0	100	0	3	Interceptor®	Washed Inter	5	0	5	0	5	5	0	0	1	0	100		0	0	1	1	100	9/16/2020
4	46	20x Washed	24	ISM	9/16/2020	1002	26.6	58.7	An.Gambie K	2021-03-05	5	4	1435	1438	5	5	5	0	100	0	3	Interceptor®	Washed Inter	5	0	5	0	5	5	0	0	1	0	100		0	0	1	1	100	9/16/2020
7	46	20x Washed	24	ISM	9/16/2020	1003	26.5	58.1	An.Gambie K	2021-03-05	2	1	1453	1456	5	5	4	1	100	20	3	Interceptor®	Washed Inter	5	0	5	1	5	5	0	0.2	1	0.2	100	100	20	0	1	1	100	9/16/2020
4	46	20x Washed	24	ISM	9/16/2020	1002	26.6	58.7	An.Gambie K	2021-03-05	5	1	1435	1438	5	5	2	3	100	60	3	Interceptor®	Washed Inter	5	0	5	3	5	5	0	0.6	1	0.6	100	100	60	0	1	1	100	9/16/2020
1	46	20x Washed	24	ISM	9/16/2020	1001	26.4	58.9	An.Gambie K	2021-03-05	2	3	1414	1417	5	5	3	2	100	40	3	Interceptor®	Washed Inter	5	0	5	2	5	5	0	0.4	1	0.4	100	100	40	0	1	1	100	9/16/2020
4	46	20x Washed	24	ISM	9/16/2020	1002	26.6	58.7	An.Gambie K	2021-03-05	2	1	1433	1436	5	5	4	1	100	20	3	Interceptor®	Washed Inter	5	0	5	1	5	5	0	0.2	1	0.2	100	100	20	0	1	1	100	9/16/2020
7	46	20x Washed	24	ISM	9/16/2020	1003	26.5	58.1	An.Gambie K	2021-03-05	4	1	1454	1457	5	5	2	3	100	60	3	Interceptor®	Washed Inter	5	0	5	3	5	5	0	0.6	1	0.6	100	100	60	0	1	1	100	9/16/2020
7	46	20x Washed	24	ISM	9/16/2020	1003	26.5	58.1	An.Gambie K	2021-03-05	2	4	1453	1456	5	5	2	3	100	60	3	Interceptor®	Washed Inter	5	0	5	3	5	5	0	0.6	1	0.6	100	100	60	0	1	1	100	9/16/2020
4	46	20x Washed	24	ISM	9/16/2020	1002	26.6	58.7	An.Gambie K	2021-03-05	4	3	1434	1437	5	5	1	4	100	80	3	Interceptor®	Washed Inter	5	0	5	4	5	5	0	0.8	1	0.8	100	100	80	1	1	1	100	9/16/2020
4	46	20x Washed	24	ISM	9/16/2020	1002	26.6	58.7	An.Gambie K	2021-03-05	3	1	1433	1436	5	5	2	3	100	60	3	Interceptor®	Washed Inter	5	0	5	3	5	5	0	0.6	1	0.6	100	100	60	0	1	1	100	9/16/2020
7	46	20x Washed	24	ISM	9/16/2020	1003	26.5	58.1	An.Gambie K	2021-03-05	2	3	1453	1456	5	5	2	3	100	60	3	Interceptor®	Washed Inter	5	0	5	3	5	5	0	0.6	1	0.6	100	100	60	0	1	1	100	9/16/2020
1	46	20x Washed	24	ISM	9/16/2020	1001	26.4	58.9	An.Gambie K	2021-03-05	1	2	1413	1416	5	5	2	3	100	60	3	Interceptor®	Washed Inter	5	0	5	3	5	5	0	0.6	1	0.6	100	100	60	0	1	1	100	9/16/2020
1	46	20x Washed	24	ISM	9/16/2020	1001	26.4	58.9	An.Gambie K	2021-03-05	1	1	1413	1416	5	5	0	5	100	100	3	Interceptor®	Washed Inter	5	0	5	5	5	5	0	1	1	1	100	100	100	1	1	1	100	9/16/2020
1	46	20x Washed	24	ISM	9/16/2020	1001	26.4	58.9	An.Gambie K	2021-03-05	5	2	1415	1418	5	5	0	5	100	100	3	Interceptor®	Washed Inter	5	0	5	5	5	5	0	1	1	1	100	100	100	1	1	1	100	9/16/2020
1	46	20x Washed	24	ISM	9/16/2020	1001	26.4	58.9	An.Gambie K	2021-03-05	3	4	1414	1417	5	5	1	4	100	80	3	Interceptor®	Washed Inter	5	0	5	4	5	5	0	0.8	1	0.8	100	100	80	1	1	1	100	9/16/2020
1	46	20x Washed	24	ISM	9/16/2020	1001	26.4	58.9	An.Gambie K	2021-03-05	3	2	1414	1417	5	5	1	4	100	80	3	Interceptor®	Washed Inter	5	0	5	4	5	5	0	0.8	1	0.8	100	100	80	1	1	1	100	9/16/2020
1	46	20x Washed	24	ISM	9/16/2020	1001	26.4	58.9	An.Gambie K	2021-03-05	5	4	1416	1419	5	5	0	5	100	100	3	Interceptor®	Washed Inter	5	0	5	5	5	5	0	1	1	1	100	100	100	1	1	1	100	9/16/2020
1	46	20x Washed	24	ISM	9/16/2020	1001	26.4	58.9	An.Gambie K	2021-03-05	1	3	1413	1416	5	5	0	5	100	100	3	Interceptor®	Washed Inter	5	0	5	5	5	5	0	1	1	1	100	100	100	1	1	1	100	9/16/2020
1	46	20x Washed	24	ISM	9/16/2020	1001	26.4	58.9	An.Gambie K	2021-03-05	3	1	1414	1417	5	5	0	5	100	100	3	Interceptor®	Washed Inter	5	0	5	5	5	5	0	1	1	1	100	100	100	1	1	1	100	9/16/2020
4	46	20x Washed	24	ISM	9/16/2020	1002	26.6	58.7	An.Gambie K	2021-03-05	1	4	1432	1435	5	5	1	4	100	80	3	Interceptor®	Washed Inter	5	0	5	4	5	5	0	0.8	1	0.8	100	100	80	1	1	1	100	9/16/2020
7	46	20x Washed	24	ISM	9/16/2020	1003	26.5	58.1	An.Gambie K	2021-03-05	4	2	1454	1457	5	5	1	4	100	80	3	Interceptor®	Washed Inter	5	0	5	4	5	5	0	0.8	1	0.8	100	100	80	1	1	1	100	9/16/2020
5	46	20x Washed	48	ISM	9/18/2020	1002	27.7	64.9	An.Gambie K	2021-03-05	5	3	0	0	5	0	0	5	0	100	0	Interceptor®	Washed Inter	5	0	5	5	5	0	0	1	0	1	0	100	100	1	0	1	100	9/18/2020
2	46	20x Washed	48	ISM	9/18/2020	1001	27.7	64.9	An.Gambie K	2021-03-05	1	2	0	0	5	0	0	5	0	100	0	Interceptor®	Washed Inter	5	0	5	5	5	0	0	1	0	1	0	100	100	1	0	1	100	9/18/2020
8	46	20x Washed	48	ISM	9/18/2020	1003	27.7	65.2	An.Gambie K	2021-03-05	1	4	0	0	5	0	3	2	0	40	0	Interceptor®	Washed Inter	5	0	5	2	5	0	0	0.4	0	0.4	0	100	40	0	0	0	0	9/18/2020
2	46	20x Washed	48	ISM	9/18/2020	1001	27.7	64.9	An.Gambie K	2021-03-05	4	2	0	0	5	0	0	5	0	100	0	Interceptor®	Washed Inter	5	0	5	5	5	0	0	1	0	1	0	100	100	1	0	1	100	9/18/2020
8	46	20x Washed	48	ISM	9/18/2020	1003	27.7	65.2	An.Gambie K	2021-03-05	5	3	0	0	5	0	1	4	0	80	0	Interceptor®	Washed Inter	5	0	5	4	5	0	0	0.8	0	0.8	0	100	80	1	0	1	100	9/18/2020
2	46	20x Washed	48	ISM	9/18/2020	1001	27.7	64.9	An.Gambie K	2021-03-05	5	1	0	0	5	0	0	5	0	100	0	Interceptor®	Washed Inter	5	0	5	5	5	0	0	1	0	1	0	100	100	1	0	1	100	9/18/2020
8	46	20x Washed	48	ISM	9/18/2020	1003	27.7	65.2	An.Gambie K	2021-03-05	2	2	0	0	5	0	2	3	0	60	0	Interceptor®	Washed Inter	5	0	5	3	5	0	0	0.6	0	0.6	0	100	60	0	0	0	0	9/18/2020
2	46	20x Washed	48	ISM	9/18/2020	1001	27.7	64.9	An.Gambie K	2021-03-05	2	1	0	0	5	0	1	4	0	80	0	Interceptor®	Washed Inter	5	0	5	4	5	0	0	0.8	0	0.8	0	100	80	1	0	1	100	9/18/2020
8	46	20x Washed	48	ISM	9/18/2020	1003	27.7	65.2	An.Gambie K	2021-03-05	4	3	0	0	5	0	1	4	0	80	0	Interceptor®	Washed Inter	5	0	5	4	5	0	0	0.8	0	0.8	0	100	80	1	0	1	100	9/18/2020
2	46	20x Washed	48	ISM	9/18/2020	1001	27.7	64.9	An.Gambie K	2021-03-05	2	4	0	0	5	0	0	5	0	100	0	Interceptor®	Washed Inter	5	0	5	5	5	0	0	1	0	1	0	100	100	1	0	1	100	9/18/2020
8	46	20x Washed	48	ISM	9/18/2020	1003	27.7	65.2	An.Gambie K	2021-03-05	3	3	0	0	5	0	2	3	0	60	0	Interceptor®	Washed Inter	5	0	5	3	5	0	0	0.6	0	0.6	0	100	60	0	0	0	0	9/18/2020
8	46	20x Washed	48	ISM	9/18/2020	1003	27.7	65.2	An.Gambie K	2021-03-05	3	1	0	0	5	0	3	2	0	40	0	Interceptor®	Washed Inter	5	0	5	2	5	0	0	0.4	0	0.4	0	100	40	0	0	0	0	9/18/2020
5	46	20x Washed	48	ISM	9/18/2020	1002	27.7	64.9	An.Gambie K	2021-03-05	5	2	0	0	5	0	1	4	0	80	0	Interceptor®	Washed Inter	5	0	5	4	5	0	0	0.8	0	0.8	0	100	80	1	0	1	100	9/18/2020
8	46	20x Washed	48	ISM	9/18/2020	1003	27.7	65.2	An.Gambie K	2021-03-05	3	2	0	0	5	0	2	3	0	60	0	Interceptor®	Washed Inter	5	0	5	3	5	0	0	0.6	0	0.6	0	100	60	0	0	0	0	9/18/2020
8	46	20x Washed	48	ISM	9/18/2020	1003	27.7	65.2	An.Gambie K	2021-03-05	5	1	0	0	5	0	0	5	0	100	0	Interceptor®	Washed Inter	5	0	5	5	5	0	0	1	0	1	0	100	100	1	0	1	100	9/18/2020
8	46	20x Washed	48	ISM	9/18/2020	1003	27.7	65.2	An.Gambie K	2021-03-05	5	4	0	0	5	0	0	5	0	100	0	Interceptor®	Washed Inter	5	0	5	5	5	0	0	1	0	1	0	100	100	1	0	1	100	9/18/2020
5	46	20x Washed	48	ISM	9/18/2020	1002	27.7	64.9	An.Gambie K	2021-03-05	1	3	0	0	5	0	2	3	0	60	0	Interceptor®	Washed Inter	5	0	5	3	5	0	0	0.6	0	0.6	0	100	60	0	0	0	0	9/18/2020
5	46	20x Washed	48	ISM	9/18/2020	1002	27.7	64.9	An.Gambie K	2021-03-05	2	1	0	0	5	0	3	2	0	40	0	Interceptor®	Washed Inter	5	0	5	2	5	0	0	0.4	0	0.4	0	100	40	0	0	0	0	9/18/2020
5	46	20x Washed	48	ISM	9/18/2020	1002	27.7	64.9	An.Gambie K	2021-03-05	2	2	0	0	5	0	2	3	0	60	0	Interceptor®	Washed Inter	5	0	5	3	5	0	0	0.6	0	0.6	0	100	60	0	0	0	0	9/18/2020
8	46	20x Washed	48	ISM	9/18/2020	1003	27.7	65.2	An.Gambie K	2021-03-05	2	1	0	0	5	0	3	2	0	40	0	Interceptor®	Washed Inter	5	0	5	2	5	0	0	0.4	0	0.4	0	100	40	0	0	0	0	9/18/2020
8	46	20x Washed	48	ISM	9/18/2020	1003	27.7	65.2	An.Gambie K	2021-03-05	2	3	0	0	5	0	2	3	0	60	0	Interceptor®	Washed Inter	5	0	5	3	5	0	0	0.6	0	0.6	0	100	60	0	0	0	0	9/18/2020
2	46	20x Washed	48	ISM	9/18/2020	1001	27.7	64.9	An.Gambie K	2021-03-05	4	4	0	0	5	0	2	3	0	60	0	Interceptor®	Washed Inter	5	0	5	3	5	0	0	0.6	0	0.6	0	100	60	0	0	0	0	9/18/2020
8	46	20x Washed	48	ISM	9/18/2020	1003	27.7	65.2	An.Gambie K	2021-03-05	4	1	0	0	5	0	2	3	0	60	0	Interceptor®	Washed Inter	5	0	5	3	5	0	0	0.6	0	0.6	0	100	60	0	0	0	0	9/18/2020
5	46	20x Washed	48	ISM	9/18/2020	1002	27.7	64.9	An.Gambie K	2021-03-05	1	4	0	0	5	0	1	4	0	80	0	Interceptor®	Washed Inter	5	0	5	4	5	0	0	0.8	0	0.8	0	100	80	1	0	1	100	9/18/2020
2	46	20x Washed	48	ISM	9/18/2020	1001	27.7	64.9	An.Gambie K	2021-03-05	4	3	0	0	5	0	0	5	0	100	0	Interceptor®	Washed Inter	5	0	5	5	5	0	0	1	0	1	0	100	100	1	0	1	100	9/18/2020
5	46	20x Washed	48	ISM	9/18/2020	1002	27.7	64.9	An.Gambie K	2021-03-05	5	4	0	0	5	0	3	2	0	40	0	Interceptor®	Washed Inter	5	0	5	2	5	0	0	0.4	0	0.4	0	100	40	0	0	0	0	9/18/2020
2	46	20x Washed	48	ISM	9/18/2020	1001	27.7	64.9	An.Gambie K	2021-03-05	2	3	0	0	5	0	2	3	0	60	0	Interceptor®	Washed Inter	5	0	5	3	5	0	0	0.6	0	0.6	0	100	60	0	0	0	0	9/18/2020
5	46	20x Washed	48	ISM	9/18/2020	1002	27.7	64.9	An.Gambie K	2021-03-05	4	2	0	0	5	0	3	2	0	40	0	Interceptor®	Washed Inter	5	0	5	2	5	0	0	0.4	0	0.4	0	100	40	0	0	0	0	9/18/2020
5	46	20x Washed	48	ISM	9/18/2020	1002	27.7	64.9	An.Gambie K	2021-03-05	3	2	0	0	5	0	2	3	0	60	0	Interceptor®	Washed Inter	5	0	5	3	5	0	0	0.6	0	0.6	0	100	60	0	0	0	0	9/18/2020
8	46	20x Washed	48	ISM	9/18/2020	1003	27.7	65.2	An.Gambie K	2021-03-05	4	2	0	0	5	0	1	4	0	80	0	Interceptor®	Washed Inter	5	0	5	4	5	0	0	0.8	0	0.8	0	100	80	1	0	1	100	9/18/2020
5	46	20x Washed	48	ISM	9/18/2020	1002	27.7	64.9	An.Gambie K	2021-03-05	4	3	0	0	5	0	1	4	0	80	0	Interceptor®	Washed Inter	5	0	5	4	5	0	0	0.8	0	0.8	0	100	80	1	0	1	100	9/18/2020
5	46	20x Washed	48	ISM	9/18/2020	1002	27.7	64.9	An.Gambie K	2021-03-05	3	3	0	0	5	0	2	3	0	60	0	Interceptor®	Washed Inter	5	0	5	3	5	0	0	0.6	0	0.6	0	100	60	0	0	0	0	9/18/2020
8	46	20x Washed	48	ISM	9/18/2020	1003	27.7	65.2	An.Gambie K	2021-03-05	4	4	0	0	5	0	1	4	0	80	0	Interceptor®	Washed Inter	5	0	5	4	5	0	0	0.8	0	0.8	0	100	80	1	0	1	100	9/18/2020
5	46	20x Washed	48	ISM	9/18/2020	1002	27.7	64.9	An.Gambie K	2021-03-05	2	3	0	0	5	0	5	0	0	0	0	Interceptor®	Washed Inter	5	0	5	0	5	0	0	0	0	0	0		0	0	0	0	0	9/18/2020
2	46	20x Washed	48	ISM	9/18/2020	1001	27.7	64.9	An.Gambie K	2021-03-05	5	3	0	0	5	0	0	5	0	100	0	Interceptor®	Washed Inter	5	0	5	5	5	0	0	1	0	1	0	100	100	1	0	1	100	9/18/2020
2	46	20x Washed	48	ISM	9/18/2020	1001	27.7	64.9	An.Gambie K	2021-03-05	1	4	0	0	5	0	0	5	0	100	0	Interceptor®	Washed Inter	5	0	5	5	5	0	0	1	0	1	0	100	100	1	0	1	100	9/18/2020
5	46	20x Washed	48	ISM	9/18/2020	1002	27.7	64.9	An.Gambie K	2021-03-05	4	1	0	0	5	0	1	4	0	80	0	Interceptor®	Washed Inter	5	0	5	4	5	0	0	0.8	0	0.8	0	100	80	1	0	1	100	9/18/2020
8	46	20x Washed	48	ISM	9/18/2020	1003	27.7	65.2	An.Gambie K	2021-03-05	2	4	0	0	5	0	2	3	0	60	0	Interceptor®	Washed Inter	5	0	5	3	5	0	0	0.6	0	0.6	0	100	60	0	0	0	0	9/18/2020
2	46	20x Washed	48	ISM	9/18/2020	1001	27.7	64.9	An.Gambie K	2021-03-05	4	1	0	0	5	0	2	3	0	60	0	Interceptor®	Washed Inter	5	0	5	3	5	0	0	0.6	0	0.6	0	100	60	0	0	0	0	9/18/2020
5	46	20x Washed	48	ISM	9/18/2020	1002	27.7	64.9	An.Gambie K	2021-03-05	3	4	0	0	5	0	0	5	0	100	0	Interceptor®	Washed Inter	5	0	5	5	5	0	0	1	0	1	0	100	100	1	0	1	100	9/18/2020
2	46	20x Washed	48	ISM	9/18/2020	1001	27.7	64.9	An.Gambie K	2021-03-05	2	2	0	0	5	0	2	3	0	60	0	Interceptor®	Washed Inter	5	0	5	3	5	0	0	0.6	0	0.6	0	100	60	0	0	0	0	9/18/2020
8	46	20x Washed	48	ISM	9/18/2020	1003	27.7	65.2	An.Gambie K	2021-03-05	1	1	0	0	5	0	3	2	0	40	0	Interceptor®	Washed Inter	5	0	5	2	5	0	0	0.4	0	0.4	0	100	40	0	0	0	0	9/18/2020
2	46	20x Washed	48	ISM	9/18/2020	1001	27.7	64.9	An.Gambie K	2021-03-05	1	3	0	0	5	0	0	5	0	100	0	Interceptor®	Washed Inter	5	0	5	5	5	0	0	1	0	1	0	100	100	1	0	1	100	9/18/2020
5	46	20x Washed	48	ISM	9/18/2020	1002	27.7	64.9	An.Gambie K	2021-03-05	3	1	0	0	5	0	2	3	0	60	0	Interceptor®	Washed Inter	5	0	5	3	5	0	0	0.6	0	0.6	0	100	60	0	0	0	0	9/18/2020
8	46	20x Washed	48	ISM	9/18/2020	1003	27.7	65.2	An.Gambie K	2021-03-05	1	2	0	0	5	0	4	1	0	20	0	Interceptor®	Washed Inter	5	0	5	1	5	0	0	0.2	0	0.2	0	100	20	0	0	0	0	9/18/2020
5	46	20x Washed	48	ISM	9/18/2020	1002	27.7	64.9	An.Gambie K	2021-03-05	1	2	0	0	5	0	1	4	0	80	0	Interceptor®	Washed Inter	5	0	5	4	5	0	0	0.8	0	0.8	0	100	80	1	0	1	100	9/18/2020
2	46	20x Washed	48	ISM	9/18/2020	1001	27.7	64.9	An.Gambie K	2021-03-05	3	2	0	0	5	0	0	5	0	100	0	Interceptor®	Washed Inter	5	0	5	5	5	0	0	1	0	1	0	100	100	1	0	1	100	9/18/2020
8	46	20x Washed	48	ISM	9/18/2020	1003	27.7	65.2	An.Gambie K	2021-03-05	5	2	0	0	5	0	0	5	0	100	0	Interceptor®	Washed Inter	5	0	5	5	5	0	0	1	0	1	0	100	100	1	0	1	100	9/18/2020
5	46	20x Washed	48	ISM	9/18/2020	1002	27.7	64.9	An.Gambie K	2021-03-05	4	4	0	0	5	0	5	0	0	0	0	Interceptor®	Washed Inter	5	0	5	0	5	0	0	0	0	0	0		0	0	0	0	0	9/18/2020
8	46	20x Washed	48	ISM	9/18/2020	1003	27.7	65.2	An.Gambie K	2021-03-05	3	4	0	0	5	0	0	5	0	100	0	Interceptor®	Washed Inter	5	0	5	5	5	0	0	1	0	1	0	100	100	1	0	1	100	9/18/2020
2	46	20x Washed	48	ISM	9/18/2020	1001	27.7	64.9	An.Gambie K	2021-03-05	3	3	0	0	5	0	1	4	0	80	0	Interceptor®	Washed Inter	5	0	5	4	5	0	0	0.8	0	0.8	0	100	80	1	0	1	100	9/18/2020
5	46	20x Washed	48	ISM	9/18/2020	1002	27.7	64.9	An.Gambie K	2021-03-05	5	1	0	0	5	0	2	3	0	60	0	Interceptor®	Washed Inter	5	0	5	3	5	0	0	0.6	0	0.6	0	100	60	0	0	0	0	9/18/2020
2	46	20x Washed	48	ISM	9/18/2020	1001	27.7	64.9	An.Gambie K	2021-03-05	5	4	0	0	5	0	0	5	0	100	0	Interceptor®	Washed Inter	5	0	5	5	5	0	0	1	0	1	0	100	100	1	0	1	100	9/18/2020
8	46	20x Washed	48	ISM	9/18/2020	1003	27.7	65.2	An.Gambie K	2021-03-05	1	3	0	0	5	0	2	3	0	60	0	Interceptor®	Washed Inter	5	0	5	3	5	0	0	0.6	0	0.6	0	100	60	0	0	0	0	9/18/2020
2	46	20x Washed	48	ISM	9/18/2020	1001	27.7	64.9	An.Gambie K	2021-03-05	3	4	0	0	5	0	1	4	0	80	0	Interceptor®	Washed Inter	5	0	5	4	5	0	0	0.8	0	0.8	0	100	80	1	0	1	100	9/18/2020
5	46	20x Washed	48	ISM	9/18/2020	1002	27.7	64.9	An.Gambie K	2021-03-05	2	4	0	0	5	0	4	1	0	20	0	Interceptor®	Washed Inter	5	0	5	1	5	0	0	0.2	0	0.2	0	100	20	0	0	0	0	9/18/2020
2	46	20x Washed	48	ISM	9/18/2020	1001	27.7	64.9	An.Gambie K	2021-03-05	5	2	0	0	5	0	0	5	0	100	0	Interceptor®	Washed Inter	5	0	5	5	5	0	0	1	0	1	0	100	100	1	0	1	100	9/18/2020
2	46	20x Washed	48	ISM	9/18/2020	1001	27.7	64.9	An.Gambie K	2021-03-05	3	1	0	0	5	0	0	5	0	100	0	Interceptor®	Washed Inter	5	0	5	5	5	0	0	1	0	1	0	100	100	1	0	1	100	9/18/2020
5	46	20x Washed	48	ISM	9/18/2020	1002	27.7	64.9	An.Gambie K	2021-03-05	1	1	0	0	5	0	3	2	0	40	0	Interceptor®	Washed Inter	5	0	5	2	5	0	0	0.4	0	0.4	0	100	40	0	0	0	0	9/18/2020
2	46	20x Washed	48	ISM	9/18/2020	1001	27.7	64.9	An.Gambie K	2021-03-05	1	1	0	0	5	0	0	5	0	100	0	Interceptor®	Washed Inter	5	0	5	5	5	0	0	1	0	1	0	100	100	1	0	1	100	9/18/2020
9	46	20x Washed	72	ISM	9/19/2020	1003	27.6	66.5	An.Gambie K	2021-03-05	5	4	0	0	5	0	0	5	0	100	0	Interceptor®	Washed Inter	5	0	5	5	5	0	0	1	0	1	0	100	100	1	0	1	100	9/19/2020
9	46	20x Washed	72	ISM	9/19/2020	1003	27.6	66.5	An.Gambie K	2021-03-05	3	2	0	0	5	0	1	4	0	80	0	Interceptor®	Washed Inter	5	0	5	4	5	0	0	0.8	0	0.8	0	100	80	1	0	1	100	9/19/2020
9	46	20x Washed	72	ISM	9/19/2020	1003	27.6	66.5	An.Gambie K	2021-03-05	2	4	0	0	5	0	1	4	0	80	0	Interceptor®	Washed Inter	5	0	5	4	5	0	0	0.8	0	0.8	0	100	80	1	0	1	100	9/19/2020
3	46	20x Washed	72	ISM	9/19/2020	1001	27.3	66	An.Gambie K	2021-03-05	5	3	0	0	5	0	0	5	0	100	0	Interceptor®	Washed Inter	5	0	5	5	5	0	0	1	0	1	0	100	100	1	0	1	100	9/19/2020
6	46	20x Washed	72	ISM	9/19/2020	1002	27.6	65.2	An.Gambie K	2021-03-05	3	4	0	0	5	0	0	5	0	100	0	Interceptor®	Washed Inter	5	0	5	5	5	0	0	1	0	1	0	100	100	1	0	1	100	9/19/2020
9	46	20x Washed	72	ISM	9/19/2020	1003	27.6	66.5	An.Gambie K	2021-03-05	3	1	0	0	5	0	1	4	0	80	0	Interceptor®	Washed Inter	5	0	5	4	5	0	0	0.8	0	0.8	0	100	80	1	0	1	100	9/19/2020
3	46	20x Washed	72	ISM	9/19/2020	1001	27.3	66	An.Gambie K	2021-03-05	4	4	0	0	5	0	2	3	0	60	0	Interceptor®	Washed Inter	5	0	5	3	5	0	0	0.6	0	0.6	0	100	60	0	0	0	0	9/19/2020
9	46	20x Washed	72	ISM	9/19/2020	1003	27.6	66.5	An.Gambie K	2021-03-05	3	3	0	0	5	0	1	4	0	80	0	Interceptor®	Washed Inter	5	0	5	4	5	0	0	0.8	0	0.8	0	100	80	1	0	1	100	9/19/2020
6	46	20x Washed	72	ISM	9/19/2020	1002	27.6	65.2	An.Gambie K	2021-03-05	1	3	0	0	5	0	1	4	0	80	0	Interceptor®	Washed Inter	5	0	5	4	5	0	0	0.8	0	0.8	0	100	80	1	0	1	100	9/19/2020
3	46	20x Washed	72	ISM	9/19/2020	1001	27.3	66	An.Gambie K	2021-03-05	1	3	0	0	5	0	0	5	0	100	0	Interceptor®	Washed Inter	5	0	5	5	5	0	0	1	0	1	0	100	100	1	0	1	100	9/19/2020
6	46	20x Washed	72	ISM	9/19/2020	1002	27.6	65.2	An.Gambie K	2021-03-05	1	2	0	0	5	0	1	4	0	80	0	Interceptor®	Washed Inter	5	0	5	4	5	0	0	0.8	0	0.8	0	100	80	1	0	1	100	9/19/2020
6	46	20x Washed	72	ISM	9/19/2020	1002	27.6	65.2	An.Gambie K	2021-03-05	3	2	0	0	5	0	2	3	0	60	0	Interceptor®	Washed Inter	5	0	5	3	5	0	0	0.6	0	0.6	0	100	60	0	0	0	0	9/19/2020
3	46	20x Washed	72	ISM	9/19/2020	1001	27.3	66	An.Gambie K	2021-03-05	2	4	0	0	5	0	0	5	0	100	0	Interceptor®	Washed Inter	5	0	5	5	5	0	0	1	0	1	0	100	100	1	0	1	100	9/19/2020
6	46	20x Washed	72	ISM	9/19/2020	1002	27.6	65.2	An.Gambie K	2021-03-05	3	1	0	0	5	0	2	3	0	60	0	Interceptor®	Washed Inter	5	0	5	3	5	0	0	0.6	0	0.6	0	100	60	0	0	0	0	9/19/2020
9	46	20x Washed	72	ISM	9/19/2020	1003	27.6	66.5	An.Gambie K	2021-03-05	4	4	0	0	5	0	1	4	0	80	0	Interceptor®	Washed Inter	5	0	5	4	5	0	0	0.8	0	0.8	0	100	80	1	0	1	100	9/19/2020
9	46	20x Washed	72	ISM	9/19/2020	1003	27.6	66.5	An.Gambie K	2021-03-05	2	1	0	0	5	0	2	3	0	60	0	Interceptor®	Washed Inter	5	0	5	3	5	0	0	0.6	0	0.6	0	100	60	0	0	0	0	9/19/2020
3	46	20x Washed	72	ISM	9/19/2020	1001	27.3	66	An.Gambie K	2021-03-05	4	1	0	0	5	0	2	3	0	60	0	Interceptor®	Washed Inter	5	0	5	3	5	0	0	0.6	0	0.6	0	100	60	0	0	0	0	9/19/2020
3	46	20x Washed	72	ISM	9/19/2020	1001	27.3	66	An.Gambie K	2021-03-05	2	3	0	0	5	0	2	3	0	60	0	Interceptor®	Washed Inter	5	0	5	3	5	0	0	0.6	0	0.6	0	100	60	0	0	0	0	9/19/2020
3	46	20x Washed	72	ISM	9/19/2020	1001	27.3	66	An.Gambie K	2021-03-05	4	2	0	0	5	0	0	5	0	100	0	Interceptor®	Washed Inter	5	0	5	5	5	0	0	1	0	1	0	100	100	1	0	1	100	9/19/2020
9	46	20x Washed	72	ISM	9/19/2020	1003	27.6	66.5	An.Gambie K	2021-03-05	2	2	0	0	5	0	2	3	0	60	0	Interceptor®	Washed Inter	5	0	5	3	5	0	0	0.6	0	0.6	0	100	60	0	0	0	0	9/19/2020
9	46	20x Washed	72	ISM	9/19/2020	1003	27.6	66.5	An.Gambie K	2021-03-05	1	1	0	0	5	0	3	2	0	40	0	Interceptor®	Washed Inter	5	0	5	2	5	0	0	0.4	0	0.4	0	100	40	0	0	0	0	9/19/2020
3	46	20x Washed	72	ISM	9/19/2020	1001	27.3	66	An.Gambie K	2021-03-05	3	2	0	0	5	0	0	5	0	100	0	Interceptor®	Washed Inter	5	0	5	5	5	0	0	1	0	1	0	100	100	1	0	1	100	9/19/2020
3	46	20x Washed	72	ISM	9/19/2020	1001	27.3	66	An.Gambie K	2021-03-05	5	4	0	0	5	0	0	5	0	100	0	Interceptor®	Washed Inter	5	0	5	5	5	0	0	1	0	1	0	100	100	1	0	1	100	9/19/2020
6	46	20x Washed	72	ISM	9/19/2020	1002	27.6	65.2	An.Gambie K	2021-03-05	2	4	0	0	5	0	4	1	0	20	0	Interceptor®	Washed Inter	5	0	5	1	5	0	0	0.2	0	0.2	0	100	20	0	0	0	0	9/19/2020
6	46	20x Washed	72	ISM	9/19/2020	1002	27.6	65.2	An.Gambie K	2021-03-05	2	2	0	0	5	0	2	3	0	60	0	Interceptor®	Washed Inter	5	0	5	3	5	0	0	0.6	0	0.6	0	100	60	0	0	0	0	9/19/2020
6	46	20x Washed	72	ISM	9/19/2020	1002	27.6	65.2	An.Gambie K	2021-03-05	5	2	0	0	5	0	1	4	0	80	0	Interceptor®	Washed Inter	5	0	5	4	5	0	0	0.8	0	0.8	0	100	80	1	0	1	100	9/19/2020
9	46	20x Washed	72	ISM	9/19/2020	1003	27.6	66.5	An.Gambie K	2021-03-05	1	3	0	0	5	0	2	3	0	60	0	Interceptor®	Washed Inter	5	0	5	3	5	0	0	0.6	0	0.6	0	100	60	0	0	0	0	9/19/2020
3	46	20x Washed	72	ISM	9/19/2020	1001	27.3	66	An.Gambie K	2021-03-05	4	3	0	0	5	0	0	5	0	100	0	Interceptor®	Washed Inter	5	0	5	5	5	0	0	1	0	1	0	100	100	1	0	1	100	9/19/2020
6	46	20x Washed	72	ISM	9/19/2020	1002	27.6	65.2	An.Gambie K	2021-03-05	1	4	0	0	5	0	1	4	0	80	0	Interceptor®	Washed Inter	5	0	5	4	5	0	0	0.8	0	0.8	0	100	80	1	0	1	100	9/19/2020
9	46	20x Washed	72	ISM	9/19/2020	1003	27.6	66.5	An.Gambie K	2021-03-05	1	2	0	0	5	0	2	3	0	60	0	Interceptor®	Washed Inter	5	0	5	3	5	0	0	0.6	0	0.6	0	100	60	0	0	0	0	9/19/2020
6	46	20x Washed	72	ISM	9/19/2020	1002	27.6	65.2	An.Gambie K	2021-03-05	1	1	0	0	5	0	2	3	0	60	0	Interceptor®	Washed Inter	5	0	5	3	5	0	0	0.6	0	0.6	0	100	60	0	0	0	0	9/19/2020
6	46	20x Washed	72	ISM	9/19/2020	1002	27.6	65.2	An.Gambie K	2021-03-05	4	2	0	0	5	0	3	2	0	40	0	Interceptor®	Washed Inter	5	0	5	2	5	0	0	0.4	0	0.4	0	100	40	0	0	0	0	9/19/2020
6	46	20x Washed	72	ISM	9/19/2020	1002	27.6	65.2	An.Gambie K	2021-03-05	4	3	0	0	5	0	1	4	0	80	0	Interceptor®	Washed Inter	5	0	5	4	5	0	0	0.8	0	0.8	0	100	80	1	0	1	100	9/19/2020
3	46	20x Washed	72	ISM	9/19/2020	1001	27.3	66	An.Gambie K	2021-03-05	1	2	0	0	5	0	0	5	0	100	0	Interceptor®	Washed Inter	5	0	5	5	5	0	0	1	0	1	0	100	100	1	0	1	100	9/19/2020
6	46	20x Washed	72	ISM	9/19/2020	1002	27.6	65.2	An.Gambie K	2021-03-05	2	1	0	0	5	0	3	2	0	40	0	Interceptor®	Washed Inter	5	0	5	2	5	0	0	0.4	0	0.4	0	100	40	0	0	0	0	9/19/2020
9	46	20x Washed	72	ISM	9/19/2020	1003	27.6	66.5	An.Gambie K	2021-03-05	5	3	0	0	5	0	1	4	0	80	0	Interceptor®	Washed Inter	5	0	5	4	5	0	0	0.8	0	0.8	0	100	80	1	0	1	100	9/19/2020
6	46	20x Washed	72	ISM	9/19/2020	1002	27.6	65.2	An.Gambie K	2021-03-05	3	3	0	0	5	0	2	3	0	60	0	Interceptor®	Washed Inter	5	0	5	3	5	0	0	0.6	0	0.6	0	100	60	0	0	0	0	9/19/2020
3	46	20x Washed	72	ISM	9/19/2020	1001	27.3	66	An.Gambie K	2021-03-05	3	1	0	0	5	0	0	5	0	100	0	Interceptor®	Washed Inter	5	0	5	5	5	0	0	1	0	1	0	100	100	1	0	1	100	9/19/2020
6	46	20x Washed	72	ISM	9/19/2020	1002	27.6	65.2	An.Gambie K	2021-03-05	5	1	0	0	5	0	2	3	0	60	0	Interceptor®	Washed Inter	5	0	5	3	5	0	0	0.6	0	0.6	0	100	60	0	0	0	0	9/19/2020
3	46	20x Washed	72	ISM	9/19/2020	1001	27.3	66	An.Gambie K	2021-03-05	3	4	0	0	5	0	1	4	0	80	0	Interceptor®	Washed Inter	5	0	5	4	5	0	0	0.8	0	0.8	0	100	80	1	0	1	100	9/19/2020
9	46	20x Washed	72	ISM	9/19/2020	1003	27.6	66.5	An.Gambie K	2021-03-05	5	1	0	0	5	0	0	5	0	100	0	Interceptor®	Washed Inter	5	0	5	5	5	0	0	1	0	1	0	100	100	1	0	1	100	9/19/2020
9	46	20x Washed	72	ISM	9/19/2020	1003	27.6	66.5	An.Gambie K	2021-03-05	3	4	0	0	5	0	0	5	0	100	0	Interceptor®	Washed Inter	5	0	5	5	5	0	0	1	0	1	0	100	100	1	0	1	100	9/19/2020
9	46	20x Washed	72	ISM	9/19/2020	1003	27.6	66.5	An.Gambie K	2021-03-05	4	1	0	0	5	0	1	4	0	80	0	Interceptor®	Washed Inter	5	0	5	4	5	0	0	0.8	0	0.8	0	100	80	1	0	1	100	9/19/2020
6	46	20x Washed	72	ISM	9/19/2020	1002	27.6	65.2	An.Gambie K	2021-03-05	5	4	0	0	5	0	1	4	0	80	0	Interceptor®	Washed Inter	5	0	5	4	5	0	0	0.8	0	0.8	0	100	80	1	0	1	100	9/19/2020
9	46	20x Washed	72	ISM	9/19/2020	1003	27.6	66.5	An.Gambie K	2021-03-05	4	2	0	0	5	0	1	4	0	80	0	Interceptor®	Washed Inter	5	0	5	4	5	0	0	0.8	0	0.8	0	100	80	1	0	1	100	9/19/2020
6	46	20x Washed	72	ISM	9/19/2020	1002	27.6	65.2	An.Gambie K	2021-03-05	4	4	0	0	5	0	3	2	0	40	0	Interceptor®	Washed Inter	5	0	5	2	5	0	0	0.4	0	0.4	0	100	40	0	0	0	0	9/19/2020
9	46	20x Washed	72	ISM	9/19/2020	1003	27.6	66.5	An.Gambie K	2021-03-05	5	2	0	0	5	0	0	5	0	100	0	Interceptor®	Washed Inter	5	0	5	5	5	0	0	1	0	1	0	100	100	1	0	1	100	9/19/2020
9	46	20x Washed	72	ISM	9/19/2020	1003	27.6	66.5	An.Gambie K	2021-03-05	4	3	0	0	5	0	1	4	0	80	0	Interceptor®	Washed Inter	5	0	5	4	5	0	0	0.8	0	0.8	0	100	80	1	0	1	100	9/19/2020
6	46	20x Washed	72	ISM	9/19/2020	1002	27.6	65.2	An.Gambie K	2021-03-05	2	3	0	0	5	0	4	1	0	20	0	Interceptor®	Washed Inter	5	0	5	1	5	0	0	0.2	0	0.2	0	100	20	0	0	0	0	9/19/2020
3	46	20x Washed	72	ISM	9/19/2020	1001	27.3	66	An.Gambie K	2021-03-05	5	1	0	0	5	0	0	5	0	100	0	Interceptor®	Washed Inter	5	0	5	5	5	0	0	1	0	1	0	100	100	1	0	1	100	9/19/2020
3	46	20x Washed	72	ISM	9/19/2020	1001	27.3	66	An.Gambie K	2021-03-05	2	2	0	0	5	0	2	3	0	60	0	Interceptor®	Washed Inter	5	0	5	3	5	0	0	0.6	0	0.6	0	100	60	0	0	0	0	9/19/2020
3	46	20x Washed	72	ISM	9/19/2020	1001	27.3	66	An.Gambie K	2021-03-05	2	1	0	0	5	0	1	4	0	80	0	Interceptor®	Washed Inter	5	0	5	4	5	0	0	0.8	0	0.8	0	100	80	1	0	1	100	9/19/2020
9	46	20x Washed	72	ISM	9/19/2020	1003	27.6	66.5	An.Gambie K	2021-03-05	1	4	0	0	5	0	2	3	0	60	0	Interceptor®	Washed Inter	5	0	5	3	5	0	0	0.6	0	0.6	0	100	60	0	0	0	0	9/19/2020
3	46	20x Washed	72	ISM	9/19/2020	1001	27.3	66	An.Gambie K	2021-03-05	3	3	0	0	5	0	1	4	0	80	0	Interceptor®	Washed Inter	5	0	5	4	5	0	0	0.8	0	0.8	0	100	80	1	0	1	100	9/19/2020
3	46	20x Washed	72	ISM	9/19/2020	1001	27.3	66	An.Gambie K	2021-03-05	1	1	0	0	5	0	0	5	0	100	0	Interceptor®	Washed Inter	5	0	5	5	5	0	0	1	0	1	0	100	100	1	0	1	100	9/19/2020
6	46	20x Washed	72	ISM	9/19/2020	1002	27.6	65.2	An.Gambie K	2021-03-05	4	1	0	0	5	0	0	5	0	100	0	Interceptor®	Washed Inter	5	0	5	5	5	0	0	1	0	1	0	100	100	1	0	1	100	9/19/2020
9	46	20x Washed	72	ISM	9/19/2020	1003	27.6	66.5	An.Gambie K	2021-03-05	2	3	0	0	5	0	2	3	0	60	0	Interceptor®	Washed Inter	5	0	5	3	5	0	0	0.6	0	0.6	0	100	60	0	0	0	0	9/19/2020
3	46	20x Washed	72	ISM	9/19/2020	1001	27.3	66	An.Gambie K	2021-03-05	5	2	0	0	5	0	0	5	0	100	0	Interceptor®	Washed Inter	5	0	5	5	5	0	0	1	0	1	0	100	100	1	0	1	100	9/19/2020
6	46	20x Washed	72	ISM	9/19/2020	1002	27.6	65.2	An.Gambie K	2021-03-05	5	3	0	0	5	0	0	5	0	100	0	Interceptor®	Washed Inter	5	0	5	5	5	0	0	1	0	1	0	100	100	1	0	1	100	9/19/2020
3	46	20x Washed	72	ISM	9/19/2020	1001	27.3	66	An.Gambie K	2021-03-05	1	4	0	0	5	0	0	5	0	100	0	Interceptor®	Washed Inter	5	0	5	5	5	0	0	1	0	1	0	100	100	1	0	1	100	9/19/2020
16	46	20x Washed	24	ISM	9/16/2020	2003	26.5	59.2	An.Gambie K	2021-03-05	5	4	1554	1557	5	5	5	0	100	0	3	Interceptor®G2	Washed IntrG2	5	0	5	0	5	5	0	0	1	0	100		0	0	1	1	100	9/16/2020
10	46	20x Washed	24	ISM	9/16/2020	2001	26.5	53.8	An.Gambie K	2021-03-05	5	3	1514	1517	5	5	1	4	100	80	3	Interceptor®G2	Washed IntrG2	5	0	5	4	5	5	0	0.8	1	0.8	100	100	80	1	1	1	100	9/16/2020
16	46	20x Washed	24	ISM	9/16/2020	2003	26.5	59.2	An.Gambie K	2021-03-05	2	3	1552	1555	5	5	5	0	100	0	3	Interceptor®G2	Washed IntrG2	5	0	5	0	5	5	0	0	1	0	100		0	0	1	1	100	9/16/2020
10	46	20x Washed	24	ISM	9/16/2020	2001	26.5	53.8	An.Gambie K	2021-03-05	1	3	1512	1515	5	5	5	0	100	0	3	Interceptor®G2	Washed IntrG2	5	0	5	0	5	5	0	0	1	0	100		0	0	1	1	100	9/16/2020
13	46	20x Washed	24	ISM	9/16/2020	2002	26.6	55.4	An.Gambie K	2021-03-05	3	1	1531	1534	5	5	5	0	100	0	3	Interceptor®G2	Washed IntrG2	5	0	5	0	5	5	0	0	1	0	100		0	0	1	1	100	9/16/2020
13	46	20x Washed	24	ISM	9/16/2020	2002	26.6	55.4	An.Gambie K	2021-03-05	3	3	1531	1534	5	5	4	1	100	20	3	Interceptor®G2	Washed IntrG2	5	0	5	1	5	5	0	0.2	1	0.2	100	100	20	0	1	1	100	9/16/2020
13	46	20x Washed	24	ISM	9/16/2020	2002	26.6	55.4	An.Gambie K	2021-03-05	5	4	1533	1536	5	5	4	1	100	20	3	Interceptor®G2	Washed IntrG2	5	0	5	1	5	5	0	0.2	1	0.2	100	100	20	0	1	1	100	9/16/2020
10	46	20x Washed	24	ISM	9/16/2020	2001	26.5	53.8	An.Gambie K	2021-03-05	5	4	1514	1517	5	5	1	4	100	80	3	Interceptor®G2	Washed IntrG2	5	0	5	4	5	5	0	0.8	1	0.8	100	100	80	1	1	1	100	9/16/2020
16	46	20x Washed	24	ISM	9/16/2020	2003	26.5	59.2	An.Gambie K	2021-03-05	2	4	1552	1555	5	5	5	0	100	0	3	Interceptor®G2	Washed IntrG2	5	0	5	0	5	5	0	0	1	0	100		0	0	1	1	100	9/16/2020
10	46	20x Washed	24	ISM	9/16/2020	2001	26.5	53.8	An.Gambie K	2021-03-05	5	2	1514	1517	5	5	5	0	100	0	3	Interceptor®G2	Washed IntrG2	5	0	5	0	5	5	0	0	1	0	100		0	0	1	1	100	9/16/2020
13	46	20x Washed	24	ISM	9/16/2020	2002	26.6	55.4	An.Gambie K	2021-03-05	1	4	1530	1533	5	5	4	1	100	20	3	Interceptor®G2	Washed IntrG2	5	0	5	1	5	5	0	0.2	1	0.2	100	100	20	0	1	1	100	9/16/2020
10	46	20x Washed	24	ISM	9/16/2020	2001	26.5	53.8	An.Gambie K	2021-03-05	2	3	1513	1516	5	5	5	0	100	0	3	Interceptor®G2	Washed IntrG2	5	0	5	0	5	5	0	0	1	0	100		0	0	1	1	100	9/16/2020
10	46	20x Washed	24	ISM	9/16/2020	2001	26.5	53.8	An.Gambie K	2021-03-05	2	4	1513	1516	5	5	5	0	100	0	3	Interceptor®G2	Washed IntrG2	5	0	5	0	5	5	0	0	1	0	100		0	0	1	1	100	9/16/2020
16	46	20x Washed	24	ISM	9/16/2020	2003	26.5	59.2	An.Gambie K	2021-03-05	1	3	1552	1555	5	5	5	0	100	0	3	Interceptor®G2	Washed IntrG2	5	0	5	0	5	5	0	0	1	0	100		0	0	1	1	100	9/16/2020
16	46	20x Washed	24	ISM	9/16/2020	2003	26.5	59.2	An.Gambie K	2021-03-05	3	2	1553	1556	5	5	4	1	100	20	3	Interceptor®G2	Washed IntrG2	5	0	5	1	5	5	0	0.2	1	0.2	100	100	20	0	1	1	100	9/16/2020
13	46	20x Washed	24	ISM	9/16/2020	2002	26.6	55.4	An.Gambie K	2021-03-05	5	3	1533	1536	5	5	2	3	100	60	3	Interceptor®G2	Washed IntrG2	5	0	5	3	5	5	0	0.6	1	0.6	100	100	60	0	1	1	100	9/16/2020
16	46	20x Washed	24	ISM	9/16/2020	2003	26.5	59.2	An.Gambie K	2021-03-05	4	1	1553	1556	5	5	5	0	100	0	3	Interceptor®G2	Washed IntrG2	5	0	5	0	5	5	0	0	1	0	100		0	0	1	1	100	9/16/2020
16	46	20x Washed	24	ISM	9/16/2020	2003	26.5	59.2	An.Gambie K	2021-03-05	4	4	1554	1557	5	5	3	2	100	40	3	Interceptor®G2	Washed IntrG2	5	0	5	2	5	5	0	0.4	1	0.4	100	100	40	0	1	1	100	9/16/2020
10	46	20x Washed	24	ISM	9/16/2020	2001	26.5	53.8	An.Gambie K	2021-03-05	3	2	1513	1516	5	5	5	0	100	0	3	Interceptor®G2	Washed IntrG2	5	0	5	0	5	5	0	0	1	0	100		0	0	1	1	100	9/16/2020
[truncated: 1,601 more rows]

## Sheet: Tunnel
studycode	serialno	date	specie	age	performedby	tunnel_no	bait	netcode	netposition	exposed	c1fd	c1ud	c1fa	c1ua	c1t	c2fd	c2ud	c2fa	c2ua	c2t	temperature	humidity	timeperiod	checkexpose	po	po1	piece_position	wash_status	netid	newnetcode	nettype	Lntype	total	fed	M	unfed	fedalive	control_M	treat_dead	controltotal	treat_total	controlfed	treat_fed	controlsurvfed	treatsurvfed	control_mort	fed_prop	perdead	CM
46	1.2	8/28/2020	An.Gambie K	7	SHN	1	Animal	3001	0	100	0	0	26	9	35	0	0	64	1	65	26.9	74.7	12	100	0	Control	0		3001	30	Control	Control	100	90	0	10	90	0		100		90		90		0	0.9	0
46	1.2	8/28/2020	An.Gambie K	7	SHN	2	Animal	1001	1.1	100	0	41	0	2	43	3	52	2	0	57	26.9	74.7	12	100	1.1	Washed	1	20x Washed	1201	12	Washed Inter	Interceptor®	100	5	96	95	2	0	96	100	100	90	5	90	2	0	0.9	96	96
46	1.2	8/28/2020	An.Gambie K	7	SHN	3	Animal	1001	2.1	100	0	62	1	0	63	3	34	0	0	37	26.9	74.8	12	100	2.1	Unwashed	1	Unwashed	1101	11	Unw Inter	Interceptor®	100	4	99	96	1	0	99	100	100	90	4	90	1	0	0.9	99	99
46	1.2	8/28/2020	An.Gambie K	7	SHN	4	Animal	2001	1.1	100	2	76	0	0	78	3	18	0	1	22	26.9	74.8	12	100	1.1	Washed	1	20x Washed	2201	22	Washed IntrG2	Interceptor®G2	100	5	99	95	0	0	99	100	100	90	5	90	0	0	0.9	99	99
46	1.2	8/28/2020	An.Gambie K	7	SHN	5	Animal	2001	2.1	100	0	81	2	1	84	0	3	12	1	16	26.9	74.8	12	100	2.1	Unwashed	1	Unwashed	2101	21	Unw InterG2	Interceptor®G2	100	14	84	86	14	0	84	100	100	90	14	90	14	0	0.9	84	84
46	3.4	8/29/2020	Arabiensis	7	SHN	1	Animal	3001	0	100	0	0	25	1	26	0	0	74	0	74	26.6	80.1	12	100	0	Control	0		3001	30	Control	Control	100	99	0	1	99	0		100		99		99		0	0.99	0
46	3.4	8/29/2020	Arabiensis	7	SHN	2	Animal	1001	1.1	100	6	64	0	0	70	11	18	1	0	30	26.6	80.1	12	100	1.1	Washed	1	20x Washed	1201	12	Washed Inter	Interceptor®	100	18	99	82	1	0	99	100	100	99	18	99	1	0	0.99	99	99
46	3.4	8/29/2020	Arabiensis	7	SHN	3	Animal	1001	2.1	100	3	58	0	1	62	7	29	1	1	38	26.6	80.1	12	100	2.1	Unwashed	1	Unwashed	1101	11	Unw Inter	Interceptor®	100	11	97	89	1	0	97	100	100	99	11	99	1	0	0.99	97	97
46	3.4	8/29/2020	Arabiensis	7	SHN	4	Animal	2001	1.1	100	2	47	0	2	51	3	41	5	0	49	26.6	80.1	12	100	1.1	Washed	1	20x Washed	2201	22	Washed IntrG2	Interceptor®G2	100	10	93	90	5	0	93	100	100	99	10	99	5	0	0.99	93	93
46	3.4	8/29/2020	Arabiensis	7	SHN	5	Animal	2001	2.1	100	11	37	5	1	54	12	22	9	3	46	26.6	80.1	12	100	2.1	Unwashed	1	Unwashed	2101	21	Unw InterG2	Interceptor®G2	100	37	82	63	14	0	82	100	100	99	37	99	14	0	0.99	82	82
46	5.6	8/30/2020	An.Gambie K	6	KFM	1	Animal	3001	0	100	0	0	17	0	17	0	0	92	1	93	26.7	76.2	12	110	0	Control	0		3001	30	Control	Control	110	109	0	1	109	0		110		109		109		0	0.990909	0
46	5.6	8/30/2020	An.Gambie K	6	KFM	2	Animal	1002	1.1	100	0	40	0	0	40	3	53	0	0	56	26.7	76.2	12	96	1.1	Washed	1	20x Washed	1202	12	Washed Inter	Interceptor®	96	3	96	93	0	0	96	110	96	109	3	109	0	0	0.990909	100	100
46	5.6	8/30/2020	An.Gambie K	6	KFM	3	Animal	1002	2.1	100	2	62	0	0	64	2	34	0	0	36	26.7	76.2	12	100	2.1	Unwashed	1	Unwashed	1102	11	Unw Inter	Interceptor®	100	4	100	96	0	0	100	110	100	109	4	109	0	0	0.990909	100	100
46	5.6	8/30/2020	An.Gambie K	6	KFM	4	Animal	2002	1.1	100	1	49	1	0	51	2	46	1	0	49	26.7	76.2	12	100	1.1	Washed	1	20x Washed	2202	22	Washed IntrG2	Interceptor®G2	100	5	98	95	2	0	98	110	100	109	5	109	2	0	0.990909	98	98
46	5.6	8/30/2020	An.Gambie K	6	KFM	5	Animal	2002	2.1	100	0	50	0	1	51	0	40	8	1	49	26.7	76.2	12	100	2.1	Unwashed	1	Unwashed	2102	21	Unw InterG2	Interceptor®G2	100	8	90	92	8	0	90	110	100	109	8	109	8	0	0.990909	90	90
46	7.8	8/31/2020	Arabiensis	6	KFM	1	Animal	3001	0	100	0	1	15	3	19	0	0	66	6	72	27.1	75.6	12	91	0	Control	0		3001	30	Control	Control	91	81	1	10	81	1		91		81		81		0.010989	0.89011	1.0989
46	7.8	8/31/2020	Arabiensis	6	KFM	2	Animal	1002	1.1	100	1	50	0	0	51	2	27	0	0	29	27.1	75.6	12	80	1.1	Washed	1	20x Washed	1202	12	Washed Inter	Interceptor®	80	3	80	77	0	1	80	91	80	81	3	81	0	0.010989	0.89011	100	100
46	7.8	8/31/2020	Arabiensis	6	KFM	3	Animal	1002	2.1	100	2	64	0	1	67	1	29	1	0	31	27.1	75.6	12	98	2.1	Unwashed	1	Unwashed	1102	11	Unw Inter	Interceptor®	98	4	96	94	1	1	96	91	98	81	4	81	1	0.010989	0.89011	97.9592	97.9365
46	7.8	8/31/2020	Arabiensis	6	KFM	4	Animal	2002	1.1	100	3	42	4	2	51	5	24	3	1	33	27.1	75.6	12	84	1.1	Washed	1	20x Washed	2202	22	Washed IntrG2	Interceptor®G2	84	15	74	69	7	1	74	91	84	81	15	81	7	0.010989	0.89011	88.0952	87.963
46	7.8	8/31/2020	Arabiensis	6	KFM	5	Animal	2002	2.1	100	3	46	9	9	67	3	13	5	1	22	27.1	75.6	12	89	2.1	Unwashed	1	Unwashed	2102	21	Unw InterG2	Interceptor®G2	89	20	65	69	14	1	65	91	89	81	20	81	14	0.010989	0.89011	73.0337	72.7341
46	9.1	2020-01-09	An.Gambie K	5	KFM	1	Animal	3001	0	100	0	2	9	2	13	0	2	95	0	97	27.1	77	12	110	0	Control	0		3001	30	Control	Control	110	104	4	6	104	4		110		104		104		0.0363636	0.945454	3.63636
46	9.1	2020-01-09	An.Gambie K	5	KFM	2	Animal	1003	1.1	100	1	63	0	2	66	4	18	4	0	26	27.1	77	12	92	1.1	Washed	1	20x Washed	1203	12	Washed Inter	Interceptor®	92	9	86	83	4	4	86	110	92	104	9	104	4	0.0363636	0.945454	93.4783	93.2322
46	9.1	2020-01-09	An.Gambie K	5	KFM	3	Animal	1003	2.1	100	4	71	0	0	75	8	19	1	0	28	27.1	77	12	103	2.1	Unwashed	1	Unwashed	1103	11	Unw Inter	Interceptor®	103	13	102	90	1	4	102	110	103	104	13	104	1	0.0363636	0.945454	99.0291	98.9925
46	9.1	2020-01-09	An.Gambie K	5	KFM	4	Animal	2003	1.1	100	1	64	1	4	70	2	18	4	2	26	27.1	77	12	96	1.1	Washed	1	20x Washed	2203	22	Washed IntrG2	Interceptor®G2	96	8	85	88	5	4	85	110	96	104	8	104	5	0.0363636	0.945454	88.5417	88.1093
46	9.1	2020-01-09	An.Gambie K	5	KFM	5	Animal	2003	2.1	100	1	47	0	4	52	3	41	7	1	52	27.1	77	12	104	2.1	Unwashed	1	Unwashed	2103	21	Unw InterG2	Interceptor®G2	104	11	92	93	7	4	92	110	104	104	11	104	7	0.0363636	0.945454	88.4615	88.0261
46	11.12	2020-02-09	Arabiensis	6	KFM	1	Animal	3001	0	100	0	0	7	6	13	0	0	83	4	87	26.5	76.5	12	100	0	Control	0		3001	30	Control	Control	100	90	0	10	90	0		100		90		90		0	0.9	0
46	11.12	2020-02-09	Arabiensis	6	KFM	2	Animal	1003	1.1	100	2	63	0	0	65	1	34	0	0	35	26.5	76.5	12	100	1.1	Washed	1	20x Washed	1203	12	Washed Inter	Interceptor®	100	3	100	97	0	0	100	100	100	90	3	90	0	0	0.9	100	100
46	11.12	2020-02-09	Arabiensis	6	KFM	3	Animal	1003	2.1	100	0	60	0	0	60	0	37	0	0	37	26.5	76.5	12	97	2.1	Unwashed	1	Unwashed	1103	11	Unw Inter	Interceptor®	97	0	97	97	0	0	97	100	97	90	0	90	0	0	0.9	100	100
46	11.12	2020-02-09	Arabiensis	6	KFM	4	Animal	2003	1.1	100	0	67	0	1	68	0	24	6	0	30	26.5	76.5	12	98	1.1	Washed	1	20x Washed	2203	22	Washed IntrG2	Interceptor®G2	98	6	91	92	6	0	91	100	98	90	6	90	6	0	0.9	92.8571	92.8571
46	11.12	2020-02-09	Arabiensis	6	KFM	5	Animal	2003	2.1	100	0	56	4	1	61	4	25	10	0	39	26.5	76.5	12	100	2.1	Unwashed	1	Unwashed	2103	21	Unw InterG2	Interceptor®G2	100	18	85	82	14	0	85	100	100	90	18	90	14	0	0.9	85	85
46	13.14	2020-03-09	An.Gambie K	7	KFM	1	Animal	3001	0	100	0	0	33	1	34	0	0	64	2	66	26.8	77.3	12	100	0	Control	0		3001	30	Control	Control	100	97	0	3	97	0		100		97		97		0	0.97	0
46	13.14	2020-03-09	An.Gambie K	7	KFM	2	Animal	1001	1.2	100	1	61	0	0	62	4	31	0	3	38	26.8	77.3	12	100	1.2	Washed	2	20x Washed	1201	12	Washed Inter	Interceptor®	100	5	97	95	0	0	97	100	100	97	5	97	0	0	0.97	97	97
46	13.14	2020-03-09	An.Gambie K	7	KFM	3	Animal	1001	2.2	100	3	54	0	0	57	1	40	2	0	43	26.8	77.3	12	100	2.2	Unwashed	2	Unwashed	1101	11	Unw Inter	Interceptor®	100	6	98	94	2	0	98	100	100	97	6	97	2	0	0.97	98	98
46	13.14	2020-03-09	An.Gambie K	7	KFM	4	Animal	2001	1.2	100	0	48	1	2	51	2	42	5	0	49	26.8	77.3	12	100	1.2	Washed	2	20x Washed	2201	22	Washed IntrG2	Interceptor®G2	100	8	92	92	6	0	92	100	100	97	8	97	6	0	0.97	92	92
46	13.14	2020-03-09	An.Gambie K	7	KFM	5	Animal	2001	2.2	100	0	49	1	1	51	2	35	10	2	49	26.8	77.3	12	100	2.2	Unwashed	2	Unwashed	2101	21	Unw InterG2	Interceptor®G2	100	13	86	87	11	0	86	100	100	97	13	97	11	0	0.97	86	86
46	17.18	2020-05-09	An.Gambie K	8	KFM	1	Animal	3001	0	100	0	3	3	6	12	1	1	79	3	84	26.1	78.1	12	96	0	Control	0		3001	30	Control	Control	96	83	5	13	82	5		96		83		82		0.0520833	0.864583	5.20833
46	17.18	2020-05-09	An.Gambie K	8	KFM	2	Animal	1002	1.2	100	3	59	0	1	63	9	16	1	0	26	26.1	78.1	12	89	1.2	Washed	2	20x Washed	1202	12	Washed Inter	Interceptor®	89	13	87	76	1	5	87	96	89	83	13	82	1	0.0520833	0.864583	97.7528	97.6293
46	17.18	2020-05-09	An.Gambie K	8	KFM	3	Animal	1002	2.2	100	3	52	1	1	57	7	24	3	0	34	26.1	78.1	12	91	2.2	Unwashed	2	Unwashed	1102	11	Unw Inter	Interceptor®	91	14	86	77	4	5	86	96	91	83	14	82	4	0.0520833	0.864583	94.5055	94.2036
46	17.18	2020-05-09	An.Gambie K	8	KFM	4	Animal	2002	1.2	100	6	33	1	0	40	6	39	0	0	45	26.1	78.1	12	85	1.2	Washed	2	20x Washed	2202	22	Washed IntrG2	Interceptor®G2	85	13	84	72	1	5	84	96	85	83	13	82	1	0.0520833	0.864583	98.8235	98.7589
46	17.18	2020-05-09	An.Gambie K	8	KFM	5	Animal	2002	2.2	100	1	70	0	4	75	0	24	0	0	24	26.1	78.1	12	99	2.2	Unwashed	2	Unwashed	2102	21	Unw InterG2	Interceptor®G2	99	1	95	98	0	5	95	96	99	83	1	82	0	0.0520833	0.864583	95.9596	95.7376
46	19.2	2020-06-09	Arabiensis	8	KFM	1	Animal	3001	0	100	0	0	2	21	23	1	0	53	21	75	26.8	77.6	12	98	0	Control	0		3001	30	Control	Control	98	56	1	42	55	1		98		56		55		0.0102041	0.571429	1.02041
46	19.2	2020-06-09	Arabiensis	8	KFM	2	Animal	1002	1.2	100	0	5	0	40	45	0	2	24	26	52	26.8	77.6	12	97	1.2	Washed	2	20x Washed	1202	12	Washed Inter	Interceptor®	97	24	7	73	24	1	7	98	97	56	24	55	24	0.0102041	0.571429	7.2165	6.25996
46	19.2	2020-06-09	Arabiensis	8	KFM	3	Animal	1002	2.2	100	0	5	5	52	62	0	3	13	26	42	26.8	77.6	12	104	2.2	Unwashed	2	Unwashed	1102	11	Unw Inter	Interceptor®	104	18	8	86	18	1	8	98	104	56	18	55	18	0.0102041	0.571429	7.69231	6.74068
46	19.2	2020-06-09	Arabiensis	8	KFM	4	Animal	2002	1.2	100	1	16	0	39	56	0	2	8	28	38	26.8	77.6	12	94	1.2	Washed	2	20x Washed	2202	22	Washed IntrG2	Interceptor®G2	94	9	19	85	8	1	19	98	94	56	9	55	8	0.0102041	0.571429	20.2128	19.3902
46	19.2	2020-06-09	Arabiensis	8	KFM	5	Animal	2002	2.2	100	0	17	0	34	51	0	4	4	42	50	26.8	77.6	12	101	2.2	Unwashed	2	Unwashed	2102	21	Unw InterG2	Interceptor®G2	101	4	21	97	4	1	21	98	101	56	4	55	4	0.0102041	0.571429	20.7921	19.9755
46	21.22	2020-07-09	An.Gambie K	8	KFM	1	Animal	3001	0	100	0	0	7	6	13	0	0	90	0	90	26.5	81.4	12	103	0	Control	0		3001	30	Control	Control	103	97	0	6	97	0		103		97		97		0	0.941747	0
46	21.22	2020-07-09	An.Gambie K	8	KFM	2	Animal	1003	1.2	100	4	53	1	0	58	9	20	9	0	38	26.5	81.4	12	96	1.2	Washed	2	20x Washed	1203	12	Washed Inter	Interceptor®	96	23	86	73	10	0	86	103	96	97	23	97	10	0	0.941747	89.5833	89.5833
46	21.22	2020-07-09	An.Gambie K	8	KFM	3	Animal	1003	2.2	100	5	43	1	0	49	1	37	2	0	40	26.5	81.4	12	89	2.2	Unwashed	2	Unwashed	1103	11	Unw Inter	Interceptor®	89	9	86	80	3	0	86	103	89	97	9	97	3	0	0.941747	96.6292	96.6292
46	21.22	2020-07-09	An.Gambie K	8	KFM	4	Animal	2003	1.2	100	0	53	1	2	56	6	25	2	2	35	26.5	81.4	12	91	1.2	Washed	2	20x Washed	2203	22	Washed IntrG2	Interceptor®G2	91	9	84	82	3	0	84	103	91	97	9	97	3	0	0.941747	92.3077	92.3077
46	21.22	2020-07-09	An.Gambie K	8	KFM	5	Animal	2003	2.2	100	3	27	7	0	37	6	12	22	0	40	26.5	81.4	12	77	2.2	Unwashed	2	Unwashed	2103	21	Unw InterG2	Interceptor®G2	77	38	48	39	29	0	48	103	77	97	38	97	29	0	0.941747	62.3377	62.3377
46	25.26	2020-09-09	An.Gambie K	8	KFM	1	Animal	3001	0	100	0	6	9	4	19	3	0	76	1	80	26.6	79.5	12	99	0	Control	0		3001	30	Control	Control	99	88	9	11	85	9		99		88		85		0.0909091	0.888889	9.09091
46	25.26	2020-09-09	An.Gambie K	8	KFM	2	Animal	1001	1.3	100	0	71	0	0	71	3	24	0	0	27	26.6	79.5	12	98	1.3	Washed	3	20x Washed	1201	12	Washed Inter	Interceptor®	98	3	98	95	0	9	98	99	98	88	3	85	0	0.0909091	0.888889	100	100
46	25.26	2020-09-09	An.Gambie K	8	KFM	3	Animal	1001	2.3	100	0	80	0	0	80	2	15	2	0	19	26.6	79.5	12	99	2.3	Unwashed	3	Unwashed	1101	11	Unw Inter	Interceptor®	99	4	97	95	2	9	97	99	99	88	4	85	2	0.0909091	0.888889	97.9798	97.7778
46	25.26	2020-09-09	An.Gambie K	8	KFM	4	Animal	2001	1.3	100	1	88	0	0	89	3	10	2	0	15	26.6	79.5	12	104	1.3	Washed	3	20x Washed	2201	22	Washed IntrG2	Interceptor®G2	104	6	102	98	2	9	102	99	104	88	6	85	2	0.0909091	0.888889	98.0769	97.8846
46	25.26	2020-09-09	An.Gambie K	8	KFM	5	Animal	2001	2.3	100	4	17	0	0	21	9	51	9	3	72	26.6	79.5	12	93	2.3	Unwashed	3	Unwashed	2101	21	Unw InterG2	Interceptor®G2	93	22	81	71	9	9	81	99	93	88	22	85	9	0.0909091	0.888889	87.0968	85.8064
46	27.28	2020-10-09	Arabiensis	8	KFM	1	Animal	3001	0	100	1	11	6	26	44	1	1	53	4	59	26.8	82.8	12	103	0	Control	0		3001	30	Control	Control	103	61	14	42	59	14		103		61		59		0.135922	0.592233	13.5922
46	27.28	2020-10-09	Arabiensis	8	KFM	2	Animal	1001	1.3	100	1	85	0	0	86	0	9	0	1	10	26.8	82.8	12	96	1.3	Washed	3	20x Washed	1201	12	Washed Inter	Interceptor®	96	1	95	95	0	14	95	103	96	61	1	59	0	0.135922	0.592233	98.9583	98.7945
46	27.28	2020-10-09	Arabiensis	8	KFM	3	Animal	1001	2.3	100	0	92	0	0	92	0	10	1	0	11	26.8	82.8	12	103	2.3	Unwashed	3	Unwashed	1101	11	Unw Inter	Interceptor®	103	1	102	102	1	14	102	103	103	61	1	59	1	0.135922	0.592233	99.0291	98.8764
46	27.28	2020-10-09	Arabiensis	8	KFM	4	Animal	2001	1.3	100	0	68	3	0	71	2	7	1	4	14	26.8	82.8	12	85	1.3	Washed	3	20x Washed	2201	22	Washed IntrG2	Interceptor®G2	85	6	77	79	4	14	77	103	85	61	6	59	4	0.135922	0.592233	90.5882	89.1077
46	27.28	2020-10-09	Arabiensis	8	KFM	5	Animal	2001	2.3	100	0	76	0	3	79	1	12	2	0	15	26.8	82.8	12	94	2.3	Unwashed	3	Unwashed	2101	21	Unw InterG2	Interceptor®G2	94	3	89	91	2	14	89	103	94	61	3	59	2	0.135922	0.592233	94.6809	93.8441
46	29.3	2020-11-09	Aedes	8	KFM	1	Animal	3001	0	100	0	0	1	83	84	0	0	53	5	58	27.1	75.1	12	142	0	Control	0		3001	30	Control	Control	142	54	0	88	54	0		142		54		54		0	0.380282	0
46	29.3	2020-11-09	Aedes	8	KFM	2	Animal	1001	1.1	100	1	69	0	2	72	0	18	2	0	20	27.1	75.1	12	92	1.1	Washed	1	20x Washed	1201	12	Washed Inter	Interceptor®	92	3	88	89	2	0	88	142	92	54	3	54	2	0	0.380282	95.6522	95.6522
46	29.3	2020-11-09	Aedes	8	KFM	3	Animal	1001	2.1	100	0	42	0	15	57	0	24	13	5	42	27.1	75.1	12	99	2.1	Unwashed	1	Unwashed	1101	11	Unw Inter	Interceptor®	99	13	66	86	13	0	66	142	99	54	13	54	13	0	0.380282	66.6667	66.6667
46	29.3	2020-11-09	Aedes	8	KFM	4	Animal	2001	1.1	100	0	63	1	9	73	0	11	5	2	18	27.1	75.1	12	91	1.1	Washed	1	20x Washed	2201	22	Washed IntrG2	Interceptor®G2	91	6	74	85	6	0	74	142	91	54	6	54	6	0	0.380282	81.3187	81.3187
46	29.3	2020-11-09	Aedes	8	KFM	5	Animal	2001	2.1	100	0	34	1	9	44	0	7	15	17	39	27.1	75.1	12	83	2.1	Unwashed	1	Unwashed	2101	21	Unw InterG2	Interceptor®G2	83	16	41	67	16	0	41	142	83	54	16	54	16	0	0.380282	49.3976	49.3976
46	33.34	9/13/2020	Aedes	8	KFM	1	Animal	3001	0	100	0	6	1	61	68	0	2	22	7	31	26.4	72.5	12	99	0	Control	0		3001	30	Control	Control	99	23	8	76	23	8		99		23		23		0.0808081	0.232323	8.08081
46	33.34	9/13/2020	Aedes	8	KFM	2	Animal	1002	1.1	100	0	42	1	0	43	0	39	5	3	47	26.4	72.5	12	90	1.1	Washed	1	20x Washed	1202	12	Washed Inter	Interceptor®	90	6	81	84	6	8	81	99	90	23	6	23	6	0.0808081	0.232323	90	89.1209
46	33.34	9/13/2020	Aedes	8	KFM	3	Animal	1002	2.1	100	0	93	0	3	96	0	6	3	1	10	26.4	72.5	12	106	2.1	Unwashed	1	Unwashed	1102	11	Unw Inter	Interceptor®	106	3	99	103	3	8	99	99	106	23	3	23	3	0.0808081	0.232323	93.3962	92.8157
46	33.34	9/13/2020	Aedes	8	KFM	4	Animal	2002	1.1	100	0	90	1	0	91	0	10	4	1	15	26.4	72.5	12	106	1.1	Washed	1	20x Washed	2202	22	Washed IntrG2	Interceptor®G2	106	5	100	101	5	8	100	99	106	23	5	23	5	0.0808081	0.232323	94.3396	93.842
46	33.34	9/13/2020	Aedes	8	KFM	5	Animal	2002	2.1	100	0	40	0	5	45	0	14	6	3	23	26.4	72.5	12	68	2.1	Unwashed	1	Unwashed	2102	21	Unw InterG2	Interceptor®G2	68	6	54	62	6	8	54	99	68	23	6	23	6	0.0808081	0.232323	79.4118	77.6018
46	35.36	9/14/2020	Culex	8	KFM	1	Animal	3001	0	100	0	2	9	40	51	0	0	42	10	52	26.9	76.7	12	103	0	Control	0		3001	30	Control	Control	103	51	2	52	51	2		103		51		51		0.0194175	0.495146	1.94175
46	35.36	9/14/2020	Culex	8	KFM	2	Animal	1002	1.1	100	0	1	1	100	102	0	0	2	0	2	26.9	76.7	12	104	1.1	Washed	1	20x Washed	1202	12	Washed Inter	Interceptor®	104	3	1	101	3	2	1	103	104	51	3	51	3	0.0194175	0.495146	0.961538	-0.999619
46	35.36	9/14/2020	Culex	8	KFM	3	Animal	1002	2.1	100	0	0	0	96	96	0	0	3	2	5	26.9	76.7	12	101	2.1	Unwashed	1	Unwashed	1102	11	Unw Inter	Interceptor®	101	3	0	98	3	2	0	103	101	51	3	51	3	0.0194175	0.495146	0	-1.9802
46	35.36	9/14/2020	Culex	8	KFM	4	Animal	2002	1.1	100	0	6	0	43	49	0	1	2	45	48	26.9	76.7	12	97	1.1	Washed	1	20x Washed	2202	22	Washed IntrG2	Interceptor®G2	97	2	7	95	2	2	7	103	97	51	2	51	2	0.0194175	0.495146	7.2165	5.3792
46	35.36	9/14/2020	Culex	8	KFM	5	Animal	2002	2.1	100	0	2	0	41	43	0	0	1	51	52	26.9	76.7	12	95	2.1	Unwashed	1	Unwashed	2102	21	Unw InterG2	Interceptor®G2	95	1	2	94	1	2	2	103	95	51	1	51	1	0.0194175	0.495146	2.10526	0.166753
46	37.38	9/15/2020	Aedes	8	KFM	1	Animal	3001	0	100	0	0	1	74	75	0	0	36	0	36	27.6	77.3	12	111	0	Control	0		3001	30	Control	Control	111	37	0	74	37	0		111		37		37		0	0.333333	0
46	37.38	9/15/2020	Aedes	8	KFM	2	Animal	1003	1.1	100	0	0	0	64	64	1	27	1	1	30	27.6	77.3	12	94	1.1	Washed	1	20x Washed	1203	12	Washed Inter	Interceptor®	94	2	28	92	1	0	28	111	94	37	2	37	1	0	0.333333	29.7872	29.7872
46	37.38	9/15/2020	Aedes	8	KFM	3	Animal	1003	2.1	100	0	36	0	46	82	0	9	9	1	19	27.6	77.3	12	101	2.1	Unwashed	1	Unwashed	1103	11	Unw Inter	Interceptor®	101	9	45	92	9	0	45	111	101	37	9	37	9	0	0.333333	44.5545	44.5545
46	37.38	9/15/2020	Aedes	8	KFM	4	Animal	2003	1.1	100	0	66	0	31	97	0	4	0	3	7	27.6	77.3	12	104	1.1	Washed	1	20x Washed	2203	22	Washed IntrG2	Interceptor®G2	104	0	70	104	0	0	70	111	104	37	0	37	0	0	0.333333	67.3077	67.3077
46	37.38	9/15/2020	Aedes	8	KFM	5	Animal	2003	2.1	100	0	40	0	32	72	0	8	4	6	18	27.6	77.3	12	90	2.1	Unwashed	1	Unwashed	2103	21	Unw InterG2	Interceptor®G2	90	4	48	86	4	0	48	111	90	37	4	37	4	0	0.333333	53.3333	53.3333
46	39.4	9/16/2020	Culex	8	KFM	1	Animal	3001	0	100	0	1	15	14	30	0	0	54	9	63	27.5	71.3	12	93	0	Control	0		3001	30	Control	Control	93	69	1	24	69	1		93		69		69		0.0107527	0.741935	1.07527
46	39.4	9/16/2020	Culex	8	KFM	2	Animal	1003	1.1	100	0	0	0	81	81	0	1	1	17	19	27.5	71.3	12	100	1.1	Washed	1	20x Washed	1203	12	Washed Inter	Interceptor®	100	1	1	99	1	1	1	93	100	69	1	69	1	0.0107527	0.741935	1	-0.076087
46	39.4	9/16/2020	Culex	8	KFM	3	Animal	1003	2.1	100	0	1	2	92	95	0	0	5	2	7	27.5	71.3	12	102	2.1	Unwashed	1	Unwashed	1103	11	Unw Inter	Interceptor®	102	7	1	95	7	1	1	93	102	69	7	69	7	0.0107527	0.741935	0.980392	-0.0959079
46	39.4	9/16/2020	Culex	8	KFM	4	Animal	2003	1.1	100	0	44	2	34	80	0	7	2	28	37	27.5	71.3	12	117	1.1	Washed	1	20x Washed	2203	22	Washed IntrG2	Interceptor®G2	117	4	51	113	4	1	51	93	117	69	4	69	4	0.0107527	0.741935	43.5897	42.9766
46	39.4	9/16/2020	Culex	8	KFM	5	Animal	2003	2.1	100	0	46	0	40	86	0	3	2	9	14	27.5	71.3	12	100	2.1	Unwashed	1	Unwashed	2103	21	Unw InterG2	Interceptor®G2	100	2	49	98	2	1	49	93	100	69	2	69	2	0.0107527	0.741935	49	48.4457
46	41.42	9/17/2020	Aedes	8	KFM	1	Animal	3001	0	100	0	1	1	88	90	0	0	23	4	27	27.5	78.7	12	117	0	Control	0		3001	30	Control	Control	117	24	1	93	24	1		117		24		24		0.008547	0.205128	0.854701
46	41.42	9/17/2020	Aedes	8	KFM	2	Animal	1001	1.2	100	0	44	0	1	45	0	22	2	0	24	27.5	78.7	12	69	1.2	Washed	2	20x Washed	1201	12	Washed Inter	Interceptor®	69	2	66	67	2	1	66	117	69	24	2	24	2	0.008547	0.205128	95.6522	95.6147
46	41.42	9/17/2020	Aedes	8	KFM	3	Animal	1001	2.2	100	0	76	0	2	78	0	8	3	3	14	27.5	78.7	12	92	2.2	Unwashed	2	Unwashed	1101	11	Unw Inter	Interceptor®	92	3	84	89	3	1	84	117	92	24	3	24	3	0.008547	0.205128	91.3043	91.2294
46	41.42	9/17/2020	Aedes	8	KFM	4	Animal	2001	1.2	100	0	63	0	8	71	0	13	15	2	30	27.5	78.7	12	101	1.2	Washed	2	20x Washed	2201	22	Washed IntrG2	Interceptor®G2	101	15	76	86	15	1	76	117	101	24	15	24	15	0.008547	0.205128	75.2475	75.0341
46	41.42	9/17/2020	Aedes	8	KFM	5	Animal	2001	2.2	100	0	54	0	3	57	0	9	2	2	13	27.5	78.7	12	70	2.2	Unwashed	2	Unwashed	2101	21	Unw InterG2	Interceptor®G2	70	2	63	68	2	1	63	117	70	24	2	24	2	0.008547	0.205128	90	89.9138
46	43.44	9/18/2020	Culex	8	KFM	1	Animal	3001	0	100	0	0	28	23	51	0	0	34	24	58	27.6	61.9	12	109	0	Control	0		3001	30	Control	Control	109	62	0	47	62	0		109		62		62		0	0.568807	0
46	43.44	9/18/2020	Culex	8	KFM	2	Animal	1001	1.2	100	0	0	8	82	90	0	0	7	3	10	27.6	61.9	12	100	1.2	Washed	2	20x Washed	1201	12	Washed Inter	Interceptor®	100	15	0	85	15	0	0	109	100	62	15	62	15	0	0.568807	0	0
46	43.44	9/18/2020	Culex	8	KFM	3	Animal	1001	2.2	100	0	3	0	90	93	0	0	1	6	7	27.6	61.9	12	100	2.2	Unwashed	2	Unwashed	1101	11	Unw Inter	Interceptor®	100	1	3	99	1	0	3	109	100	62	1	62	1	0	0.568807	3	3
46	43.44	9/18/2020	Culex	8	KFM	4	Animal	2001	1.2	100	0	6	5	49	60	0	1	0	39	40	27.6	61.9	12	100	1.2	Washed	2	20x Washed	2201	22	Washed IntrG2	Interceptor®G2	100	5	7	95	5	0	7	109	100	62	5	62	5	0	0.568807	7	7
46	43.44	9/18/2020	Culex	8	KFM	5	Animal	2001	2.2	100	0	8	1	49	58	0	3	2	37	42	27.6	61.9	12	100	2.2	Unwashed	2	Unwashed	2101	21	Unw InterG2	Interceptor®G2	100	3	11	97	3	0	11	109	100	62	3	62	3	0	0.568807	11	11
46	47.48	9/20/2020	Culex	8	KFM	1	Animal	3001	0	100	0	0	9	67	76	0	2	12	9	23	26.5	76.5	12	99	0	Control	0		3001	30	Control	Control	99	21	2	78	21	2		99		21		21		0.020202	0.212121	2.0202
46	47.48	9/20/2020	Culex	8	KFM	2	Animal	1002	1.3	100	0	0	0	81	81	0	2	0	2	4	26.5	76.5	12	85	1.3	Washed	3	20x Washed	1202	12	Washed Inter	Interceptor®	85	0	2	85	0	2	2	99	85	21	0	21	0	0.020202	0.212121	2.35294	0.3396
46	47.48	9/20/2020	Culex	8	KFM	3	Animal	1002	2.3	100	0	0	0	91	91	0	0	1	5	6	26.5	76.5	12	97	2.3	Unwashed	3	Unwashed	1102	11	Unw Inter	Interceptor®	97	1	0	96	1	2	0	99	97	21	1	21	1	0.020202	0.212121	0	-2.06186
46	47.48	9/20/2020	Culex	8	KFM	4	Animal	2002	1.3	100	0	14	0	69	83	0	0	0	5	5	26.5	76.5	12	88	1.3	Washed	3	20x Washed	2202	22	Washed IntrG2	Interceptor®G2	88	0	14	88	0	2	14	99	88	21	0	21	0	0.020202	0.212121	15.9091	14.1753
46	47.48	9/20/2020	Culex	8	KFM	5	Animal	2002	2.3	100	0	4	0	68	72	0	1	1	7	9	26.5	76.5	12	81	2.3	Unwashed	3	Unwashed	2102	21	Unw InterG2	Interceptor®G2	81	1	5	80	1	2	5	99	81	21	1	21	1	0.020202	0.212121	6.17284	4.23826
46	51.52	9/22/2020	Culex	8	KFM	1	Animal	3001	0	100	0	0	6	36	42	0	0	45	14	59	27.3	73.2	12	101	0	Control	0		3001	30	Control	Control	101	51	0	50	51	0		101		51		51		0	0.50495	0
46	51.52	9/22/2020	Culex	8	KFM	2	Animal	1002	1.2	100	0	1	7	20	28	0	3	8	34	45	27.3	73.2	12	73	1.2	Washed	2	20x Washed	1202	12	Washed Inter	Interceptor®	73	15	4	58	15	0	4	101	73	51	15	51	15	0	0.50495	5.47945	5.47945
46	51.52	9/22/2020	Culex	8	KFM	3	Animal	1002	2.2	100	0	13	0	80	93	0	0	0	13	13	27.3	73.2	12	106	2.2	Unwashed	2	Unwashed	1102	11	Unw Inter	Interceptor®	106	0	13	106	0	0	13	101	106	51	0	51	0	0	0.50495	12.2642	12.2642
46	51.52	9/22/2020	Culex	8	KFM	4	Animal	2002	1.2	100	0	26	0	14	40	0	6	0	16	22	27.3	73.2	12	62	1.2	Washed	2	20x Washed	2202	22	Washed IntrG2	Interceptor®G2	62	0	32	62	0	0	32	101	62	51	0	51	0	0	0.50495	51.6129	51.6129
46	51.52	9/22/2020	Culex	8	KFM	5	Animal	2002	2.2	100	0	18	0	16	34	0	2	2	25	29	27.3	73.2	12	63	2.2	Unwashed	2	Unwashed	2102	21	Unw InterG2	Interceptor®G2	63	2	20	61	2	0	20	101	63	51	2	51	2	0	0.50495	31.746	31.746
46	53.54	9/23/2020	An.Gambie K	8	KFM	1	Animal	3001	0	100	0	0	3	15	18	0	0	76	1	77	27.3	81.7	12	95	0	Control	0		3001	30	Control	Control	95	79	0	16	79	0		95		79		79		0	0.831579	0
46	53.54	9/23/2020	An.Gambie K	8	KFM	2	Animal	1001	1.4	100	0	55	2	0	57	0	36	0	0	36	27.3	81.7	12	93	1.4	Washed	4	20x Washed	1201	12	Washed Inter	Interceptor®	93	2	91	91	2	0	91	95	93	79	2	79	2	0	0.831579	97.8495	97.8495
46	53.54	9/23/2020	An.Gambie K	8	KFM	3	Animal	1001	2.4	100	0	97	0	0	97	0	3	0	0	3	27.3	81.7	12	100	2.4	Unwashed	4	Unwashed	1101	11	Unw Inter	Interceptor®	100	0	100	100	0	0	100	95	100	79	0	79	0	0	0.831579	100	100
46	53.54	9/23/2020	An.Gambie K	8	KFM	4	Animal	2001	1.4	100	0	78	0	2	80	0	18	1	1	20	27.3	81.7	12	100	1.4	Washed	4	20x Washed	2201	22	Washed IntrG2	Interceptor®G2	100	1	96	99	1	0	96	95	100	79	1	79	1	0	0.831579	96	96
46	53.54	9/23/2020	An.Gambie K	8	KFM	5	Animal	2001	2.4	100	0	63	1	1	65	1	24	5	4	34	27.3	81.7	12	99	2.4	Unwashed	4	Unwashed	2101	21	Unw InterG2	Interceptor®G2	99	7	88	92	6	0	88	95	99	79	7	79	6	0	0.831579	88.8889	88.8889
46	57.58	9/25/2020	An.Gambie K	8	KFM	1	Animal	3001	0	100	0	4	8	5	17	2	1	87	0	90	27.6	72.4	12	107	0	Control	0		3001	30	Control	Control	107	97	7	10	95	7		107		97		95		0.0654206	0.906542	6.54206
46	57.58	9/25/2020	An.Gambie K	8	KFM	2	Animal	1002	1.4	100	4	50	0	0	54	9	13	5	0	27	27.6	72.4	12	81	1.4	Washed	4	20x Washed	1202	12	Washed Inter	Interceptor®	81	18	76	63	5	7	76	107	81	97	18	95	5	0.0654206	0.906542	93.8272	93.3951
46	57.58	9/25/2020	An.Gambie K	8	KFM	3	Animal	1002	2.4	100	2	88	0	0	90	1	11	3	1	16	27.6	72.4	12	106	2.4	Unwashed	4	Unwashed	1102	11	Unw Inter	Interceptor®	106	6	102	100	3	7	102	107	106	97	6	95	3	0.0654206	0.906542	96.2264	95.9623
46	57.58	9/25/2020	An.Gambie K	8	KFM	4	Animal	2002	1.4	100	0	77	0	3	80	0	6	1	3	10	27.6	72.4	12	90	1.4	Washed	4	20x Washed	2202	22	Washed IntrG2	Interceptor®G2	90	1	83	89	1	7	83	107	90	97	1	95	1	0.0654206	0.906542	92.2222	91.6778
46	57.58	9/25/2020	An.Gambie K	8	KFM	5	Animal	2002	2.4	100	0	63	0	9	72	0	20	0	8	28	27.6	72.4	12	100	2.4	Unwashed	4	Unwashed	2102	21	Unw InterG2	Interceptor®G2	100	0	83	100	0	7	83	107	100	97	0	95	0	0.0654206	0.906542	83	81.81
46	59.6	9/26/2020	Arabiensis	8	KFM	1	Animal	3001	0	100	0	1	16	5	22	0	0	70	9	79	27.6	78.4	12	101	0	Control	0		3001	30	Control	Control	101	86	1	15	86	1		101		86		86		0.009901	0.851485	0.990099
46	59.6	9/26/2020	Arabiensis	8	KFM	2	Animal	1002	1.3	100	0	12	21	2	35	0	2	15	16	33	27.6	78.4	12	68	1.3	Washed	3	20x Washed	1202	12	Washed Inter	Interceptor®	68	36	14	32	36	1	14	101	68	86	36	86	36	0.009901	0.851485	20.5882	19.7941
46	59.6	9/26/2020	Arabiensis	8	KFM	3	Animal	1002	2.3	100	0	15	2	43	60	0	0	10	19	29	27.6	78.4	12	89	2.3	Unwashed	3	Unwashed	1102	11	Unw Inter	Interceptor®	89	12	15	77	12	1	15	101	89	86	12	86	12	0.009901	0.851485	16.8539	16.0225
46	59.6	9/26/2020	Arabiensis	8	KFM	4	Animal	2002	1.3	100	0	21	2	47	70	2	4	19	6	31	27.6	78.4	12	101	1.3	Washed	3	20x Washed	2202	22	Washed IntrG2	Interceptor®G2	101	23	27	78	21	1	27	101	101	86	23	86	21	0.009901	0.851485	26.7327	26
46	59.6	9/26/2020	Arabiensis	8	KFM	5	Animal	2002	2.3	100	0	1	1	59	61	0	1	14	19	34	27.6	78.4	12	95	2.3	Unwashed	3	Unwashed	2102	21	Unw InterG2	Interceptor®G2	95	15	2	80	15	1	2	101	95	86	15	86	15	0.009901	0.851485	2.10526	1.12632
46	63.64	9/28/2020	Arabiensis	8	KFM	1	Animal	3001	0	100	0	3	10	35	48	0	0	54	9	63	26.7	55.8	12	111	0	Control	0		3001	30	Control	Control	111	64	3	47	64	3		111		64		64		0.027027	0.576577	2.7027
46	63.64	9/28/2020	Arabiensis	8	KFM	2	Animal	1003	1.3	100	0	33	0	47	80	0	1	1	6	8	26.7	55.8	12	88	1.3	Washed	3	20x Washed	1203	12	Washed Inter	Interceptor®	88	1	34	87	1	3	34	111	88	64	1	64	1	0.027027	0.576577	38.6364	36.9318
46	63.64	9/28/2020	Arabiensis	8	KFM	3	Animal	1003	2.3	100	0	12	1	70	83	0	0	3	5	8	26.7	55.8	12	91	2.3	Unwashed	3	Unwashed	1103	11	Unw Inter	Interceptor®	91	4	12	87	4	3	12	111	91	64	4	64	4	0.027027	0.576577	13.1868	10.7753
46	63.64	9/28/2020	Arabiensis	8	KFM	4	Animal	2003	1.3	100	0	24	0	39	63	0	3	10	17	30	26.7	55.8	12	93	1.3	Washed	3	20x Washed	2203	22	Washed IntrG2	Interceptor®G2	93	10	27	83	10	3	27	111	93	64	10	64	10	0.027027	0.576577	29.0323	27.0609
46	63.64	9/28/2020	Arabiensis	8	KFM	5	Animal	2003	2.3	100	0	8	0	58	66	0	7	4	16	27	26.7	55.8	12	93	2.3	Unwashed	3	Unwashed	2103	21	Unw InterG2	Interceptor®G2	93	4	15	89	4	3	15	111	93	64	4	64	4	0.027027	0.576577	16.129	13.7993
46	65.66	9/29/2020	An.Gambie K	8	KFM	1	Animal	3001	0	100	0	3	3	52	58	0	2	34	5	41	27.5	78.7	12	99	0	Control	0		3001	30	Control	Control	99	37	5	62	37	5		99		37		37		0.050505	0.373737	5.05051
46	65.66	9/29/2020	An.Gambie K	8	KFM	2	Animal	1001	1.5	100	0	81	0	0	81	0	18	0	0	18	27.5	78.7	12	99	1.5	Washed	5	20x Washed	1201	12	Washed Inter	Interceptor®	99	0	99	99	0	5	99	99	99	37	0	37	0	0.050505	0.373737	100	100
46	65.66	9/29/2020	An.Gambie K	8	KFM	3	Animal	1001	2.5	100	0	85	0	0	85	0	14	0	0	14	27.5	78.7	12	99	2.5	Unwashed	5	Unwashed	1101	11	Unw Inter	Interceptor®	99	0	99	99	0	5	99	99	99	37	0	37	0	0.050505	0.373737	100	100
46	65.66	9/29/2020	An.Gambie K	8	KFM	4	Animal	2001	1.5	100	1	96	0	0	97	0	1	1	0	2	27.5	78.7	12	99	1.5	Washed	5	20x Washed	2201	22	Washed IntrG2	Interceptor®G2	99	2	98	97	1	5	98	99	99	37	2	37	1	0.050505	0.373737	98.9899	98.9362
46	65.66	9/29/2020	An.Gambie K	8	KFM	5	Animal	2001	2.5	100	0	73	0	2	75	1	23	1	0	25	27.5	78.7	12	100	2.5	Unwashed	5	Unwashed	2101	21	Unw InterG2	Interceptor®G2	100	2	97	98	1	5	97	99	100	37	2	37	1	0.050505	0.373737	97	96.8404
46	67.68	9/30/2020	An.Gambie K	8	KFM	1	Animal	3001	0	100	0	2	6	14	22	1	1	57	1	60	26.8	79.8	12	82	0	Control	0		3001	30	Control	Control	82	64	4	18	63	4		82		64		63		0.0487805	0.780488	4.87805
46	67.68	9/30/2020	An.Gambie K	8	KFM	2	Animal	1002	1.5	100	0	83	0	0	83	1	20	0	0	21	26.8	79.8	12	104	1.5	Washed	5	20x Washed	1202	12	Washed Inter	Interceptor®	104	1	104	103	0	4	104	82	104	64	1	63	0	0.0487805	0.780488	100	100
46	67.68	9/30/2020	An.Gambie K	8	KFM	3	Animal	1002	2.5	100	0	80	0	0	80	1	10	1	0	12	26.8	79.8	12	92	2.5	Unwashed	5	Unwashed	1102	11	Unw Inter	Interceptor®	92	2	91	90	1	4	91	82	92	64	2	63	1	0.0487805	0.780488	98.913	98.8573
46	67.68	9/30/2020	An.Gambie K	8	KFM	4	Animal	2002	1.5	100	0	92	0	0	92	0	10	0	0	10	26.8	79.8	12	102	1.5	Washed	5	20x Washed	2202	22	Washed IntrG2	Interceptor®G2	102	0	102	102	0	4	102	82	102	64	0	63	0	0.0487805	0.780488	100	100
46	67.68	9/30/2020	An.Gambie K	8	KFM	5	Animal	2002	2.5	100	3	46	2	0	51	0	33	0	0	33	26.8	79.8	12	84	2.5	Unwashed	5	Unwashed	2102	21	Unw InterG2	Interceptor®G2	84	5	82	79	2	4	82	82	84	64	5	63	2	0.0487805	0.780488	97.6191	97.4969
46	69.7	2020-01-10	An.Gambie K	8	KFM	1	Animal	3001	0	100	0	5	4	40	49	1	0	46	9	56	27.1	71.6	12	105	0	Control	0		3001	30	Control	Control	105	51	6	54	50	6		105		51		50		0.0571429	0.485714	5.71429
46	69.7	2020-01-10	An.Gambie K	8	KFM	2	Animal	1002	1.3	100	0	65	0	0	65	1	9	0	0	10	27.1	71.6	12	75	1.3	Washed	3	20x Washed	1202	12	Washed Inter	Interceptor®	75	1	75	74	0	6	75	105	75	51	1	50	0	0.0571429	0.485714	100	100
46	69.7	2020-01-10	An.Gambie K	8	KFM	3	Animal	1002	2.3	100	0	86	0	0	86	1	14	0	0	15	27.1	71.6	12	101	2.3	Unwashed	3	Unwashed	1102	11	Unw Inter	Interceptor®	101	1	101	100	0	6	101	105	101	51	1	50	0	0.0571429	0.485714	100	100
46	69.7	2020-01-10	An.Gambie K	8	KFM	4	Animal	2002	1.3	100	0	88	0	0	88	0	5	0	0	5	27.1	71.6	12	93	1.3	Washed	3	20x Washed	2202	22	Washed IntrG2	Interceptor®G2	93	0	93	93	0	6	93	105	93	51	0	50	0	0.0571429	0.485714	100	100
46	69.7	2020-01-10	An.Gambie K	8	KFM	5	Animal	2002	2.3	100	0	80	0	0	80	2	23	0	0	25	27.1	71.6	12	105	2.3	Unwashed	3	Unwashed	2102	21	Unw InterG2	Interceptor®G2	105	2	105	103	0	6	105	105	105	51	2	50	0	0.0571429	0.485714	100	100
46	71.72	2020-02-10	An.Gambie K	8	KFM	1	Animal	3001	0	100	2	0	4	13	19	0	0	81	0	81	25.1	48.2	12	100	0	Control	0		3001	30	Control	Control	100	87	2	13	85	2		100		87		85		0.02	0.87	2
46	71.72	2020-02-10	An.Gambie K	8	KFM	2	Animal	1003	1.5	100	0	72	0	0	72	0	28	0	0	28	25.1	48.2	12	100	1.5	Washed	5	20x Washed	1203	12	Washed Inter	Interceptor®	100	0	100	100	0	2	100	100	100	87	0	85	0	0.02	0.87	100	100
46	71.72	2020-02-10	An.Gambie K	8	KFM	3	Animal	1003	2.5	100	0	72	0	2	74	2	21	0	3	26	25.1	48.2	12	100	2.5	Unwashed	5	Unwashed	1103	11	Unw Inter	Interceptor®	100	2	95	98	0	2	95	100	100	87	2	85	0	0.02	0.87	95	94.898
46	71.72	2020-02-10	An.Gambie K	8	KFM	4	Animal	2003	1.5	100	0	75	0	5	80	3	17	0	0	20	25.1	48.2	12	100	1.5	Washed	5	20x Washed	2203	22	Washed IntrG2	Interceptor®G2	100	3	95	97	0	2	95	100	100	87	3	85	0	0.02	0.87	95	94.898
46	71.72	2020-02-10	An.Gambie K	8	KFM	5	Animal	2003	2.5	100	0	60	0	1	61	1	37	1	0	39	25.1	48.2	12	100	2.5	Unwashed	5	Unwashed	2103	21	Unw InterG2	Interceptor®G2	100	2	98	98	1	2	98	100	100	87	2	85	1	0.02	0.87	98	97.9592
46	73.74	2020-03-10	An.Gambie K	8	EMM	1	Animal	3001	0	100	3	4	15	13	35	0	0	63	2	65	26.8	75.4	12	100	0	Control	0		3001	30	Control	Control	100	81	7	19	78	7		100		81		78		0.07	0.81	7
46	73.74	2020-03-10	An.Gambie K	8	EMM	2	Animal	1003	1.3	100	0	61	0	0	61	0	36	0	1	37	26.8	75.4	12	98	1.3	Washed	3	20x Washed	1203	12	Washed Inter	Interceptor®	98	0	97	98	0	7	97	100	98	81	0	78	0	0.07	0.81	98.9796	98.9028
46	73.74	2020-03-10	An.Gambie K	8	EMM	3	Animal	1003	2.3	100	0	90	0	1	91	1	8	0	0	9	26.8	75.4	12	100	2.3	Unwashed	3	Unwashed	1103	11	Unw Inter	Interceptor®	100	1	99	99	0	7	99	100	100	81	1	78	0	0.07	0.81	99	98.9247
46	73.74	2020-03-10	An.Gambie K	8	EMM	4	Animal	2003	1.3	100	0	70	0	0	70	0	29	0	0	29	26.8	75.4	12	99	1.3	Washed	3	20x Washed	2203	22	Washed IntrG2	Interceptor®G2	99	0	99	99	0	7	99	100	99	81	0	78	0	0.07	0.81	100	100
46	73.74	2020-03-10	An.Gambie K	8	EMM	5	Animal	2003	2.3	100	1	58	1	5	65	1	28	6	0	35	26.8	75.4	12	100	2.3	Unwashed	3	Unwashed	2103	21	Unw InterG2	Interceptor®G2	100	9	88	91	7	7	88	100	100	81	9	78	7	0.07	0.81	88	87.0968
46	75.76	2020-04-10	An.Gambie K	8	EMM	1	Animal	3001	0	100	2	2	4	7	15	3	0	75	1	79	26.7	76.5	12	94	0	Control	0		3001	30	Control	Control	94	84	7	10	79	7		94		84		79		0.0744681	0.893617	7.44681
46	75.76	2020-04-10	An.Gambie K	8	EMM	2	Animal	1003	1.4	100	0	79	0	0	79	1	20	0	0	21	26.7	76.5	12	100	1.4	Washed	4	20x Washed	1203	12	Washed Inter	Interceptor®	100	1	100	99	0	7	100	94	100	84	1	79	0	0.0744681	0.893617	100	100
46	75.76	2020-04-10	An.Gambie K	8	EMM	3	Animal	1003	2.4	100	3	67	0	0	70	6	19	5	0	30	26.7	76.5	12	100	2.4	Unwashed	4	Unwashed	1103	11	Unw Inter	Interceptor®	100	14	95	86	5	7	95	94	100	84	14	79	5	0.0744681	0.893617	95	94.5977
46	75.76	2020-04-10	An.Gambie K	8	EMM	4	Animal	2003	1.4	100	0	78	0	0	78	0	19	0	0	19	26.7	76.5	12	97	1.4	Washed	4	20x Washed	2203	22	Washed IntrG2	Interceptor®G2	97	0	97	97	0	7	97	94	97	84	0	79	0	0.0744681	0.893617	100	100
46	75.76	2020-04-10	An.Gambie K	8	EMM	5	Animal	2003	2.4	100	1	60	0	0	61	1	33	5	0	39	26.7	76.5	12	100	2.4	Unwashed	4	Unwashed	2103	21	Unw InterG2	Interceptor®G2	100	7	95	93	5	7	95	94	100	84	7	79	5	0.0744681	0.893617	95	94.5977
46	77.78	2020-05-10	Arabiensis	8	EMM	1	Animal	3001	0	100	0	2	0	65	67	0	0	28	5	33	26.7	69.1	12	100	0	Control	0		3001	30	Control	Control	100	28	2	72	28	2		100		28		28		0.02	0.28	2
46	77.78	2020-05-10	Arabiensis	8	EMM	2	Animal	1001	1.4	100	0	37	0	36	73	1	11	5	6	23	26.7	69.1	12	96	1.4	Washed	4	20x Washed	1201	12	Washed Inter	Interceptor®	96	6	49	90	5	2	49	100	96	28	6	28	5	0.02	0.28	51.0417	50.0425
46	77.78	2020-05-10	Arabiensis	8	EMM	3	Animal	1001	2.4	100	0	26	2	50	78	2	2	4	9	17	26.7	69.1	12	95	2.4	Unwashed	4	Unwashed	1101	11	Unw Inter	Interceptor®	95	8	30	87	6	2	30	100	95	28	8	28	6	0.02	0.28	31.5789	30.1826
46	77.78	2020-05-10	Arabiensis	8	EMM	4	Animal	2001	1.4	100	0	25	1	65	91	0	3	6	0	9	26.7	69.1	12	100	1.4	Washed	4	20x Washed	2201	22	Washed IntrG2	Interceptor®G2	100	7	28	93	7	2	28	100	100	28	7	28	7	0.02	0.28	28	26.5306
46	77.78	2020-05-10	Arabiensis	8	EMM	5	Animal	2001	2.4	100	0	16	0	61	77	0	3	11	7	21	26.7	69.1	12	98	2.4	Unwashed	4	Unwashed	2101	21	Unw InterG2	Interceptor®G2	98	11	19	87	11	2	19	100	98	28	11	28	11	0.02	0.28	19.3878	17.7426
46	79.8	2020-06-10	Aedes	8	EMM	1	Animal	3001	0	100	0	0	5	48	53	0	0	46	1	47	26.2	67.2	12	100	0	Control	0		3001	30	Control	Control	100	51	0	49	51	0		100		51		51		0	0.51	0
46	79.8	2020-06-10	Aedes	8	EMM	2	Animal	1002	1.2	100	0	69	0	3	72	0	22	6	0	28	26.2	67.2	12	100	1.2	Washed	2	20x Washed	1202	12	Washed Inter	Interceptor®	100	6	91	94	6	0	91	100	100	51	6	51	6	0	0.51	91	91
46	79.8	2020-06-10	Aedes	8	EMM	3	Animal	1002	2.2	100	0	85	0	3	88	2	10	0	0	12	26.2	67.2	12	100	2.2	Unwashed	2	Unwashed	1102	11	Unw Inter	Interceptor®	100	2	97	98	0	0	97	100	100	51	2	51	0	0	0.51	97	97
46	79.8	2020-06-10	Aedes	8	EMM	4	Animal	2002	1.2	100	2	75	0	6	83	0	8	9	0	17	26.2	67.2	12	100	1.2	Washed	2	20x Washed	2202	22	Washed IntrG2	Interceptor®G2	100	11	85	89	9	0	85	100	100	51	11	51	9	0	0.51	85	85
46	79.8	2020-06-10	Aedes	8	EMM	5	Animal	2002	2.2	100	0	54	0	10	64	2	15	18	1	36	26.2	67.2	12	100	2.2	Unwashed	2	Unwashed	2102	21	Unw InterG2	Interceptor®G2	100	20	71	80	18	0	71	100	100	51	20	51	18	0	0.51	71	71
46	81.82	2020-07-10	Aedes	8	EMM	1	Animal	3001	0	100	0	0	0	77	77	0	0	20	2	22	25.5	54.5	12	99	0	Control	0		3001	30	Control	Control	99	20	0	79	20	0		99		20		20		0	0.20202	0
46	81.82	2020-07-10	Aedes	8	EMM	2	Animal	1003	1.3	100	0	79	0	0	79	0	9	8	1	18	25.5	54.5	12	97	1.3	Washed	3	20x Washed	1203	12	Washed Inter	Interceptor®	97	8	88	89	8	0	88	99	97	20	8	20	8	0	0.20202	90.7216	90.7216
46	81.82	2020-07-10	Aedes	8	EMM	3	Animal	1003	2.3	100	0	77	0	0	77	1	19	3	0	23	25.5	54.5	12	100	2.3	Unwashed	3	Unwashed	1103	11	Unw Inter	Interceptor®	100	4	97	96	3	0	97	99	100	20	4	20	3	0	0.20202	97	97
46	81.82	2020-07-10	Aedes	8	EMM	4	Animal	2003	1.3	100	1	63	0	3	67	0	23	6	0	29	25.5	54.5	12	96	1.3	Washed	3	20x Washed	2203	22	Washed IntrG2	Interceptor®G2	96	7	87	89	6	0	87	99	96	20	7	20	6	0	0.20202	90.625	90.625
46	81.82	2020-07-10	Aedes	8	EMM	5	Animal	2003	2.3	100	0	71	0	8	79	6	1	6	3	16	25.5	54.5	12	95	2.3	Unwashed	3	Unwashed	2103	21	Unw InterG2	Interceptor®G2	95	12	78	83	6	0	78	99	95	20	12	20	6	0	0.20202	82.1053	82.1053
46	83.84	2020-08-10	Culex	8	EMM	1	Animal	3001	0	100	0	0	7	52	58	1	0	27	12	40	24.5	42.1	12	99	0	Control	0		3001	30	Control	Control	98	35	1	64	34	1		98		35		34		0.0102041	0.357143	1.02041
46	83.84	2020-08-10	Culex	8	EMM	2	Animal	1001	1.3	100	0	28	0	64	92	0	0	3	5	8	24.5	42.1	12	100	1.3	Washed	3	20x Washed	1201	12	Washed Inter	Interceptor®	100	3	28	97	3	1	28	98	100	35	3	34	3	0.0102041	0.357143	28	27.2577
46	83.84	2020-08-10	Culex	8	EMM	3	Animal	1001	2.3	100	0	5	0	90	95	0	0	0	4	4	24.5	42.1	12	99	2.3	Unwashed	3	Unwashed	1101	11	Unw Inter	Interceptor®	99	0	5	99	0	1	5	98	99	35	0	34	0	0.0102041	0.357143	5.05051	4.07164
46	83.84	2020-08-10	Culex	8	EMM	4	Animal	2001	1.3	100	0	10	0	47	57	0	0	0	43	43	24.5	42.1	12	100	1.3	Washed	3	20x Washed	2201	22	Washed IntrG2	Interceptor®G2	100	0	10	100	0	1	10	98	100	35	0	34	0	0.0102041	0.357143	10	9.07217
46	83.84	2020-08-10	Culex	8	EMM	5	Animal	2001	2.3	100	0	2	0	82	84	0	1	8	6	15	24.5	42.1	12	99	2.3	Unwashed	3	Unwashed	2101	21	Unw InterG2	Interceptor®G2	99	8	3	91	8	1	3	98	99	35	8	34	8	0.0102041	0.357143	3.0303	2.03062
46	85.86	2020-09-10	Culex	8	EMM	1	Animal	3001	0	100	0	0	6	76	82	0	0	11	6	17	26.5	51.6	12	99	0	Control	0		3001	30	Control	Control	99	17	0	82	17	0		99		17		17		0	0.171717	0
46	85.86	2020-09-10	Culex	8	EMM	2	Animal	1003	1.3	100	0	0	1	98	99	0	0	0	0	0	26.5	51.6	12	99	1.3	Washed	3	20x Washed	1203	12	Washed Inter	Interceptor®	99	1	0	98	1	0	0	99	99	17	1	17	1	0	0.171717	0	0
46	85.86	2020-09-10	Culex	8	EMM	3	Animal	1003	2.3	100	0	2	0	96	98	0	0	0	2	2	26.5	51.6	12	100	2.3	Unwashed	3	Unwashed	1103	11	Unw Inter	Interceptor®	100	0	2	100	0	0	2	99	100	17	0	17	0	0	0.171717	2	2
46	85.86	2020-09-10	Culex	8	EMM	4	Animal	2003	1.3	100	0	1	0	93	94	0	0	0	4	4	26.5	51.6	12	98	1.3	Washed	3	20x Washed	2203	22	Washed IntrG2	Interceptor®G2	98	0	1	98	0	0	1	99	98	17	0	17	0	0	0.171717	1.02041	1.02041
46	85.86	2020-09-10	Culex	8	EMM	5	Animal	2003	2.3	100	0	37	0	51	88	0	1	4	4	9	26.5	51.6	12	97	2.3	Unwashed	3	Unwashed	2103	21	Unw InterG2	Interceptor®G2	97	4	38	93	4	0	38	99	97	17	4	17	4	0	0.171717	39.1753	39.1753
46	87.88	2020-11-10	Culex	8	EMM	1	Animal	3001	0	100	0	0	2	85	87	0	0	9	4	13	25.7	46.7	12	100	0	Control	0		3001	30	Control	Control	100	11	0	89	11	0		100		11		11		0	0.11	0
46	87.88	2020-11-10	Culex	8	EMM	2	Animal	1001	1.4	100	0	11	0	79	90	0	0	0	10	10	25.7	46.7	12	100	1.4	Washed	4	20x Washed	1201	12	Washed Inter	Interceptor®	100	0	11	100	0	0	11	100	100	11	0	11	0	0	0.11	11	11
46	87.88	2020-11-10	Culex	8	EMM	3	Animal	1001	2.4	100	0	6	0	62	66	0	3	0	23	26	25.7	46.7	12	94	2.4	Unwashed	4	Unwashed	1101	11	Unw Inter	Interceptor®	92	0	9	94	0	0	9	100	92	11	0	11	0	0	0.11	9.78261	9.78261
46	87.88	2020-11-10	Culex	8	EMM	4	Animal	2001	1.4	100	0	13	1	76	90	0	0	0	10	10	25.7	46.7	12	100	1.4	Washed	4	20x Washed	2201	22	Washed IntrG2	Interceptor®G2	100	1	13	99	1	0	13	100	100	11	1	11	1	0	0.11	13	13
46	87.88	2020-11-10	Culex	8	EMM	5	Animal	2001	2.4	100	0	2	0	89	91	0	0	1	8	9	25.7	46.7	12	100	2.4	Unwashed	4	Unwashed	2101	21	Unw InterG2	Interceptor®G2	100	1	2	99	1	0	2	100	100	11	1	11	1	0	0.11	2	2
46	89.9	2020-12-10	Culex	8	EMM	1	Animal	3001	0	100	0	0	0	85	85	0	0	5	7	12	27.6	70.7	12	97	0	Control	0		3001	30	Control	Control	97	5	0	92	5	0		97		5		5		0	0.0515464	0
46	89.9	2020-12-10	Culex	8	EMM	2	Animal	1002	1.4	100	0	3	0	88	91	0	0	2	2	4	27.6	70.7	12	95	1.4	Washed	4	20x Washed	1202	12	Washed Inter	Interceptor®	95	2	3	93	2	0	3	97	95	5	2	5	2	0	0.0515464	3.15789	3.15789
46	89.9	2020-12-10	Culex	8	EMM	3	Animal	1002	2.4	100	0	0	0	96	96	0	0	1	1	2	27.6	70.7	12	98	2.4	Unwashed	4	Unwashed	1102	11	Unw Inter	Interceptor®	98	1	0	97	1	0	0	97	98	5	1	5	1	0	0.0515464	0	0
46	89.9	2020-12-10	Culex	8	EMM	4	Animal	2002	1.4	100	0	0	0	87	87	0	7	0	3	10	27.6	70.7	12	97	1.4	Washed	4	20x Washed	2202	22	Washed IntrG2	Interceptor®G2	97	0	7	97	0	0	7	97	97	5	0	5	0	0	0.0515464	7.2165	7.2165
46	89.9	2020-12-10	Culex	8	EMM	5	Animal	2002	2.4	100	0	0	0	82	82	0	0	1	17	18	27.6	70.7	12	100	2.4	Unwashed	4	Unwashed	2102	21	Unw InterG2	Interceptor®G2	100	1	0	99	1	0	0	97	100	5	1	5	1	0	0.0515464	0	0
46	91.92	10/13/2020	Culex	8	EMM	1	Animal	3001	0	100	0	0	7	57	64	0	0	31	4	35	26.3	61.3	12	99	0	Control	0		3001	30	Control	Control	99	38	0	61	38	0		99		38		38		0	0.383838	0
46	91.92	10/13/2020	Culex	8	EMM	2	Animal	1003	1.4	100	0	0	0	98	98	0	0	0	2	2	26.3	61.3	12	100	1.4	Washed	4	20x Washed	1203	12	Washed Inter	Interceptor®	100	0	0	100	0	0	0	99	100	38	0	38	0	0	0.383838	0	0
46	91.92	10/13/2020	Culex	8	EMM	3	Animal	1003	2.4	100	0	0	0	93	93	0	0	2	2	4	26.3	61.3	12	97	2.4	Unwashed	4	Unwashed	1103	11	Unw Inter	Interceptor®	97	2	0	95	2	0	0	99	97	38	2	38	2	0	0.383838	0	0
46	91.92	10/13/2020	Culex	8	EMM	4	Animal	2003	1.4	100	0	8	0	77	85	0	4	1	9	14	26.3	61.3	12	99	1.4	Washed	4	20x Washed	2203	22	Washed IntrG2	Interceptor®G2	99	1	12	98	1	0	12	99	99	38	1	38	1	0	0.383838	12.1212	12.1212
46	91.92	10/13/2020	Culex	8	EMM	5	Animal	2003	2.4	100	0	0	0	94	94	0	0	1	3	4	26.3	61.3	12	98	2.4	Unwashed	4	Unwashed	2103	21	Unw InterG2	Interceptor®G2	98	1	0	97	1	0	0	99	98	38	1	38	1	0	0.383838	0	0
46	93.94	10/14/2020	Culex	8	EMM	1	Animal	3001	0	100	0	0	9	62	71	0	0	25	3	28	25.4	50.8	12	99	0	Control	0		3001	30	Control	Control	99	34	0	65	34	0		99		34		34		0	0.343434	0
46	93.94	10/14/2020	Culex	8	EMM	2	Animal	1001	1.5	100	0	3	0	93	96	0	0	1	1	2	25.4	50.8	12	98	1.5	Washed	5	20x Washed	1201	12	Washed Inter	Interceptor®	98	1	3	97	1	0	3	99	98	34	1	34	1	0	0.343434	3.06122	3.06122
46	93.94	10/14/2020	Culex	8	EMM	3	Animal	1001	2.5	100	0	0	0	98	98	0	0	0	2	2	25.4	50.8	12	100	2.5	Unwashed	5	Unwashed	1101	11	Unw Inter	Interceptor®	100	0	0	100	0	0	0	99	100	34	0	34	0	0	0.343434	0	0
46	93.94	10/14/2020	Culex	8	EMM	4	Animal	2001	1.5	100	0	0	0	93	93	0	0	0	7	7	25.4	50.8	12	100	1.5	Washed	5	20x Washed	2201	22	Washed IntrG2	Interceptor®G2	100	0	0	100	0	0	0	99	100	34	0	34	0	0	0.343434	0	0
46	93.94	10/14/2020	Culex	8	EMM	5	Animal	2001	2.5	100	0	0	0	85	85	0	0	0	13	13	25.4	50.8	12	98	2.5	Unwashed	5	Unwashed	2101	21	Unw InterG2	Interceptor®G2	98	0	0	98	0	0	0	99	98	34	0	34	0	0	0.343434	0	0
46	95.96	10/15/2020	Culex	8	EMM	1	Animal	3001	0	100	0	0	15	8	23	0	0	57	20	77	27.1	79	12	100	0	Control	0		3001	30	Control	Control	100	72	0	28	72	0		100		72		72		0	0.72	0
46	95.96	10/15/2020	Culex	8	EMM	2	Animal	1002	1.5	100	0	3	0	64	67	0	2	0	31	33	27.1	79	12	100	1.5	Washed	5	20x Washed	1202	12	Washed Inter	Interceptor®	100	0	5	100	0	0	5	100	100	72	0	72	0	0	0.72	5	5
46	95.96	10/15/2020	Culex	8	EMM	3	Animal	1002	2.5	100	0	6	0	90	96	0	2	0	2	4	27.1	79	12	100	2.5	Unwashed	5	Unwashed	1102	11	Unw Inter	Interceptor®	100	0	8	100	0	0	8	100	100	72	0	72	0	0	0.72	8	8
46	95.96	10/15/2020	Culex	8	EMM	4	Animal	2002	1.5	100	0	0	1	84	85	0	1	2	12	15	27.1	79	12	100	1.5	Washed	5	20x Washed	2202	22	Washed IntrG2	Interceptor®G2	100	3	1	97	3	0	1	100	100	72	3	72	3	0	0.72	1	1
46	95.96	10/15/2020	Culex	8	EMM	5	Animal	2002	2.5	100	0	9	0	81	90	0	4	6	0	10	27.1	79	12	100	2.5	Unwashed	5	Unwashed	2102	21	Unw InterG2	Interceptor®G2	100	6	13	94	6	0	13	100	100	72	6	72	6	0	0.72	13	13
46	99.1	10/17/2020	Arabiensis	8	EMM	1	Animal	3001	0	100	0	0	4	31	35	0	0	58	7	65	26.7	62.7	12	100	0	Control	0		3001	30	Control	Control	100	62	0	38	62	0		100		62		62		0	0.62	0
46	99.1	10/17/2020	Arabiensis	8	EMM	2	Animal	1001	1.5	100	0	15	2	76	93	1	6	0	0	7	26.7	62.7	12	100	1.5	Washed	5	20x Washed	1201	12	Washed Inter	Interceptor®	100	3	22	97	2	0	22	100	100	62	3	62	2	0	0.62	22	22
46	99.1	10/17/2020	Arabiensis	8	EMM	3	Animal	1001	2.5	100	1	0	0	78	79	5	2	7	4	21	26.7	62.7	12	97	2.5	Unwashed	5	Unwashed	1101	11	Unw Inter	Interceptor®	100	13	8	84	7	0	8	100	100	62	13	62	7	0	0.62	8	8
46	99.1	10/17/2020	Arabiensis	8	EMM	4	Animal	2001	1.5	100	0	0	0	56	56	3	8	25	8	44	26.7	62.7	12	100	1.5	Washed	5	20x Washed	2201	22	Washed IntrG2	Interceptor®G2	100	28	11	72	25	0	11	100	100	62	28	62	25	0	0.62	11	11
46	99.1	10/17/2020	Arabiensis	8	EMM	5	Animal	2001	2.5	100	0	9	3	70	82	0	1	6	11	18	26.7	62.7	12	100	2.5	Unwashed	5	Unwashed	2101	21	Unw InterG2	Interceptor®G2	100	9	10	91	9	0	10	100	100	62	9	62	9	0	0.62	10	10
46	101.102	10/18/2020	Arabiensis	8	EMM	1	Animal	3001	0	100	2	0	8	40	50	0	0	44	6	50	26.6	65.5	12	100	0	Control	0		3001	30	Control	Control	100	54	2	46	52	2		100		54		52		0.02	0.54	2
46	101.102	10/18/2020	Arabiensis	8	EMM	2	Animal	1002	1.5	100	1	37	0	42	80	0	9	0	9	18	26.6	65.5	12	98	1.5	Washed	5	20x Washed	1202	12	Washed Inter	Interceptor®	98	1	47	97	0	2	47	100	98	54	1	52	0	0.02	0.54	47.9592	46.8971
46	101.102	10/18/2020	Arabiensis	8	EMM	3	Animal	1002	2.5	100	0	26	0	63	89	0	4	0	4	8	26.6	65.5	12	97	2.5	Unwashed	5	Unwashed	1102	11	Unw Inter	Interceptor®	97	0	30	97	0	2	30	100	97	54	0	52	0	0.02	0.54	30.9278	29.5182
46	101.102	10/18/2020	Arabiensis	8	EMM	4	Animal	2002	1.5	100	0	20	1	48	69	0	10	6	15	31	26.6	65.5	12	100	1.5	Washed	5	20x Washed	2202	22	Washed IntrG2	Interceptor®G2	100	7	30	93	7	2	30	100	100	54	7	52	7	0.02	0.54	30	28.5714
46	101.102	10/18/2020	Arabiensis	8	EMM	5	Animal	2002	2.5	100	0	0	4	52	56	0	0	9	35	44	26.6	65.5	12	100	2.5	Unwashed	5	Unwashed	2102	21	Unw InterG2	Interceptor®G2	100	13	0	87	13	2	0	100	100	54	13	52	13	0.02	0.54	0	-2.04082
46	103.104	10/19/2020	Culex	8	EMM	1	Animal	3001	0	100	0	0	6	51	57	1	0	28	11	40	26.3	52.4	12	97	0	Control	0		3001	30	Control	Control	97	35	1	62	34	1		97		35		34		0.0103093	0.360825	1.03093
46	103.104	10/19/2020	Culex	8	EMM	2	Animal	1003	1.5	100	0	8	0	92	100	0	0	0	0	0	26.3	52.4	12	100	1.5	Washed	5	20x Washed	1203	12	Washed Inter	Interceptor®	100	0	8	100	0	1	8	97	100	35	0	34	0	0.0103093	0.360825	8	7.04167
46	103.104	10/19/2020	Culex	8	EMM	3	Animal	1003	2.5	100	0	8	0	87	95	0	1	0	5	6	26.3	52.4	12	101	2.5	Unwashed	5	Unwashed	1103	11	Unw Inter	Interceptor®	101	0	9	101	0	1	9	97	101	35	0	34	0	0.0103093	0.360825	8.91089	7.96205
46	103.104	10/19/2020	Culex	8	EMM	4	Animal	2003	1.5	100	0	10	1	73	84	0	0	0	16	16	26.3	52.4	12	100	1.5	Washed	5	20x Washed	2203	22	Washed IntrG2	Interceptor®G2	100	1	10	99	1	1	10	97	100	35	1	34	1	0.0103093	0.360825	10	9.0625
46	103.104	10/19/2020	Culex	8	EMM	5	Animal	2003	2.5	100	0	4	0	74	78	0	0	3	19	22	26.3	52.4	12	100	2.5	Unwashed	5	Unwashed	2103	21	Unw InterG2	Interceptor®G2	100	3	4	97	3	1	4	97	100	35	3	34	3	0.0103093	0.360825	4	3
46	105.106	10/20/2020	Culex	8	EMM	1	Animal	3001	0	100	0	0	32	18	50	1	0	40	8	49	26	46.7	12	99	0	Control	0		3001	30	Control	Control	99	73	1	26	72	1		99		73		72		0.010101	0.737374	1.0101
46	105.106	10/20/2020	Culex	8	EMM	2	Animal	1001	1.1	100	0	20	1	56	77	0	6	10	7	23	26	46.7	12	100	1.1	Washed	1	20x Washed	1201	12	Washed Inter	Interceptor®	100	11	26	89	11	1	26	99	100	73	11	72	11	0.010101	0.737374	26	25.2449
46	105.106	10/20/2020	Culex	8	EMM	3	Animal	1001	2.1	100	0	0	4	83	87	0	0	5	8	13	26	46.7	12	100	2.1	Unwashed	1	Unwashed	1101	11	Unw Inter	Interceptor®	100	9	0	91	9	1	0	99	100	73	9	72	9	0.010101	0.737374	0	-1.02041
46	105.106	10/20/2020	Culex	8	EMM	4	Animal	2001	1.1	100	0	10	0	76	86	0	1	8	3	12	26	46.7	12	98	1.1	Washed	1	20x Washed	2201	22	Washed IntrG2	Interceptor®G2	98	8	11	90	8	1	11	99	98	73	8	72	8	0.010101	0.737374	11.2245	10.3186
46	105.106	10/20/2020	Culex	8	EMM	5	Animal	2001	2.1	100	0	0	1	75	76	0	2	5	16	23	26	46.7	12	99	2.1	Unwashed	1	Unwashed	2101	21	Unw InterG2	Interceptor®G2	99	6	2	93	6	1	2	99	99	73	6	72	6	0.010101	0.737374	2.0202	1.02041
46	107.108	10/21/2020	Culex	8	EMM	1	Animal	3001	0	100	0	0	9	39	48	0	0	40	12	52	26.1	51.9	12	100	0	Control	0		3001	30	Control	Control	100	49	0	51	49	0		100		49		49		0	0.49	0
46	107.108	10/21/2020	Culex	8	EMM	2	Animal	1003	1.2	100	0	1	4	86	91	0	0	7	2	9	26.1	51.9	12	100	1.2	Washed	2	20x Washed	1203	12	Washed Inter	Interceptor®	100	11	1	89	11	0	1	100	100	49	11	49	11	0	0.49	1	1
[truncated: 973 more rows]
[truncated: 7 more columns]

## Sheet: I-ACT
formrow	day	serial	date	temperature	humidity	timeperiod	age	netcode	volunteer	specie	totalexposed	compartment	fedalive	bfdead	unfalive	unfdead	totalrecaptured	newnetcode	nettype	Lntype	wash_status	total	M	fed	unfed	control_M	treat_dead	controltotal	treat_total	controlfed	treat_fed	controlsurvfed	treatsurvfed	control_mort	control_fed	CM	FI	indsurvfed	perdead	perfed	perunfed	perrecaptured	perfedalive	pass_mort	percunfed	pass
[truncated: 3,200 more rows]

[truncated: 4 more sheets: Hut, Rentetion_blockedHut, Hut Design_5Nights-Clothcovered, Hut Design_25 Nights]
